# Supplementary material for: Machine learning-based identification of a consensus immune-derived gene signature to improve head and neck squamous cell carcinoma therapy and outcome
Source: Front Pharmacol. 2024 Apr 10;15:1341346. doi: 10.3389/fphar.2024.1341346 (PMC11044683; doi:10.3389/fphar.2024.1341346)
Supplement: Supplementary file 1 [file Table2.xlsx]

## Sheet: Sheet1
		Samples
	ID	Total	Normal	Tumor	Experiment type	Platforms	References
	TCGA-HNSC				RNA-seq
	GSE41613	97	0	97	micro-array	GPL570 [HG-U133_Plus_2] Affymetrix Human Genome U133 Plus 2.0 Array	Comprehensive Analysis of Tumor Immune Microenvironment Characteristics for the Prognostic Prediction and Immunotherapy of Oral Squamous Cell Carcinoma. Front Genet 2022;13:788580. PMID: 35464860
	GSE42743	103	0	103	micro-array	GPL570 [HG-U133_Plus_2] Affymetrix Human Genome U133 Plus 2.0 Array	A 13-gene signature prognostic of HPV-negative OSCC: discovery and external validation. Clin Cancer Res 2013 Mar 1;19(5):1197-203. PMID: 23319825
	ID	Total	non-responding	responding	Experiment type	Platforms	References
	IMvigor210 cohort	298	230	68	RNA-seq	Illumina TruSeq RNA Access RNA-seq	TGFbeta attenuates tumour response to PD-L1 blockade by contributing to exclusion of T cells. Nature. 2018;554(7693):544-8.
	GSE78220	28	13	15	RNA-seq	GPL11154 Illumina HiSeq 2000	Genomic and Transcriptomic Features of Response to Anti-PD-1 Therapy in Metastatic Melanoma. Cell 2016 Mar 24;165(1):35-44. PMID: 26997480
