# Supplementary material for: Machine learning-based identification of a consensus immune-derived gene signature to improve head and neck squamous cell carcinoma therapy and outcome
Source: Front Pharmacol. 2024 Apr 10;15:1341346. doi: 10.3389/fphar.2024.1341346 (PMC11044683; doi:10.3389/fphar.2024.1341346)
Supplement: Supplementary file 2 [file Table1.xls]

## Sheet: Supplementary Table 1
id	futime	fustat	CCL19	CD79A	NKG7	CD2	GAST	GZMB	CD8A	GZMH	TGM2	CD3E	UCP2	PTPRC	VSIG4	CTSW	HCLS1	LSP1	SELL	NTN1	GIMAP7	SLAMF7	CPVL	EVI2B	SELPLG	GIMAP4	FCGR2A	GMFG	ARHGDIB	PTPN7	ARHGAP30	CD37	FOXP3	LGALS2	TNFRSF4	PREX1	INPP5D	GALM	TNFRSF14	CLEC10A	SIRPG	RUNX3	GZMM	RFTN1	SLAMF6	RASAL3	RASSF5	SLA2	SPN
TCGA-D6-A4ZB	1.03014	0	3.8827	27.7029	2.9945	3.5556	11.9204	5.0974	1.9599	1.8481	7.1884	3.7625	6.1736	1.2357	3.4885	1.1193	6.0152	6.7239	2.3465	4.5311	2.4277	4.5876	7.165	4.1457	5.9157	3.4137	4.3236	7.9091	32.9844	1.2636	4.6079	1.9365	1.3143	0.779	2.5908	2.8519	1.4172	1.5607	5.5913	0.4162	0.5186	8.048	1.4306	4.7172	1.2407	1.8359	10.2147	0.7607	0.5824
TCGA-CV-7435	12.8219	1	8.5015	9.5424	2.9716	5.9949	1.4714	3.665	1.7587	0.8701	13.5295	5.0387	15.9924	4.9742	5.811	1.5056	7.4733	7.0748	3.9387	3.2097	3.9714	4.9089	5.366	4.9411	9.2154	7.9067	9.3382	6.2364	29.1043	4.2541	4.685	2.9522	4.2435	2.6361	3.2711	4.0368	2.315	3.9172	2.1595	0.5156	0.7523	8.331	0.522	7.4872	1.4602	1.1112	7.3343	1.0523	1.1166
TCGA-CR-7370	0.287671	0	5.2432	7.2214	6.7275	6.4395	17.5993	10.9505	4.2069	3.2005	17.125	4.1231	11.6803	4.2159	4.6926	2.6723	8.4398	2.7308	2.0356	7.6688	4.6561	4.5529	2.6533	2.4864	4.5907	6.3181	6.573	3.7479	22.4339	1.2305	4.1398	2.131	2.2392	0.9507	1.488	4.0306	1.4794	3.8288	3.5607	0.6541	0.8866	8.7551	1.216	3.3083	1.1876	1.1411	4.2924	0.9872	1.0076
TCGA-HL-7533	2.89589	0	1.1913	1.9185	32.7727	15.1067	3.0365	22.5664	9.8458	13.6208	7.9918	9.4429	13.0189	3.1628	1.421	8.9188	5.589	5.8947	1.1614	3.5472	4.0455	2.2695	3.7664	2.7503	5.6127	5.1086	2.2645	6.9145	47.7515	2.8966	5.3381	2.4	1.7108	2.8988	0.9269	2.717	2.6496	3.7861	4.6198	1.0609	2.3549	7.5044	2.7501	7.7966	1.3563	2.5458	8.3468	2.4598	1.6078
TCGA-CR-7398	0.427397	0	1.8961	1.4636	2.1149	3.6684	4.9769	3.8817	0.9614	0.6692	15.0756	2.6183	25.8556	4.0241	3.7695	2.4748	4.3812	3.0195	3.8981	8.9347	3.5902	0.7582	1.5956	2.9476	5.9139	4.6307	7.3628	3.946	42.1881	10.7334	4.3606	2.8133	2.6872	1.1113	4.4686	7.3813	4.6875	4.814	2.1118	1.5075	0.2925	7.3662	0.4082	4.0399	0.9903	2.3661	6.8598	0.7399	0.7733
TCGA-CV-A464	4.71781	0	29.3252	1.8924	4.7779	7.21	0.1302	5.565	1.9265	1.7405	7.995	6.2401	13.1118	1.8759	1.4622	2.6023	6.0125	7.1319	3.2522	6.1516	8.879	2.2261	4.405	2.8501	5.5078	8.482	3.3022	7.795	41.7649	1.4594	3.5915	2.0472	3.2247	2.7867	2.6023	4.293	1.5951	2.6389	5.5016	2.4527	0.9003	2.149	1.3243	7.3267	0.8674	2.225	3.0242	0.9956	0.8313
TCGA-CV-7416	2.09041	1	0.5948	0.0912	1.0983	1.5467	3.4279	0.8907	0.3217	0.2417	4.4603	1.124	5	1.9225	9.9133	0.9154	3.9453	3.7497	0.7632	6.9549	2.424	6.501	6.0599	2.0302	6.1012	5.6078	10.8773	4.8144	32.8599	0.5553	2.2851	1.8748	0.9486	0.6624	0.8722	2.9351	1.1441	2.0037	1.2692	0.9498	0.2734	1.1833	0.0811	6.2316	0.1172	0.5862	3.3949	0.1568	0.6166
TCGA-P3-A6T6	1.08219	1	8.0434	0.9482	2.0965	1.6298	3.0728	1.259	0.4686	0.6497	8.2066	1.0312	38.1578	0.2485	0.3476	0.845	11.9805	7.1885	1.1737	3.9431	3.2765	0.3276	0.6946	0.5996	1.2914	3.0357	0.3276	4.7855	27.2332	0.2419	6.9626	0.5476	0.926	1.1126	0.4485	1.0646	1.0276	0.7529	4.2226	0.2346	0.1722	0.9415	0.4087	1.6276	0.211	0.6638	11.2394	0.1552	0.1412
TCGA-CV-A45R	15.0137	0	5.5477	2.5771	7.4991	6.5067	0.8424	8.504	3.0293	3.1652	3.9532	4.7452	19.7977	3.0831	3.5614	1.5484	5.7483	5.74	2.2497	0.9995	5.4684	3.4255	4.9194	3.2311	3.9239	6.7185	3.8557	7.3526	35.7113	1.5709	6.0337	1.7837	2.5187	4.6531	2.3586	3.4073	1.6577	5.8005	4.6081	1.478	0.9196	12.3987	1.4181	9.2299	0.8709	1.5904	9.2045	0.8663	1.1395
TCGA-CV-A463	0.0630137	1	0.7328	5.4467	4.2343	2.5718	16.3049	3.7212	2.5367	4.3528	0.7237	2.3597	2.1173	1.1525	0.6724	1.4301	2.0106	1.2047	1.2365	1.5962	1.6152	5.8062	3.4091	1.3531	2.5577	2.3146	1.101	3.0137	41.5463	0.4205	2.3447	0.7383	0.2753	0.9416	0.3416	1.2418	1.689	0.7162	2.2035	0.7942	0.3401	1.2659	0.3689	7.0262	0.8093	0.7256	7.6839	0.7005	0.2892
TCGA-CV-6433	1.75616	0	8.7056	14.7549	135.404	50.1289	0.2404	70.5092	62.5907	60.0183	7.9577	41.0144	44.9724	11.7662	7.283	19.6995	13.3931	9.714	4.4043	12.9193	14.8064	10.7552	6.2594	11.889	17.7202	22.112	11.2486	17.7181	116.132	4.0997	5.9998	5.4751	7.8967	12.2923	4.1416	7.0057	6.1912	10.6657	11.2738	0.9779	9.942	25.4593	7.9018	7.6039	8.2312	4.3282	10.0743	9.0588	3.2981
TCGA-RS-A6TP	1.4137	0	0.3388	0.321	13.048	4.0331	0.3976	28.9134	2.38	3.8395	4.0281	3.4359	25.8039	1.2805	0.3104	5.2935	2.2264	4.2052	0.4964	1.136	1.2056	0.9276	0.3371	0.9269	2.5815	1.879	1.6083	2.8305	14.7653	1.3643	3.0454	0.8109	1.5976	0.8323	1.3778	1.5019	1.9966	3.1273	8.5915	0.1186	0.9552	22.703	0.8315	0.8626	0.2805	1.0494	4.6297	1.1371	0.8661
TCGA-CV-6934	0.178082	1	29.3188	2.6522	21.2115	13.4605	8.2344	8.5403	10.9893	7.5447	76.8534	11.2995	17.4969	9.2258	18.8864	4.2975	11.2501	9.8627	6.3029	2.755	10.2577	5.5839	7.2658	8.3072	12.3861	16.1822	10.9152	10.1481	61.6309	2.9768	6.6438	6.3005	4.9854	4.3758	3.6926	7.3976	3.7021	6.2107	4.8331	2.459	1.7643	8.7231	3.0419	10.8957	2.2695	3.0191	6.5281	2.1972	2.7383
TCGA-CN-6994	3.2411	0	0.9496	0.6289	3.6469	3.1699	1.9134	1.5607	1.3569	0.6315	23.4639	2.6435	18.9971	2.6179	4.2809	2.1441	4.3675	4.7662	1.1647	7.6561	1.8323	3.0975	3.774	2.2233	5.0802	4.0694	3.5445	4.1987	47.8533	1.2843	3.7556	1.9031	2.011	1.6289	1.3563	2.9178	1.6245	5.0252	3.2512	1.5496	0.6151	7.7324	0.4002	3.6987	0.5103	1.1423	5.195	0.4957	1.5217
TCGA-CV-6441	0.8	1	13.8425	0.1249	1.2529	1.3089	0.4512	1.0557	0.5643	0.6839	11.3035	1.0731	11.0817	0.5264	1.6098	0.273	2.0886	4.3169	0.7145	11.5583	1.0888	0.1302	1	1.0282	1.3062	1.9192	1.4163	2.1011	18.2273	0.2203	1.8354	0.353	0.3331	0.7052	0.5726	0.9137	0.481	5.0447	8.4409	0.2464	0.2527	9.4973	0.0444	2.3317	0.0764	0.3697	9.1353	0.207	0.2473
TCGA-CN-5365	0.961644	1	0.7699	0.3231	12.6611	5.5777	4.8079	7.3751	3.5133	4.8539	6.1681	4.5185	15.3576	1.5105	7.4525	1.7882	4.2792	4.266	0.8422	1.1709	2.6365	10.3898	5.4385	2.6143	5.9106	5.5861	8.6857	7.5089	44.6286	1.6476	3.5033	1.983	1.5062	0.9461	1.1675	1.9063	1.2877	2.4286	3.0311	0.5928	1.3846	6.8068	0.4766	8.2561	0.5623	1.1819	4.3259	0.8932	1.6951
TCGA-WA-A7H4	1.2137	0	11.8442	4.9518	2.076	5.4648	0.5535	2.2671	0.5909	0.3093	9.5439	3.8166	10.2683	2.8756	1.844	1.7613	5.8623	4.1965	2.5581	8.8212	5.8758	2.7921	3.0421	2.908	4.879	4.2393	3.3704	8.3976	36.8234	1.7557	4.0734	1.8734	2.3115	2.1629	3.1388	3.3347	2.05	3.4858	6.5214	1.0871	0.656	6.4619	0.3502	8.6584	0.7498	2.0226	4.6074	0.3762	1.0809
TCGA-MT-A67D	0.153425	0	41.9552	28.4197	3.7642	5.301	1.7339	9.571	2.2675	1.6532	6.2893	5.3138	12.4156	3.1747	5.0628	2.527	8.2398	18.3936	4.6571	6.0987	4.8979	10.4931	4.2053	5.3104	7.149	7.4037	3.6692	12.8518	65.5916	1.5801	6.4839	3.0469	2.0052	1.2583	2.3878	2.7648	3.2506	4.3071	4.4176	2.0899	1.0878	3.9682	1.4504	11.4369	1.9085	1.9143	5.6524	1.0163	1.0512
TCGA-CN-6997	2.70685	1	6.8084	1.7238	2.1956	2.0231	3.0239	1.4141	0.5666	0.352	8.5694	1.7677	8.4568	1.9632	1.4867	0.6494	3.5497	2.6241	1.2014	12.6296	2.2062	1.0058	1.3608	1.4035	2.6011	3.0751	2.3513	2.6822	38.863	0.4422	2.8798	1.5706	1.0501	1.1093	1.0576	3.5864	0.9287	8.9174	2.4849	0.5153	0.2987	9.1608	0.3826	4.1531	0.3365	0.6963	2.8818	0.3914	0.5986
TCGA-CV-7177	1.81644	1	12.8693	3.0898	1.0095	2.1987	8.9306	1.5374	0.5387	0.5214	19.2229	1.62	4.7247	1.9099	3.5201	0.9713	3.8092	4.9168	1.044	3.2899	2.2209	1.2119	3.5115	1.7894	4.3768	3.9421	3.0007	3.3714	25.0413	0.6139	2.2766	1.5343	1.8377	0.8185	0.8818	3.6855	0.8961	1.6585	1.2458	0.979	0.3732	7.6186	0.2296	6.3359	0.4514	0.6592	4.7719	0.2151	0.5877
TCGA-CV-6938	0.394521	1	3.948	0.4639	28.9669	14.9925	0.5646	18.2331	13.6253	7.4187	20.2719	11.5019	32.9927	7.5344	11.9698	0.2135	9.6132	9.3471	1.526	3.7086	9.4066	11.3932	5.8134	8.5023	9.5258	17.5096	9.1751	12.1992	75.7379	3.017	7.5622	5.3154	3.105	7.7212	1.9819	4.2302	11.8695	7.84	6.4163	5.4226	2.7077	10.5938	1.5626	9.5231	1.8403	2.5524	6.2995	2.3139	4.5742
TCGA-CR-7367	3.94521	0	15.4041	15.0829	4.4438	5.5692	0.2363	4.5748	4.6576	2.224	7.2765	5.6454	9.6307	7.3119	7.4939	2.6477	6.2832	9.3429	4.0835	9.4072	5.4529	5.9505	4.9073	4.7046	8.3498	8.4995	7.6345	5.9369	36.0769	1.7255	5.2316	2.997	2.203	2.0939	1.3399	4.6237	2.3019	3.381	2.6103	1.2794	0.7964	5.8541	1.0319	11.4474	2.2356	1.7647	4.8615	1.0538	1.5107
TCGA-CR-6472	2.87671	0	12.1447	10.4859	7.3468	5.0978	0	4.0333	1.7416	2.0733	2.6245	4.4154	7.9649	2.3095	0.2497	2.597	8.7193	3.101	3.257	4.0236	4.411	2.3458	8.6505	2.1742	3.802	4.7074	0.8967	3.9064	31.3918	0.8725	4.8448	2.4123	1.59	0.8876	1.4703	2.5541	1.2182	5.6956	1.3871	0.4719	0.6096	8.1619	1.6122	3.6739	0.9628	0.8666	13.1638	0.8432	0.777
TCGA-CV-5442	6.37534	0	0.2809	0.6624	1.1789	1.275	1.9147	1.6005	0.5057	0.822	0.5082	0.9718	2.1103	0.6348	0.1396	0.7833	0.9508	1.9687	0.4135	0.3013	0.483	1.312	1.5036	0.4636	1.939	0.6518	0.4125	1.0951	9.6877	0.3346	2.4356	0.4592	0.6403	0.8342	0.2396	0.5784	2.2113	0.4067	0.3596	0.3958	0.1937	3.4324	0.2528	2.6728	0.1898	0.3359	12.4281	0.2301	0.4089
TCGA-CR-7390	4.13151	0	3.1594	0.921	0.3269	1.0231	3.6693	0.9721	0.2908	0.1407	5.6278	1.0632	7.9468	1.8081	1.3695	0.366	3.2188	2.7131	5.4023	3.7236	1.4606	1.2287	1.1533	2.1102	3.3919	2.7893	5.6335	4.2542	16.2279	0.3116	2.8771	0.993	0.7697	1.6467	0.9326	2.4081	1.0945	3.1972	0.9791	0.1491	0.2164	8.4556	0.9736	4.3213	0.1523	0.5032	8.5761	0.1711	0.3082
TCGA-CV-7248	1.4274	1	81.7081	54.6759	17.1022	9.958	65.0637	6.4989	4.5011	4.3621	31.6534	9.2785	47.1798	5.5828	6.1164	1.7615	10.114	8.9595	9.6449	2.7981	14.272	9.3706	4.3896	7.877	12.0722	14.2801	4.4438	13.4042	53.5902	2.6432	8.5829	7.4097	2.2185	3.3512	1.6483	7.0509	3.2911	3.6186	4.0775	1.8444	1.3634	12.3475	3.0365	5.896	3.4189	2.9455	8.0648	1.094	1.8887
TCGA-D6-6825	1.34521	0	7.6772	3.9249	17.032	23.6034	1.9032	19.2216	12.0937	8.3933	4.5542	13.1366	25.9219	17.534	10.398	9.7382	12.8856	13.6955	8.7873	4.758	13.6932	7.9204	13.1131	7.2743	12.951	16.6744	8.3593	10.4889	63.9707	4.0575	11.9211	3.6698	6.5788	7.2076	3.809	8.2382	4.3576	5.207	4.3723	4.252	3.5602	12.0888	2.736	11.3742	2.7172	3.6837	8.4908	2.9607	4.7976
TCGA-D6-6516	2.11781	0	4.4399	2.3398	14.6976	8.9333	1.1672	14.8202	6.5757	4.7335	4.3141	8.9569	10.4727	2.5421	1.2521	3.8043	4.7296	4.0362	2.7063	5.2952	4.1156	4.449	4.3783	2.037	7.0984	6.6543	4.1394	4.5427	78.8057	1.4703	4.8702	1.899	2.0794	1.4947	2.3638	3.5671	2.0043	1.5011	3.0237	0.5625	1.0965	4.6345	2.1284	2.7112	1.0871	1.588	8.3396	1.6155	1.5007
TCGA-BB-A5HU	2.14247	0	1.4657	1.3916	1.2106	3.4758	0.3868	1.6059	0.7904	0.3026	4.2584	2.658	7.5366	1.993	2.1275	0.7445	4.0396	2.3618	2.1863	9.6129	1.1555	1.1796	7.585	1.7364	4.8111	2.1248	6.0234	5.8305	21.815	0.8587	2.6884	1.6726	2.2728	1.2738	2.0261	3.8392	0.9716	1.6705	2.7588	1.4568	0.4572	7.2528	0.3996	7.5005	0.5698	0.9081	1.4825	0.3745	0.6553
TCGA-CV-6933	7.50959	1	6.1203	1.404	1.8586	2.638	8.0002	1.1845	0.694	0.3118	12.534	2.6105	32.4498	4.5619	27.3557	1.0521	9.9349	14.174	1.683	8.833	2.4537	1.3219	7.3776	7.5469	8.8658	5.2013	7.4428	11.954	53.9472	2.3826	8.7861	8.0366	2.2275	5.0807	2.2621	3.6582	1.6551	6.7908	4.0702	0.4258	0.5892	6.1231	0.3708	4.9262	0.8197	1.4394	5.5615	0.3989	5.1562
TCGA-F7-A622	0.983562	1	1.7298	0.0802	1.2645	0.9761	12.476	2.5983	0.3183	0.7257	1.392	0.8192	2.3062	0.2305	0.8504	0.5101	1.3381	3.2691	0.9318	0.2118	1.5988	4.8817	4.1697	0.5651	1.4347	1.7775	2.132	3.3406	32.4022	0.2483	2.1677	0.3524	0.2446	0.4142	0.8892	0.5715	0.318	0.9645	3.4227	0.0786	0.0962	3.0058	0.1826	6.6838	0.0707	0.3892	7.0744	0.134	0.0467
TCGA-UF-A71D	4.00274	0	4.5145	10.4419	3.0557	2.8917	4.2769	3.6434	1.6368	1.3415	3.7722	2.6248	16.0507	2.0424	0.965	0.6213	6.5204	2.7807	1.6625	3.767	2.6273	2.4923	0.7424	1.766	2.4562	3.2894	1.7786	3.8659	12.4957	0.6608	5.9872	1.6413	1.1187	1.4415	0.9152	1.2793	1.0028	0.8033	1.4602	0.6839	0.3515	1.8221	0.7544	2.3841	0.7242	0.8466	20.7767	0.6032	0.4372
TCGA-F7-A623	1.68767	0	2.0871	6.9023	4.7516	5.9575	2.1685	7.6465	2.5002	2.3326	2.9154	4.9222	6.528	2.5758	0.9941	1.455	3.9082	2.1752	4.1722	1.7888	5.7975	4.373	2.2669	2.9061	4.5915	5.7166	1.9527	5.1579	19.1693	0.9322	5.0696	1.7884	1.6141	2.4694	1.1594	2.1405	1.0013	1.9581	6.9168	0.6044	0.6746	7.3218	2.8596	4.9222	1.2705	1.157	14.6733	0.8031	0.6065
TCGA-D6-6823	1.92055	0	2.2844	2.6836	1.047	1.6162	1.6429	3.284	0.5052	0.2765	12.199	1.4083	10.9898	2.0777	0.4939	0.4518	2.7983	9.7253	4.0125	2.4422	1.795	1.1687	1.2801	1.592	3.181	2.6491	3.0628	3.979	16.7798	0.5577	2.5077	1.0143	0.8847	1.1877	1.6	2.3616	1.0098	3.0304	1.6251	0.3956	0.2793	9.8239	0.3446	1.9564	0.3375	0.5974	4.4169	0.3798	0.4665
TCGA-P3-A6T4	0.169863	1	0.7818	1.8319	1.6769	1.9713	2.3586	2.4112	1.8426	0.5884	1.4559	2.7526	3.1617	1.2866	1.0553	0.8604	2.861	15.4459	2.4342	2.4703	1.1062	4.5154	5.1663	1.4553	2.556	2.218	1.4036	4.4991	17.4502	0.9209	2.1039	1.2964	1.5376	0.9673	0.5849	1.6692	0.887	1.3604	4.7544	0.3898	0.2596	5.0204	0.4027	5.0078	0.6195	0.6685	7.6567	0.3189	0.4882
TCGA-CR-7373	2.43562	0	4.3309	7.5705	17.7828	15.2565	1.3411	33.4031	5.856	6.6264	17.2408	12.7756	16.2922	7.1905	5.9369	1.4945	8.0233	5.458	3.2209	7.4392	9.2463	6.2411	3.3254	3.9733	9.7612	11.149	19.9793	8.7493	64.9681	2.9343	7.1457	1.9168	6.7909	1.2609	4.5077	4.8911	2.6164	3.2935	3.5017	1.3094	2.4155	7.4285	1.5629	7.5292	2.1993	2.4119	7.569	2.5363	2.2142
TCGA-CQ-6219	1.31233	1	10.8345	0.8474	33.3872	19.7501	0.829	20.0916	10.0679	15.605	4.4266	14.9645	46.6259	5.869	12.0538	4.6937	11.2186	7.0946	3.041	6.7544	8.8327	7.1237	9.3488	6.2739	9.9729	17.5128	6.9897	12.7117	69.7842	2.578	6.8403	3.0823	3.5542	6.1208	1.4245	5.0424	2.757	6.0882	5.9249	3.2076	3.4464	10.6864	2.4659	9.6295	2.5522	2.6052	3.9288	2.4646	2.4423
TCGA-CQ-5324	4.36438	0	1.5786	11.6249	11.6124	5.2389	0.2573	11.1747	3.7667	6.8433	6.102	4.6251	8.2463	2.3227	2.8613	2.8298	3.8664	6.4191	1.2528	3.2635	2.8578	2.6436	1.6711	1.8458	4.6899	4.7191	3.5788	3.6372	27.875	1.0695	3.0333	1.219	1.5196	1.4362	0.7503	2.7211	1.8797	1.7835	2.8855	0.5039	0.9605	10.0041	1.0381	2.9249	0.8277	0.8791	10.3012	1.2588	0.9173
TCGA-CV-7429	0.293151	1	17.1382	0.4602	12.1267	5.3492	0.2956	4.6031	4.5422	3.5955	16.921	4.5493	13.9174	2.2697	13.095	3.9629	42.4556	2.3339	1.8309	0.5437	5.0812	1.543	4.172	3.6683	7.4513	11.3623	7.3459	10.0521	59.2052	1.4809	3.4372	2.7461	1.5423	0.8251	1.2573	6.755	3.8894	3.2316	2.3291	0.4384	1.0193	5.4355	2.0365	7.0078	0.9198	1.1704	2.7098	1.3811	0.5866
TCGA-D6-6515	1.10411	1	12.1514	7.0545	23.6504	35.2784	0.0758	8.568	13.08	9.4323	36.7338	21.6792	43.7137	14.065	4.5474	9.7964	19.8687	18.6428	5.698	9.0409	13.2245	10.5381	22.7261	12.7149	20.6448	22.988	8.6035	14.4996	128.953	5.204	15.6081	7.4372	9.0228	11.657	5.2603	8.7399	7.4849	5.3017	7.3791	4.8536	4.2525	18.7723	3.0211	11.9396	3.1062	5.2786	7.3246	3.0906	9.0264
TCGA-CV-6955	0.915068	1	2.3739	0.4267	12.2868	8.1722	0.1644	5.5815	4.2193	2.8944	1.0919	6.4197	10.5865	3.8426	1.4502	7.1894	5.0443	6.044	1.1969	2.4583	4.4245	4.7343	6.3832	3.2276	5.9501	4.3713	2.6723	4.8477	40.0651	1.4888	5.1223	2.0213	1.7591	2.0653	0.9768	2.7875	2.0897	1.3153	3.922	4.2427	0.8441	4.8079	1.6991	2.1524	0.8353	1.8318	10.625	1.4736	2.2114
TCGA-IQ-7630	1.32877	0	0.7471	0.3144	3.6399	4.566	2.9686	5.4505	1.8849	0.785	42.1291	4.2008	6.6204	2.0541	2.3426	2.9071	4.3255	2.9276	1.2739	3.6229	1.752	2.8591	7.8999	2.2007	5.1562	3.5902	8.3391	4.8508	46.4299	1.2235	3.9275	1.5199	2.9896	0.8793	2.4703	1.5907	1.0092	1.6853	4.215	0.8044	1.5581	2.6271	0.0894	13.0459	0.4514	1.1047	5.4101	0.8286	0.7117
TCGA-CQ-6227	0.353425	1	50.2467	4.5756	2.6405	3.7869	14.3973	2.5655	1.1643	0.7495	54.0649	3.7057	18.0412	1.7074	3.0194	0.7191	5.5434	4.8326	6.1106	1.4794	9.026	2.4118	4.3195	2.2107	5.0815	11.0467	4.2455	8.8813	51.9841	0.5964	2.0479	2.3345	0.9964	2.1141	1.4041	3.127	1.5102	3.227	2.1687	1.936	0.4426	2.4619	0.6508	10.5241	0.962	0.8889	6.7488	0.5107	0.4998
TCGA-CN-4730	2.23836	0	1.3904	0.6836	0.6399	0.6892	46.4874	0.5406	0.1819	0.0911	2.9422	0.7693	19.1699	0.3422	0.7059	0.4613	1.2798	9.059	0.7109	0.6945	0.9853	0.4197	0.7794	0.4962	1.0854	1.9573	1.9311	3.1972	18.88	4.9692	0.7497	0.4458	0.3651	0.7284	0.5537	0.8172	0.8087	0.55	1.1958	0.2106	0.1005	4.7229	0.2752	1.8683	0.1263	0.2421	3.7379	0.2407	0.1104
TCGA-HD-7754	2.14521	0	0.7639	7.8774	1.3121	3.1579	0.2362	0.7396	1.216	1.0396	11.3649	2.2258	35.1581	4.1354	5.9978	0.9745	50.8535	24.3646	1.4682	17.6684	2.398	2.3554	16.0946	4.484	7.0735	5.9991	9.3859	4.7785	28.3783	0.937	5.4098	2.3431	1.4595	1.4342	3.3572	5.5191	7.8854	2.9185	2.6762	0.2002	0.343	2.6783	0.3923	5.301	0.8651	1.0976	12.5664	0.3913	1.4993
TCGA-CV-A45P	1.75068	0	0.9904	0.9055	2.5576	2.4732	1.9419	2.9493	1.0687	1.4449	4.7469	1.9637	2.9218	0.9207	0.1767	1.0796	1.746	8.9298	0.9272	1.3984	1.4067	3.0503	0.7885	0.8667	2.4441	1.9826	1.6075	2.8002	18.6396	0.565	2.3064	0.4906	1.2595	0.7541	2.1203	1.2417	1.3183	0.6528	2.1906	0.6678	0.5428	2.7798	0.3947	7.2114	0.386	0.8773	8.8341	0.3658	0.4494
TCGA-CV-7425	4.70685	1	4.3082	1.1509	8.1012	11.0079	14.6759	4.7204	5.6761	2.0093	2.1614	6.4539	6.9492	4.0831	0.9516	4.9719	5.0989	3.5835	2.2989	2.8141	3.8525	11.4129	14.5923	2.9227	7.0566	5.5661	3.0811	5.3755	28.9014	1.6762	4.8155	1.5701	2.3293	0.9831	1.2893	2.8452	4.2702	1.5374	2.0805	2.9925	2.0455	5.1245	1.3673	9.3986	1.0206	1.4663	8.1246	1.2434	1.8489
TCGA-HD-A6I0	0.575342	0	4.6107	0.4822	20.4045	5.8791	13.0649	19.8822	2.7187	10.7889	1.0905	2.1731	7.0623	0.4094	0.5671	1.7245	3.7747	2.9644	1.0875	0.8039	1.6458	4.9722	2.6143	0.7991	7.9725	3.8977	3.9341	19.453	34.5377	0.9646	2.6713	0.9085	0.5162	4.3759	5.5977	1.0679	2.1555	1.7133	5.2013	0.4046	0.6022	1.1191	1.8858	4.8691	0.4326	1.4504	3.1356	0.4439	0.2963
TCGA-CR-7380	1.66027	1	11.5304	3.9371	3.579	4.0719	1.9121	1.6753	2.0271	0.5245	7.5143	3.7516	8.6964	4.8822	2.8258	1.6928	5.7355	5.5392	3.613	3.1033	4.4658	4.2896	18.5463	3.2513	7.4447	6.1163	4.9676	5.0153	53.0045	1.4724	4.6293	2.2723	2.312	1.7963	1.5868	4.6612	1.996	1.3761	1.3146	3.1357	0.4836	5.5206	0.7114	5.1657	0.9003	1.4072	5.4783	0.6973	1.4953
TCGA-CN-4737	1.71233	0	4.9492	0.7964	1.3775	2.0732	39.3892	0.9834	0.5851	0.3752	13.3006	1.5282	11.2504	3.3232	7.8338	0.5861	4.7289	12.1019	1.7275	2.1661	2.6778	1.5545	3.9158	2.4141	4.8869	4.193	3.9777	4.213	28.2485	1.0673	4.4507	2.1342	1.7343	1.3564	1.9799	3.7037	2.1076	3.3037	2.4033	1.4451	0.3448	8.2278	0.5034	13.1513	0.4403	1.5759	4.854	0.2969	1.5172
TCGA-BB-7872	3.2	0	1.5743	0.6434	3.7728	5.1123	3.8568	6.2984	2.7362	2.1552	8.6107	4.2455	5.0734	2.5343	0.7893	1.5814	2.7165	23.6521	1.2547	2.6684	1.7806	3.5815	6.3167	2.1288	3.6001	3.2651	3.4671	4.4415	27.4222	0.5965	2.1945	0.7581	2.418	2.8642	1.1624	2.9748	0.7729	1.3038	2.428	0.2918	0.7713	4.7986	0.1017	7.3398	0.4082	0.7019	4.2608	1.018	0.5792
TCGA-HD-A4C1	0.030137	0	0.2832	3.3616	3.1335	2.1668	0.9416	2.4403	1.7298	1.1511	2.7395	1.789	3.4083	1.5935	2.4314	1.1652	2.9231	1.7084	1.392	2.8606	1.5247	2.4544	7.7142	1.5934	3.6747	2.6645	3.0835	3.5992	21.8232	0.5527	2.1852	0.751	0.6965	0.884	0.9131	2.1045	4.1292	0.8749	3.4148	0.532	0.2663	3.2835	0.4002	4.5741	0.4711	0.7313	3.7609	0.3927	0.4691
TCGA-IQ-A61J	2.79726	0	1.6891	0.8118	4.4473	9.0361	4.8081	5.4381	2.2526	1.8243	17.3573	5.2602	12.749	4.0248	1.449	3.7232	5.6436	11.1325	1.2182	8.8329	5.7165	7.6755	5.9245	3.7404	6.0193	5.1894	3.7969	6.9972	38.0496	2.1078	6.0397	1.8956	2.9849	4.6379	1.7761	2.7273	1.6565	2.728	4.7225	1.5285	1.452	5.1638	1.041	10.2876	0.7425	2.0676	7.8058	0.843	2.2873
TCGA-CV-5973	7.23562	0	0.9085	1.1756	0.4051	1.5436	7.1735	0.3733	0.072	0.1615	2.3276	2.1376	6.3426	0.2322	0.6773	0.6878	2.5035	2.8821	0.5384	0.4824	0.8135	1.3622	0.8947	0.4579	1.9673	1.5264	3.501	5.2175	25.1264	0.5202	0.8537	0.6382	1.5858	0.4742	2.0136	0.491	0.3008	2.6173	2.5478	0.8088	0.323	0.321	0.0929	3.7964	0.1359	0.2971	4.2569	0.1604	0.0922
TCGA-CV-6436	5.20274	0	2.6031	1.6529	50.163	11.1846	2.8041	53.769	12.6764	39.44	1.7054	11.6903	33.2071	1.4819	1.4766	9.5196	4.6747	6.7252	2.346	0.8206	8.8974	5.8955	2.5382	2.4213	6.8262	10.039	6.0448	13.1054	70.7601	2.0415	1.9073	2.3947	1.1737	1.0629	2.2155	2.3496	1.5224	3.8829	4.346	0.5803	4.5665	3.0809	3.5261	5.8834	1.3131	1.6499	3.9004	2.0232	0.9595
TCGA-CQ-5333	0.934247	1	5.8477	7.834	34.0864	32.7883	0.2964	18.7135	10.4139	11.3322	41.7355	17.9534	51.7791	7.4077	50.3874	5.0528	24.6996	8.6529	3.3002	17.6503	21.2054	10.8185	24.4228	14.8979	15.2765	32.5654	26.7389	32.8843	119.604	6.8276	7.7669	12.7711	8.7885	28.3235	7.6989	7.0549	12.5223	11.674	15.7291	5.7268	6.6263	6.1206	1.7208	5.0686	2.2785	5.3242	3.5169	2.7492	2.7331
TCGA-CQ-5325	1.79178	1	38.6307	75.8633	32.2342	30.2981	0.7476	40.0108	19.2343	16.6322	11.0964	21.4148	34.4617	13.4153	20.682	9.806	17.1734	14.8194	15.8222	5.354	15.2053	24.3982	11.8065	12.5829	21.7656	26.0516	11.919	19.1598	112.512	5.1739	11.4916	7.4355	4.8664	7.5118	5.1882	8.773	6.0308	5.156	5.4668	7.7861	4.9927	9.5065	4.304	12.5961	6.9628	4.3024	10.0576	4.4835	4.0499
TCGA-CV-7263	1.53425	1	27.7746	12.4682	7.2375	6.8074	1.9002	4.2297	2.3235	3.0319	9.4671	6.3312	20.9507	5.1148	5.4684	3.1535	16.1347	20.6248	4.3536	3.081	4.8905	5.9819	5.8782	6.2804	8.3657	8.0573	4.4029	8.9682	44.8879	2.0709	6.909	5.0517	4.0939	5.0618	3.6729	5.3964	2.1214	4.308	3.9558	1.3122	0.9542	3.9904	1.4271	5.9712	1.3323	1.802	9.4032	0.8382	2.5073
TCGA-CQ-7072	6.46301	0	4.0446	0.2215	0.8487	2.3675	18.2897	0.4089	0.1038	0.1174	30.7619	2.7295	11.3488	1.63	2.6483	1.0125	10.4395	9.806	0.8995	18.3313	2.56	0.2541	1.2942	1.517	4.8726	3.7503	6.106	6.2077	37.0647	9.223	2.1388	1.6995	1.592	0.7372	6.3438	2.29	4.8127	2.7459	3.8842	0.799	0.3984	5.7622	0.5317	10.3371	0.183	4.9184	3.9167	0.8975	0.8118
TCGA-CV-A468	1.27123	1	19.0013	14.2836	28.5996	32.7119	1.2961	18.2564	16.7654	9.7645	3.4264	25.6046	20.4997	7.711	3.5689	10.9829	12.5702	17.8118	6.4899	4.3427	10.0946	9.7778	5.1122	7.9173	15.8344	15.1544	3.6723	17.1276	72.3777	4.2823	10.3368	6.5073	5.4395	8.1732	6.6111	5.2736	3.6128	5.9219	10.384	5.2076	3.3453	6.9298	5.9526	7.6482	3.1784	6.1633	11.1659	3.9066	3.2507
TCGA-IQ-A6SH	1.29041	0	2.6761	4.3582	13.5	9.4558	8.6632	20.849	2.9424	2.7476	2.9342	5.4785	8.1263	1.0284	2.66	2.9617	4.9553	7.7705	2.2405	1.9314	3.8564	4.7172	4.1579	1.4263	5.7091	5.965	7.8835	10.0717	47.005	1.4158	3.139	1.8996	2.6319	2.4572	3.5786	2.4823	1.2617	2.1142	3.6624	0.6262	1.3209	3.5967	1.4978	4.7075	0.6027	1.4036	3.7431	1.5196	0.469
TCGA-CR-7371	0.257534	1	39.4172	16.9745	11.9966	15.2674	2.4201	9.3289	6.0731	3.1555	34.6591	11.2795	62.0427	10.6213	6.0441	4.608	9.9398	9.1324	16.2515	5.7677	7.5984	6.5091	5.5762	8.8025	12.2527	11.0151	9.2455	9.9135	61.5227	2.5001	9.0944	3.7003	6.0722	2.9271	2.6635	8.883	3.5826	4.5755	3.2599	2.7693	2.8139	12.6581	3.1395	4.8553	2.8004	2.374	12.0442	1.8004	2.6955
TCGA-BB-8601	1.70959	0	0.7328	5.0131	0.2913	0.9482	9.5529	1.3311	0.2542	0.1881	0.4089	0.6503	2.6172	0.3024	0.2556	0.0176	0.7083	0.4936	0.2183	3.532	0.5648	0.8636	2.2342	0.5063	1.0606	0.7102	0.6653	2.513	10.468	0.1716	0.9596	0.3439	0.2608	0.6442	0.6925	0.3613	0.2507	0.2165	1.6635	0.169	0.1197	2.7014	0.1893	0.8627	0.1303	0.3203	2.774	0.0545	0.1615
TCGA-QK-A6IF	1.92877	0	193.675	119.223	25.3162	37.4006	0	8.1304	11.6095	6.761	5.6117	32.0207	86.7777	20.3531	0.8413	6.3239	22.824	12.5658	31.3004	2.875	19.7636	9.5647	6.5328	18.5048	13.6037	22.0069	2.4341	20.4799	110.753	9.0016	18.8516	39.501	8.2463	8.3281	5.2274	9.144	12.2249	4.8122	18.2725	1.8366	7.6979	48.8564	6.3384	10.0479	8.491	10.5506	11.9012	3.5609	5.579
TCGA-BA-A4IF	2.45205	0	1.5462	2.1915	1.1819	1.3968	5.0031	1.2858	0.371	0.3591	7.8092	1.0676	22.6468	0.8544	0.8508	0.8709	1.4877	11.0029	1.2348	11.9544	1.301	0.3445	1.5931	0.7663	1.3667	2.2472	1.1337	1.8606	10.3792	3.4043	1.4457	0.7079	0.498	0.3843	3.5945	1.7083	3.2848	2.3824	1.8773	0.4927	0.1428	1.2055	0.1807	4.104	0.2254	0.6191	5.0429	0.195	0.3267
TCGA-BA-5152	3.52877	0	17.5121	9.4352	12.3214	16.9927	6.3903	18.997	6.6777	4.2176	22.9952	12.5503	30.2309	5.4793	2.9929	4.4401	9.4432	14.0034	8.1	2.806	3.9183	2.7377	7.6428	4.8771	12.3111	8.5348	10.5753	11.8144	78.335	2.1368	5.3753	3.4296	8.8008	4.9618	4.2111	3.3661	1.7636	8.0121	5.3385	2.2188	2.7162	11.5924	2.0057	9.3284	2.1242	1.7158	6.8988	2.7879	1.5886
TCGA-BA-4076	1.13699	1	0.5901	1.3575	1.0648	2.3433	1.9127	2.2628	0.1496	0.3117	4.0716	1.5524	1.8703	0.8657	0.7136	0.526	1.2807	6.8002	0.4927	1.1056	0.6387	2.1659	6.8089	0.5311	1.509	1.8362	2.0526	3.9598	14.3624	0.4363	2.1662	0.5207	1.3302	0.9856	1.2184	1.5125	0.5202	0.3749	2.3066	0.4341	0.2746	8.3772	0.3861	2.7975	0.191	0.3479	5.9049	0.2166	0.3491
TCGA-UF-A7J9	3.72055	0	1.7304	1.1146	3.8728	2.7706	6.0981	5.9405	0.6961	1.669	5.1496	2.7231	11.3203	2.5755	9.8764	1.4027	26.9561	10.7618	1.3518	6.9252	2.9234	0.8487	1.5984	2.6133	5.9764	6.4573	6.8153	8.6216	27.2141	0.7157	3.8986	2.4387	2.4792	1.0919	4.1634	3.6362	2.3256	3.1632	4.227	0.8596	0.5648	4.6922	0.5095	7.1875	0.4351	1.2186	3.237	0.4235	0.4663
TCGA-BA-5557	1.70685	0	1.5676	1.4425	8.2964	4.4641	2.3606	4.5969	3.2962	2.968	17.4213	4.5946	17.4023	9.5597	15.2149	2.7398	10.3201	15.8344	15.5658	2.8333	1.9845	8.433	4.7433	8.5769	10.2695	5.6846	14.763	16.6384	62.9494	1.8369	7.0462	6.8589	2.1758	1.4033	3.0051	7.6698	1.8212	4.6483	2.604	0.791	0.5595	6.9019	1.2219	12.0944	1.0123	1.3631	9.702	1.4219	2.6283
TCGA-HD-7753	2.3726	0	1.4421	4.5012	4.7825	6.5354	0.497	5.0004	1.9529	2.0585	6.6092	4.4889	6.6205	3.1125	1.3519	0.8602	3.7477	2.5983	3.7683	6.0185	2.6764	3.6905	8.6189	2.1569	6.5096	3.614	7.1433	4.8972	38.0477	1.243	3.1034	1.2938	2.6872	1.5341	2.3763	2.8678	1.0602	3.1284	1.7029	0.424	0.9156	5.3086	0.4603	7.7366	1.0347	1.0574	4.0112	0.7798	1.0847
TCGA-CV-7102	0.153425	1	12.5011	0.3322	2.701	4.896	0.1715	2.2829	0.9571	0.503	37.0143	2.9865	11.7637	3.8648	15.6453	0.6695	7.6584	8.3614	3.3924	0.8452	5.4905	2.3657	7.801	3.7602	6.7619	8.0072	9.5612	6.3646	43.473	0.972	3.7724	2.3722	2.3614	0.5169	1.6483	4.4553	1.6697	2.9076	2.3154	1.0075	0.5548	7.9633	0.2869	6.2694	0.7026	1.0176	2.7	0.4428	1.1362
TCGA-T2-A6WX	0.572603	1	1.2861	7.0357	115.021	39.7489	3.1323	39.3411	34.198	47.6737	72.4424	22.1024	23.7962	7.0257	11.9909	13.6175	13.6094	10.51	1.7863	2.8039	13.0262	10.6677	7.9907	8.4918	11.3995	17.2269	9.4577	22.0037	69.5968	5.637	11.3361	5.9285	2.8019	4.2465	4.0144	5.9146	10.6583	8.1396	12.6695	2.0975	8.9612	14.1104	2.2508	10.4521	3.6203	6.4828	4.8493	4.7219	3.8021
TCGA-CN-A49A	1.4411	1	0.6387	0.1597	0.9323	0.6565	2.539	0.8976	0.3872	0.1354	5.4476	0.7104	26.414	0.3676	0.9477	0.6347	1.1549	1.3768	2.5703	7.1878	1.2554	0.4753	2.857	0.6458	1.596	1.9942	1.4569	2.2889	15.6739	0.7596	3.7091	0.7996	0.6469	0.5669	1.1593	2.0955	1.3625	3.1182	3.2964	0.0782	0.0766	2.1894	0.5225	7.2829	0.1173	1.3422	2.0712	0.0863	0.1658
TCGA-BA-A6DI	0.920548	1	3.3536	6.7934	2.0889	2.0841	15.2173	2.4035	1.4598	0.7543	20.8972	1.8089	11.215	0.9319	0.8386	0.1061	2.3017	21.7346	1.0925	6.3692	2.8875	4.0077	1.735	0.9097	1.7342	2.975	1.8734	3.3478	27.7299	0.4555	2.3117	0.4898	0.877	0.9199	1.0131	1.1877	1.125	1.9009	5.4846	0.4821	0.4	2.2459	0.3451	4.5709	0.3562	0.6341	8.5997	0.3634	0.3401
TCGA-QK-A6IG	0.608219	1	14.2815	1.2132	13.0604	11.0845	1.6671	16.8604	4.7955	2.7264	23.9524	6.6248	16.8803	1.4082	3.0133	3.9677	5.4059	8.2155	3.23	3.1126	4.4037	1.2942	1.883	2.5291	5.5439	5.3104	7.7548	9.0898	63.4223	1.919	3.431	1.6574	2.0355	0.8343	2.6544	2.0362	1.3641	5.0375	3.6706	0.498	1.7168	9.3192	0.7072	10.3076	0.7787	2.0849	1.8548	1.5528	0.7133
TCGA-CV-A45O	2.33151	0	0.4778	0.1778	3.1374	3.415	2.523	2.9101	2.1947	0.9367	1.0141	2.7944	5.7297	1.564	1.4434	1.1306	3.1994	2.6402	0.6444	0.7281	1.5212	9.6514	1.1267	1.8764	1.6849	2.8878	1.8112	3.8818	16.2571	0.916	4.6077	1.3001	0.7181	1.3041	0.3911	1.4553	1.1087	1.2956	3.1266	0.6336	0.4748	2.0702	0.2759	7.2161	0.5301	1.1157	9.3008	0.6112	0.5209
TCGA-P3-A6T0	1.58356	0	0.0388	0.0447	0.864	0.652	0.2583	2.5964	0.3053	0.2842	17.4494	0.6663	1.2096	0.5159	0.753	0.8524	1.0141	0.7096	0.0825	0.9385	0.7173	3.5664	0.8371	0.3715	1.3781	0.9442	2.7387	1.5901	8.4336	0.1729	0.8302	0.4077	0.3503	0.1802	0.837	0.7538	0.2698	0.3788	1.7648	0.4074	0.1339	0.5826	0.0953	5.4057	0.0875	0.2678	1.1689	0.1536	0.1281
TCGA-CN-6992	2.92055	0	28.4996	2.1367	2.0193	4.5917	10.1753	3.0916	1.0943	0.7334	8.0883	3.2863	13.8725	3.4411	3.6634	1.3586	9.1103	4.1765	2.2282	3.4683	3.6158	2.1306	2.4882	2.581	6.1393	5.7201	4.3103	4.4827	23.5124	1.3198	5.5358	2.1165	3.3633	0.9522	2.8589	8.1787	2.93	2.666	2.2385	1.2019	0.7868	9.2184	0.6222	3.0854	0.5727	1.2987	4.8386	0.5246	1.0466
TCGA-CN-A497	2.91781	0	3.5002	8.9179	4.0359	8.4597	2.7733	4.068	1.526	1.0104	10.0916	5.8484	23.313	4.5205	0.8129	1.8542	9.4234	4.0687	3.8332	34.8764	5.4572	3.6833	2.4786	3.3249	5.8021	6.168	3.3252	6.6313	26.6855	10.7207	4.1345	2.1999	3.2857	3.3088	5.4478	3.519	2.1409	4.92	5.2532	0.9422	0.8233	20.0512	1.0971	4.1887	1.6023	2.0755	12.5869	0.9885	1.0893
TCGA-P3-A6T5	2.41644	1	1.3074	2.6517	2.3872	4.8149	6.1771	4.1342	0.913	0.5593	4.8498	2.2672	5.97	1.0482	1.4288	1.8349	3.6067	7.1481	0.2727	3.3499	1.2998	4.0869	4.4273	1.9787	2.9456	2.0527	3.0216	6.6553	29.9908	0.7745	2.8781	1.5255	1.2697	2.5542	2.2446	1.4002	0.915	1.4098	4.1739	0.395	0.3954	3.6455	0.5629	5.1009	0.2195	1.0858	5.8212	0.3109	0.8334
TCGA-F7-7848	3.09863	0	62.6266	24.125	11.3131	10.1227	0.3236	6.7446	5.8538	3.8762	7.4704	9.4355	16.1643	11.0202	5.635	2.3579	12.7845	14.5145	9.6895	5.418	9.4192	7.8646	9.1838	7.2638	9.0725	11.4959	4.8909	8.9972	46.3923	2.5285	6.6368	3.8826	3.096	3.7254	4.8056	6.8352	3.5097	10.5109	4.63	4.1515	1.77	6.3736	1.8907	4.413	3.3423	2.6954	7.9059	1.9309	2.0102
TCGA-T3-A92M	1.14247	0	3.5528	15.7869	17.2661	16.1333	0.9526	9.3237	6.7627	7.0332	4.4669	10.0868	21.3156	5.148	5.4871	1.0216	9.5584	6.4973	4.0224	6.6633	4.9258	7.0114	8.1593	6.4477	11.9603	8.188	6.4499	9.7335	45.5753	3.615	7.2995	4.2794	5.0525	3.2969	3.7427	4.5009	2.485	6.028	8.3192	1.8299	1.6892	11.7308	1.9453	8.8099	1.9276	3.4216	6.0299	1.6669	2.0192
TCGA-MT-A67F	1.05205	0	6.7979	2.9364	60.0382	41.3545	4.6422	72.2425	28.183	39.8252	8.6086	31.5622	32.3044	14.7263	8.645	17.4201	14.5561	9.954	18.2832	1.8252	16.6494	7.3989	6.8955	13.1184	19.8882	23.9648	15.8082	28.0563	100.382	4.2678	11.38	7.4514	4.7621	8.7426	4.4191	6.5421	4.9832	7.3931	9.8555	4.0005	6.5937	9.3029	4.6377	13.4144	6.5349	7.1821	14.1891	8.9383	3.7807
TCGA-CX-7086	1.56986	0	3.4069	3.3867	2.6123	3.6589	1.5033	3.5485	1.7861	0.7863	3.5875	3.3381	7.5467	2.0622	1.4006	0.1634	3.3323	3.3709	3.0715	2.5899	2.33	3.1349	1.6568	1.4434	3.412	3.7098	2.2577	3.1154	32.648	0.7652	3.04	1.1642	1.8543	0.7026	1.3405	3.2842	0.9494	1.9078	1.754	1.3958	0.5366	4.0789	0.5505	1.3737	0.4558	0.9117	6.7776	0.7127	0.5902
TCGA-BA-5149	2.20822	1	1.4198	1.9816	2.5104	3.4817	0.0944	4.7915	2.0638	0.5847	3.4909	2.9994	8.5064	2.0623	0.6398	1.4712	3.2813	1.5902	0.9538	2.3222	1.9166	1.1233	1.7371	1.2212	3.0558	2.7678	2.3157	4.7338	24.9819	0.9118	2.28	0.7561	1.9964	1.4054	2.4984	1.5006	0.7282	1.8851	2.5272	0.3734	0.4895	7.7658	0.4026	7.2447	0.2878	0.7955	1.947	1.0105	0.5471
TCGA-CN-6010	4.1726	0	44.4833	21.1679	5.6515	5.8983	3.9485	6.4935	3.0752	2.6242	27.9293	5.3899	20.9876	3.494	4.317	3.1519	5.649	3.937	3.2244	5.2129	5.7706	5.0751	2.6503	4.0045	6.1638	5.3078	2.3046	5.06	36.3321	1.4578	4.1959	2.519	1.0686	2.3753	1.0973	4.273	2.4682	2.2214	4.4714	1.2635	1.0734	21.2698	1.0375	3.5397	3.038	1.4248	5.7195	0.775	1.1881
TCGA-CX-7085	0.879452	0	70.7416	55.1283	17.4497	19.636	0.363	23.7633	11.3538	4.5551	21.7092	15.2054	33.8201	19.6549	13.1101	0.6099	18.0532	18.0896	21.4858	6.2003	13.0837	17.9264	12.114	11.8923	23.7029	16.3049	13.8969	16.456	82.6245	3.6356	14.746	6.7467	6.6236	4.1873	5.0312	13.5982	6.93	4.4588	5.0629	6.7294	2.5009	10.9652	4.8618	14.2583	5.4906	4.5935	13.6822	5.125	3.8639
TCGA-UF-A7JD	2.02466	1	1.4995	7.0433	2.0976	1.6345	1.8696	2.6014	0.697	0.8803	56.3584	1.4168	38.7701	1.2959	3.6849	0.2285	16.1464	4.9065	1.8746	16.252	2.2279	2.7448	1.9593	2.3277	5.1888	4.019	7.7258	10.0212	40.5233	1.0903	3.071	1.594	1.2833	0.9277	4.5249	4.4294	1.7061	4.1847	3.6086	0.1434	0.3447	3.7222	0.6133	12.335	0.8442	1.4528	3.8222	0.3882	0.8592
TCGA-CN-A63W	1.03288	1	2.9954	0.3499	4.9495	2.1464	12.9932	6.1794	1.9519	0.6087	15.6336	2.6872	4.0714	0.8899	0.628	2.7813	1.8683	7.9993	0.2716	3.9816	1.2368	0.7411	0.3525	0.5705	1.834	1.9735	3.5898	3.8316	22.4301	9.0569	2.1683	0.4913	0.5217	0.8686	3.204	0.689	2.2547	1.8739	3.3305	0.2784	0.4518	10.7096	0.3063	3.0952	0.2635	0.5947	7.1865	0.7865	0.2303
TCGA-QK-AA3K	0.693151	0	2.8417	5.4242	24.818	13.7074	0.1369	6.385	11.1928	9.3061	6.1122	11.0865	18.4591	2.6529	14.3823	0.1694	12.4389	9.5745	3.2989	4.6549	5.4019	2.0354	26.0327	4.5721	11.7214	10.8593	10.4452	22.7752	60.2865	2.0321	5.3749	3.7412	3.4146	2.0255	6.5814	4.7695	2.3727	4.8677	6.2144	0.1418	2.1441	7.3475	5.0194	13.8247	2.5737	3.81	2.3962	1.2678	1.2377
TCGA-CN-A6UY	1.95342	0	2.1794	14.9482	81.3573	36.7092	0.1622	58.9671	14.6297	44.7098	1.1041	22.6195	22.6553	2.6823	1.3795	12.6688	10.8022	10.2825	4.3273	19.1944	6.3793	3.3869	3.6706	4.697	14.7771	8.5531	2.8335	22.0103	63.1687	4.0147	7.3884	4.4959	6.339	5.7654	9.1407	2.9802	6.0363	4.5367	21.2265	0.6009	5.4057	28.5773	5.9335	19.4395	2.7562	5.4838	11.1176	2.9765	1.8564
TCGA-BB-A6UM	1.07671	0	4.7843	0.58	34.8601	14.3368	0.1949	21.161	11.1901	11.7809	3.2093	11.9654	20.3164	2.3788	1.5852	12.7685	7.1868	9.7361	2.0512	13.1042	5.3909	2.802	2.2389	2.287	6.4944	6.8663	2.0998	9.1689	38.8589	3.1831	7.2315	2.5488	4.1239	5.1797	3.0846	2.9261	3.617	2.7027	10.2873	0.6388	4.3988	8.8692	2.9927	2.258	1.3072	3.2409	4.2106	2.7952	1.4244
TCGA-CN-5358	0.715068	1	51.3068	39.5102	22.2216	26.0568	2.1639	11.0063	13.375	5.3502	28.4492	20.3704	44.356	23.9034	22.2403	5.5126	21.3822	18.3871	17.1083	4.4748	17.437	19.1502	20.0722	15.1716	28.5758	23.2363	18.7646	19.7786	101.286	6.5352	19.019	9.2759	10.317	8.4784	5.3031	16.9499	7.556	7.163	5.6599	10.7806	4.3695	14.7307	6.2882	12.2335	8.1859	6.8288	13.8599	3.6347	6.6225
TCGA-P3-A5QA	5.97808	0	0.3336	0.7537	1.4598	1.2391	0.3565	3.0152	0.6584	0.1162	59.9401	1.0182	4.2451	0.5866	0.2684	1.1109	1.6996	1.2257	0.3372	13.1922	1.0013	0.4763	0.784	0.7328	2.1818	1.5004	1.1413	3.3571	24.8211	0.3555	1.1311	0.239	0.561	0.9286	0.7059	0.8805	0.2419	3.6258	2.1086	0.2238	0.1889	16.5877	0.078	12.0723	0.1207	0.2928	1.0668	0.2153	0.257
TCGA-CR-7365	3.26301	0	1.1228	1.3791	1.4535	1.6555	4.6821	1.6264	0.8588	0.7116	7.4886	1.4218	5.2455	1.534	3.3419	0.7743	2.3165	1.5654	1.5298	3.8915	1.7449	1.4884	3.4175	1.3918	2.9359	3.7776	5.6135	2.9888	29.6953	0.2366	1.3043	0.7884	1.044	0.5475	0.6578	1.961	1.2082	1.1978	1.4619	0.572	0.4002	4.8538	0.1712	4.5715	0.45	0.3129	5.0786	0.4085	0.2989
TCGA-CR-7402	2.49589	0	24.6643	41.9415	7.2866	7.2136	0.2869	8.8599	2.713	1.9501	7.6832	6.2419	20.8178	4.5579	1.0408	3.9371	4.5896	4.1499	3.8252	15.1305	3.5498	9.778	2.0677	4.1884	7.1337	3.4006	2.601	5.479	27.5985	16.3916	4.2602	1.8501	3.4241	1.5856	5.5475	3.8841	1.9012	5.4724	2.9134	1.5131	1.5115	21.9184	1.4542	4.1824	2.5994	3.0302	8.8965	1.3162	1.6899
TCGA-CV-A6K2	0.868493	1	2.2086	0.7285	9.023	4.7756	2.1597	6.7615	1.9598	1.3464	4.9657	3.7863	10.7119	1.9087	5.1224	4.0978	4.969	2.5708	1.9122	2.3404	2.6678	6.5974	4.1016	3.0576	4.6354	4.7366	4.3156	7.8141	33.3563	1.6324	4.001	1.6894	1.1634	1.085	0.8602	3.9554	1.2696	2.4473	2.9592	0.9762	0.6943	5.5089	0.3719	8.8549	0.5211	1.2246	11.3816	0.8256	0.6598
TCGA-CR-6474	1.54521	1	10.5764	5.5353	4.2912	4.5817	0.8888	8.2565	1.6182	1.7791	12.7563	3.8956	15.3186	5.7605	5.3534	0.9624	7.8488	16.1834	7.3114	8.4117	2.798	3.0732	15.165	3.9668	8.6334	7.1623	16.8436	7.8722	50.1254	1.1306	4.1573	1.8686	3.3273	1.0388	3.1201	6.0613	1.5235	4.2756	2.5648	2.3383	0.4205	16.0146	0.9567	11.0902	0.9266	1.0546	5.4958	1.0429	1.0603
TCGA-BA-A6DE	1.20548	0	0.4453	1.063	3.2518	1.8844	2.6651	4.3427	1.3831	1.2669	3.7725	2.5893	8.5502	1.3442	0.1918	1.2215	17.0332	26.423	1.2479	1.2852	1.6588	1.0969	1.0577	0.9187	2.039	1.9845	2.2126	2.7654	13.5962	4.2987	2.437	0.6039	0.5801	1.3431	2.9787	1.8154	1.9332	1.9344	4.9431	0.3137	0.2533	15.6107	0.4736	5.1648	0.2883	0.6731	7.4821	0.4151	0.2985
TCGA-F7-A61V	2.07945	0	8.6351	5.0851	3.1909	3.8875	3.5274	4.3108	1.9576	0.1437	3.5829	3.5299	9.794	1.3195	0.6933	2.9369	2.7957	3.0285	1.2429	6.7225	2.1956	1.5649	1.359	1.3596	3.266	2.4095	1.7017	3.9063	22.7701	0.8949	3.0681	0.9253	0.9744	2.1879	1.4817	1.3501	2.417	1.4456	2.9708	1.0242	0.7113	2.0689	0.7232	2.0302	0.5475	0.9545	4.9123	0.4578	0.5864
TCGA-CR-7397	2.06575	0	22.8458	1.0499	3.2964	8.9573	0.1839	2.5304	2.0826	0.6295	5.9072	6.3279	16.5061	5.296	3.6656	1.7701	7.4723	8.0419	5.9576	10.035	6.34	2.0349	6.4024	4.7718	9.4768	9.6663	4.6332	6.6697	55.2191	1.4661	5.6278	2.7541	4.6487	3.3879	1.9989	5.014	3.6278	2.7869	2.9187	1.957	1.0299	6.7719	0.8823	9.549	1.3158	1.5389	7.4791	0.9999	2.1924
TCGA-CQ-7069	3.49041	0	0.7	0.7449	1.2926	1.3404	3.4912	1.8984	0.8342	0.6544	6.2569	1.0175	3.7242	0.968	0.2435	0.352	3.2088	2.0311	0.9709	2.1721	2.6745	4.0084	1.3058	0.5776	4.7453	4.2022	1.517	5.5556	18.7489	0.4077	2.0784	0.5267	0.9031	1.3317	2.624	1.7836	0.6576	0.4137	2.519	0.0658	0.1207	2.1604	0.3722	3.353	0.2266	0.9941	2.9985	0.3855	0.2602
TCGA-CR-7368	3.41096	0	14.8373	14.5495	7.258	9.4153	0.6263	11.2049	3.4569	1.4146	4.3239	6.5978	17.065	7.5741	1.8606	7.086	6.2494	20.65	4.7075	2.9099	4.1811	5.7419	3.5045	3.7682	6.9712	5.1668	6.9752	5.0358	48.8521	2.0664	8.2022	1.7931	3.2132	1.7981	1.8765	4.8426	2.0657	4.7978	3.9204	0.983	1.2	6.1594	1.1741	3.6845	2.106	1.8684	13.6319	1.7785	2.0459
TCGA-HD-8224	1.22192	1	6.1605	0.7577	3.0893	4.8177	1.2238	1.6132	2.1414	1.2912	9.8352	2.264	33.8021	3.5968	10.2958	2.3025	45.2986	4.5929	1.0418	16.4481	6.8831	1.8095	3.8425	2.7756	4.0701	6.264	2.4305	3.9056	22.1326	1.0903	6.6359	1.6123	1.019	3.991	1.3218	3.3305	1.487	3.8697	6.8434	1.3707	0.2672	11.2693	0.9825	3.8623	0.6435	0.9203	11.9242	0.5034	1.5052
TCGA-DQ-7592	3.13151	0	5.5589	0.9997	7.699	5.1505	3.004	10.3241	3.4033	2.2242	52.0789	3.8374	6.9113	2.5118	3.6153	5.3182	3.6178	30.9972	2.6305	1.516	2.8273	1.7231	2.0378	1.9558	4.8084	4.7345	4.6324	4.016	41.1938	0.9618	2.6691	1.3236	2.0347	0.8943	2.2713	2.4484	1.0022	3.0767	2.5841	1.3794	1.0859	2.9461	0.6757	9.2223	0.7897	1.0434	7.7875	1.1422	0.6686
TCGA-CN-5369	0.00273973	1	48.8789	17.5027	18.231	17.2307	0.3202	33.9529	7.878	6.958	24.9139	14.1101	20.9891	7.4756	7.4382	7.6012	10.7448	10.8414	7.0326	2.0475	12.9452	16.2175	6.9622	7.0633	13.6884	15.195	11.9478	13.3605	85.411	3.857	8.3595	3.9319	2.6213	5.4414	1.9213	6.2434	4.36	5.3624	6.3548	6.2177	3.4384	11.1819	2.9759	12.0679	3.4037	3.8353	8.7469	3.2215	4.0046
TCGA-D6-6824	0.210959	0	33.0226	7.6503	12.0866	15.0928	0.9868	9.4912	7.7032	5.9331	68.7006	10.367	61.7235	12.9094	17.8983	3.196	14.1352	12.5776	9.7701	10.0486	17.653	7.0048	20.8566	9.318	15.2417	22.0797	15.1676	13.836	85.4078	2.3251	10.3903	4.9911	3.0124	1.3057	1.9739	9.7389	6.484	6.9318	7.7173	5.5617	1.6525	11.353	3.1472	7.8364	2.7974	2.6657	11.6833	2.5769	3.0205
TCGA-BB-A5HZ	2.26575	0	2.8959	1.511	1.0524	1.0868	15.7819	1.3738	0.3936	0.2912	2.5174	1.1109	10.5882	0.7149	0.7814	1.0372	1.9303	16.1997	0.9718	7.2524	1.7679	0.6255	0.7886	0.6606	2.0196	2.2539	1.7323	3.5913	9.6739	1.4887	2.7981	0.7931	0.6057	1.1636	2.171	1.1709	0.9836	0.9616	1.3322	0.243	0.247	0.9846	0.2198	8.9522	0.2185	0.7339	3.9405	0.2277	0.1626
TCGA-CR-7377	0.764384	1	135.519	27.8784	19.8592	22.8022	0.067	15.6568	15.2933	6.9133	6.7273	20.759	41.0706	15.4894	2.7246	6.6795	15.6896	31.5747	16.2298	6.4819	11.768	7.0016	12.8008	10.4997	18.0901	18.5855	6.3559	14.0417	80.4151	3.9912	10.1679	8.3607	7.1738	5.2555	3.4561	8.8904	5.0717	4.7048	4.9752	6.3731	2.863	14.3862	4.5007	11.6397	4.397	3.3442	8.4319	4.3204	4.3455
TCGA-BB-7870	5.52329	0	12.9074	3.6007	5.795	3.0086	5.5676	3.8673	1.8027	2.9946	3.0945	3.0108	11.677	0.795	0.3585	1.4132	1.9278	7.1868	0.6709	2.1172	1.4436	0.7994	0.3224	0.9759	1.6011	1.3188	0.775	2.9987	8.6604	6.1202	1.1995	0.4547	0.5614	0.5738	4.0478	0.663	0.3303	1.3551	1.5915	0.2097	0.4974	7.0564	0.864	0.9813	0.4206	0.3252	7.5948	0.6985	0.2455
TCGA-C9-A47Z	0.523288	1	1.0007	0.4822	2.1565	2.4551	3.7767	3.2894	1.1931	0.7694	2.3937	1.5254	3.6104	1.2155	0.1882	0.9396	1.5394	1.6467	1.1713	6.4334	1.0333	4.4816	4.506	1.0347	1.7999	2.5399	2.2056	1.8226	10.4534	0.5239	2.312	0.5577	1.0704	1.8322	1.1898	0.9216	0.5322	1.2867	1.2976	0.3218	0.345	1.1171	0.1327	9.7937	0.2969	0.5975	3.8457	0.6951	0.3653
TCGA-CQ-A4CG	1.17808	1	0.4282	0.2189	1.2579	0.6861	1.1073	1.4987	0.2774	0.0773	8.8612	0.7123	2.551	1.059	2.4513	0.8156	1.4334	0.6592	0.1818	1.654	0.6665	0.2283	2.2324	0.5889	1.3934	1.7959	4.8159	2.1727	14.1742	0.3176	1.2237	0.5657	0.5601	0.4194	0.897	1.4399	0.5592	0.8576	1.8924	0.0223	0.1886	6.0374	0.0778	7.1681	0.0938	0.4939	2.8209	0.2419	0.2043
TCGA-CR-7376	2.66301	0	65.4504	18.0887	30.1565	33.0619	0.1816	20.7815	15.3653	12.5081	23.0533	23.2625	43.5791	25.0864	33.6149	9.1489	19.478	16.926	12.3143	20.7986	16.7557	15.615	16.5668	15.006	23.1113	28.7981	20.8664	15.8723	106.116	5.8015	19.0558	7.683	7.7593	2.7377	3.3926	14.5195	6.6859	10.4825	6.974	5.4792	4.954	14.8465	4.3647	11.5415	5.3725	5.0755	10.1032	4.2535	7.9234
TCGA-CQ-5326	0.243836	1	0.3286	0.289	2.6929	2.1566	6.137	4.7967	1.2006	1.5239	12.7094	1.534	5.3599	3.6716	11.7579	1.4755	5.0604	1.9766	4.4751	2.2568	1.8214	3.6231	1.4869	4.2698	7.861	5.6944	28.5341	5.5328	27.0426	0.7817	3.7735	2.3016	1.0748	1.0044	0.9197	5.3006	1.0826	1.9019	1.7298	0.3086	0.4931	9.8593	0.1423	7.2338	0.3809	0.6453	4.4983	0.4367	1.182
TCGA-CV-7406	4.78904	1	1.098	0.4736	1.0279	1.767	0	1.0064	0.4497	0.1716	24.3558	1.1786	21.0866	1.1821	1.4342	1.1872	18.8314	31.7835	1.1236	5.2337	1.8151	0.331	2.7448	1.2988	2.4329	3.0716	2.7334	3.4337	20.6224	0.4809	3.6647	0.961	0.6347	1.2736	1.6872	3.1257	15.3914	3.3006	2.803	0.5156	0.1529	7.5243	0.2073	4.2268	0.1724	0.5822	16.9001	0.2087	0.7031
TCGA-CV-A6K0	1.66027	0	42.059	4.4013	17.8244	22.9979	0.0493	9.7171	8.2191	5.9791	7.2868	12.8651	22.6461	10.7461	2.6534	2.9151	14.3653	14.8269	7.8413	6.8801	14.9389	4.4546	11.4776	7.9096	14.4777	15.074	3.7762	13.4957	79.7419	3.2532	12.1792	5.1134	5.431	13.2667	4.7666	6.7815	4.7488	5.2411	6.7688	8.6362	2.2601	10.4717	2.499	10.8653	2.747	5.3058	13.9144	2.4796	4.6992
TCGA-IQ-A6SG	1.5863	0	0.2682	0.3679	1.3334	1.6485	1.1318	2.3058	0.6852	0.587	7.013	1.2416	3.4455	0.8924	1.5586	0.5847	2.4707	6.3065	1.4015	7.2047	1.0116	0.4455	1.1091	0.9673	2.1616	1.9907	3.1503	4.711	20.2595	0.4402	2.3935	0.6018	0.801	0.6892	1.593	1.1766	0.5714	1.1949	1.6284	0.1679	0.3414	7.3132	0.1688	2.3041	0.1917	0.5963	6.0295	0.3613	0.3932
TCGA-H7-A76A	1.74521	0	198.302	74.331	62.8897	29.6699	0.6133	31.3483	8.9138	10.046	17.9372	28.5616	66.1761	8.6259	15.0356	23.4086	38.2675	32.5161	26.0333	6.7529	13.0378	15.5192	11.045	15.4839	30.8825	21.7389	10.467	51.5103	150.568	5.9152	21.2595	22.6518	5.6926	11.9142	10.533	12.104	10.0592	10.422	23.0158	11.6777	6.729	13.4308	14.6667	8.0312	8.9419	12.4578	13.2924	3.7615	2.7391
TCGA-UF-A7JK	1.16164	1	0.2159	0.1774	0.3106	0.2333	0.1025	0.1858	0.172	0.0251	12.6538	0.3048	3.152	0.1742	0.2044	0.141	0.5851	1.3565	0.0786	2.0847	0.6873	6.7228	24.0096	0.1851	1.2466	1.113	0.6683	1.1335	19.7989	0.109	0.6732	0.2349	0.2163	0.2003	0.1246	0.854	0.3021	3.8728	1.8591	0.0386	0.0532	8.2382	0	6.4531	0.0347	0.1895	3.6193	0.0348	0.113
TCGA-CV-7432	7.0411	1	0.1714	0.0863	1.205	0.7801	1.5317	5.177	0.3042	0.3484	2.0403	1.14	23.4579	0.4228	1.7253	0.911	1.5709	4.5158	0.2305	1.2136	1.1325	3.04	0.7597	0.434	1.8267	2.0202	4.7413	2.5658	52.4262	0.3478	1.0369	0.5016	0.7246	0.2784	0.8753	0.7169	0.3148	0.5445	3.9047	0.3153	0.0887	0.6091	0.1227	10.5033	0.0362	0.3061	4.1583	0.1513	0.1795
TCGA-CV-7103	4.3589	1	9.3679	0.4888	0.6801	4.9149	3.5483	0.5089	0.2706	0.0643	6.2258	3.1543	23.6941	1.4314	1.5454	0.5421	4.5985	9.0028	1.5272	4.1819	2.7308	0.8788	2.7523	1.9791	4.5544	4.8838	3.2544	4.3586	27.2551	0.7346	2.5251	2.2029	4.4158	1.0087	3.4689	2.8646	1.29	2.1433	2.4787	1.5964	0.6405	7.2537	0.4527	12.4262	0.3728	0.8207	4.5974	0.2735	0.9085
TCGA-CN-A63V	1.86027	0	1.4777	0.8336	3.6969	3.3723	0.0472	1.2766	1.2032	1.0394	3.2033	2.7675	8.928	1.3897	6.3744	1.8317	4.9429	4.2302	1.0537	7.3348	2.8228	1.6408	2.6668	2.0784	7.9396	4.1652	3.6017	7.6283	43.1915	0.7811	3.9561	2.1328	1.4379	0.6856	2.883	2.8084	6.7917	2.3092	4.2528	0.8541	0.4703	1.4728	1.0693	11.5569	0.616	1.6756	1.8613	0.3291	0.4047
TCGA-CV-6952	0.506849	1	6.2107	2.1925	5.5362	6.5207	3.311	7.5324	2.856	3.0464	10.2791	4.1091	10.3468	2.7284	0.6954	2.5356	4.2354	6.5889	2.1156	3.5045	3.191	5.3333	5.0568	2.233	4.5642	4.9925	4.1891	5.0809	32.7367	1.0568	3.5405	1.2453	2.1243	1.3315	2.4996	2.2135	1.0775	1.31	2.5262	0.5431	0.9747	4.4868	0.8409	5.3424	0.8681	0.9924	6.2066	1.1008	0.9038
TCGA-D6-6826	0.953425	1	16.8245	3.7258	4.5996	6.8947	4.7465	3.818	2.985	2.9697	20.7643	3.9004	14.7941	15.3103	25.8431	2.1262	11.9011	6.8668	12.192	1.6481	9.0805	5.5218	9.1059	8.7917	13.4281	13.2229	37.2246	12.5672	55.2341	2.0674	9.5018	4.7254	2.2763	1.8804	2.1775	8.6677	3.2601	2.776	5.7795	2.9413	0.8151	6.0753	0.8287	7.2431	2.273	1.7261	7.9924	0.9018	2.461
TCGA-BA-4075	0.775342	1	1.0249	0.1516	1.0323	0.9553	6.7178	0.4652	0.1856	0.0476	9.9026	0.4682	4.0971	2.4246	7.5195	0.1339	3.1156	1.6811	2.6855	2.2301	0.9323	0.74	29.7608	2.5261	2.4239	2.5127	14.2906	9.6872	35.75	0.276	0.6616	0.9738	0.3594	0.7881	0.4864	1.6489	0.4355	1.8517	1.5324	0.5318	0.101	2.7824	0.2395	8.3966	0.1154	0.2675	1.6778	0.0662	0.1503
TCGA-CV-7413	0.805479	1	1.8748	0.9361	3.5275	7.9482	1.1987	2.3138	1.2327	1.1387	2.8533	6.3187	13.837	2.3763	4.1845	2.3921	20.4127	31.014	2.111	4.4686	3.9355	8.2346	11.1803	2.9131	5.4841	6.5098	5.5807	7.5153	49.4144	1.3725	3.8556	2.3423	4.8922	3.3266	4.134	2.6999	1.4603	2.636	4.6478	1.2126	1.2076	7.9854	0.6909	8.6023	0.7133	1.3277	6.4433	0.7971	0.9794
TCGA-CV-7090	14.389	0	3.6066	0.8848	8.8482	9.3007	1.0062	5.2366	3.2866	1.6195	8.1461	6.0855	13.7766	5.3375	11.1058	1.2913	8.8272	9.2104	2.8769	4.8808	6.9696	7.7007	5.9492	5.1837	11.9568	13.4677	13.063	11.5036	62.7452	1.9245	5.9519	5.1539	3.1777	2.083	2.9549	5.3406	2.4906	4.7472	3.0471	0.8291	0.9478	4.7571	1.2791	10.637	1.2282	1.8348	3.4184	1.4602	2.1366
TCGA-CR-7392	3.90411	0	16.7559	32.167	12.1488	19.8114	0.2341	8.1767	10.2453	2.7239	23.4804	14.0894	20.817	12.8266	3.2191	4.4928	12.874	17.5031	16.1491	9.9189	11.8705	16.1699	6.8125	9.7383	16.4407	19.0929	11.0449	10.7118	62.6087	3.6048	10.8241	7.0522	6.5814	3.1359	4.197	8.3752	5.4215	6.6238	4.0429	2.0367	2.8837	9.9953	3.3862	12.1236	5.6681	3.9851	8.2268	2.6565	3.5151
TCGA-HD-A634	0.356164	1	0.3254	7.9906	0.7646	0.3999	0	0.7308	0.264	0.6347	6.3478	0.1892	77.7053	0.2085	0.4636	0.119	1.1161	0.9339	0.442	4.7243	1.5952	0.1925	0.6182	0.3417	0.7963	2.4204	1.4194	5.2548	13.0557	0.1448	0.4967	0.4171	3.2681	0.3925	2.8043	4.7059	0.2231	8.6431	2.1636	0.1732	0.0561	0.9249	0.0266	1.4028	0.0275	0.3351	0.5877	0.0092	0.2044
TCGA-CV-5439	1.49589	1	30.8849	3.7877	6.4351	6.5566	1.1587	6.5705	4.4421	2.2857	3.4806	5.0238	5.0139	2.6243	1.1149	1.7359	3.1518	2.4907	2.3947	3.4407	2.8006	1.6415	23.8865	2.1815	2.9412	4.4522	1.679	3.6141	35.7387	0.9909	2.3481	1.7548	1.0536	2.1858	0.7337	1.5266	1.2263	1.4772	5.47	1.4598	0.779	5.9112	1.0027	10.1213	0.866	1.0579	9.6318	1.0386	0.969
TCGA-CV-7180	0.89589	1	1.7758	2.7016	3.7501	3.7374	3.3805	4.0169	1.9896	2.1186	2.248	3.264	2.9675	0.8356	0.2467	0.3535	1.5911	9.0824	1.0215	1.2666	1.3496	1.1682	1.9711	1.1924	1.9691	1.7088	0.4696	2.8712	32.8523	0.5061	1.3772	0.7662	0.7246	1.3024	0.4629	0.9376	0.8952	1.5742	1.4952	0.8519	0.237	1.2685	0.328	7.4837	0.4596	0.7088	6.8087	0.364	0.6238
TCGA-CV-6936	0.454795	1	3.0758	7.3134	13.8362	7.7762	3.8348	13.552	7.446	7.5459	13.0144	5.9156	11.1401	2.7325	3.1754	5.7355	4.8277	3.1577	0.9184	1.7017	2.878	3.4886	11.4031	2.1806	6.1579	4.2269	4.1631	5.1597	26.9357	1.6471	6.9996	1.5818	1.9543	0.7136	1.4649	4.6181	1.2492	4.0122	5.7369	0.4756	1.3967	19.0273	1.6568	3.7908	1.304	1.8441	14.9109	2.0022	1.2863
TCGA-CN-5374	4.74521	1	261.903	43.9914	32.8906	26.6358	0.7476	12.1716	9.6691	4.7036	7.9551	26.0795	40.1745	8.79	1.8577	7.2505	13.584	13.319	17.9322	1.6945	19.5114	5.8266	3.8767	12.4937	13.3653	17.391	1.6073	15.8799	83.117	5.9571	11.4054	12.2374	3.9354	11.2129	3.6744	5.1607	12.3534	4.0577	13.5357	3.8581	4.4245	24.0151	5.3221	6.0263	3.6293	6.723	14.1222	3.1247	4.675
TCGA-CV-6948	3.53151	1	24.7152	3.0858	11.4865	6.0628	9.533	10.9572	2.3458	2.8597	9.7483	4.8888	29.3275	3.3683	4.1965	6.1918	45.5643	5.2765	4.0977	8.3515	3.9091	5.6946	2.0299	2.9689	5.1808	6.381	1.9587	6.1719	38.4825	1.6922	8.5765	3.6862	1.7096	5.4685	1.982	2.8123	1.4583	8.0152	2.4401	3.4531	0.8309	5.0335	0.9929	3.4272	0.9656	1.4112	10.3928	1.1874	1.5215
TCGA-CN-4734	4.63014	0	2.0318	1.6606	16.2989	13.3168	0.1778	19.7777	10.8335	11.2649	2.4898	9.4194	12.5485	5.9309	1.729	8.6523	6.3233	3.9357	1.7858	4.8424	3.6496	11.5996	7.939	3.0482	11.0274	6.553	7.3849	6.4676	48.7627	2.1946	5.8274	2.1137	3.0429	1.0717	1.6129	4.7247	2.9937	2.452	2.7567	1.2053	2.4702	5.5522	0.7523	10.327	1.9928	2.0994	5.5747	3.2617	2.1925
TCGA-CV-5440	8.9589	0	5.4541	0.2885	2.131	1.6598	6.0966	1.5283	0.5245	0.3822	20.6937	1.2302	13.148	0.7691	1.7448	1.4472	1.589	2.9523	0.346	1.1445	2.6745	0.5816	1.351	0.7171	1.5171	3.5208	1.7071	1.8853	17.9649	0.3815	2.0287	0.6464	0.4868	0.2618	1.2804	1.2036	0.6783	2.862	2.5364	0.5986	0.1081	13.6362	0.2051	2.2203	0.1324	0.4529	10.6786	0.239	0.3545
TCGA-DQ-5631	1.50137	1	0.4881	5.0198	0.2892	2.0089	0.2386	0.755	0.1892	0.1167	53.1075	1.156	14.5922	1.3495	0.7991	0.689	3.4468	1.4591	0.5607	1.9304	1.6179	1.0837	2.0689	1.7444	3.3475	4.4777	2.681	4.0772	25.5132	0.434	2.2351	0.6187	1.0715	1.079	1.1857	1.7467	2.9745	3.7879	2.3017	0.2337	0.3316	2.3356	0.0117	8.5067	0.2263	0.5269	2.4007	0.1581	0.9094
TCGA-CN-6996	1.45205	1	10.3208	7.7226	11.8917	17.9736	3.3314	14.9423	5.1112	3.5022	15.1384	12.1005	21.0989	14.4605	2.9615	2.391	11.0656	21.9258	8.6957	4.465	11.6631	10.9044	11.8274	5.8101	13.5073	15.5724	16.0798	9.2746	53.3999	3.6197	10.1072	4.1027	11.144	4.7422	8.4473	7.7879	5.0947	4.1689	4.82	3.4195	2.978	12.5138	2.2294	8.1435	2.4766	3.1888	8.1776	2.813	3.5423
TCGA-CV-6937	1.70959	1	3.4615	0.5599	1.725	3.1367	12.7072	0.7704	0.6308	0.6741	65.2089	1.8763	25.3043	0.9333	4.1814	2.5053	3.2179	3.0959	0.7042	5.431	1.676	0.6286	1.8464	1.9609	5.5724	3.1338	3.3054	4.2169	24.4597	10.0096	1.8383	2.11	2.0051	0.9034	6.5229	2.2122	2.8575	5.4018	5.768	0.2822	0.5967	4.8813	6.2528	2.5131	0.2538	1.1858	20.3476	0.224	0.5399
TCGA-BB-4223	8.82466	0	57.6782	26.7897	19.861	23.7606	0.1082	14.3904	21.2164	16.2184	9.7282	16.9758	40.0957	16.0577	1.1216	8.883	12.6373	7.7412	20.3241	25.8356	11.8551	6.6794	4.1256	8.8387	13.8381	12.3467	4.1533	13.8675	57.6657	5.0782	10.7073	9.0582	5.4871	4.1985	4.6464	8.2664	6.7591	5.0784	7.7842	2.0483	3.8606	18.5001	5.3251	7.8823	4.3248	5.4928	15.0677	3.5485	4.2946
TCGA-F7-A50J	2.59452	0	1.9709	3.1813	7.6307	5.0649	2.9593	7.8892	4.9888	3.2299	45.7391	4.6392	4.6607	2.1335	0.4634	1.7438	3.1217	10.5268	2.8523	2.0494	3.1981	2.8473	2.3571	1.55	4.1086	3.4653	2.0802	6.5151	41.3242	0.8987	3.3676	1.1516	1.7279	1.298	2.0406	1.2795	0.7331	1.5687	2.4063	0.6668	0.9755	3.6845	1.5602	10.7948	0.6264	1.4784	5.3761	1.0594	0.4494
TCGA-CV-7253	0.989041	1	0.1312	4.1494	0.4128	0.2791	1.6899	0.5479	0.054	0.04	3.6151	0.4338	12.0334	0.217	0.1901	0.5322	0.545	11.7332	0.0418	2.3334	0.167	0.4799	0.266	0.2029	0.9063	0.4408	0.8322	0.7762	9.4965	5.7514	1.0988	0.7402	0.1971	0.2434	0.5815	0.4186	0.1358	2.5145	2.1094	0.1643	0.0735	0.3296	0.0268	0.4651	0.0462	0.2124	14.8423	0.1111	0.1717
TCGA-CV-7250	7.94521	1	1.8616	6.0727	6.6696	5.4122	0.6467	7.9306	2.9586	2.6424	20.5107	4.4669	19.9495	2.078	5.3304	2.7689	3.1165	3.5388	1.801	12.1972	2.7776	2.182	1.6868	2.1259	4.0037	4.2772	3.2641	4.0078	20.4894	9.3462	2.6339	1.4505	1.1971	1.0314	2.1952	5.652	11.7374	1.8227	4.0269	0.7133	0.6898	1.6669	0.9319	2.0537	0.8056	3.3459	3.4273	1.2163	0.6576
TCGA-CN-A642	0.224658	1	0.4381	0.3937	21.2577	13.1396	0.5007	17.9557	8.5663	14.5779	3.8401	8.5252	13.2133	3.6569	10.4423	2.9164	7.7299	3.5248	0.62	0.2936	6.817	2.2335	3.8005	4.9089	6.7767	9.9627	8.2992	10.8269	79.1592	2.351	4.8526	2.4314	1.3031	0.2287	2.3845	2.6271	5.7321	2.9046	13.2631	0.4029	2.1902	6.244	1.2767	8.0553	1.3797	2.8151	3.608	1.7013	1.3791
TCGA-CN-6022	0.769863	1	11.3923	1.415	4.2972	2.6616	0.6264	1.3842	0.753	0.4864	29.1546	4.723	25.1855	6.7294	10.171	0.6586	10.1323	8.5843	2.8795	12.256	5.1794	3.3252	12.1717	5.0542	8.0453	9.4683	12.3488	9.0972	51.9941	2.6891	6.2218	3.4669	5.2353	4.8951	5.9796	8.5858	3.6452	6.7261	3.5428	3.4488	1.238	11.2675	1.5229	10.0735	0.549	1.7633	4.8168	0.7825	1.5364
TCGA-CV-A45T	13.3041	1	112.184	48.5903	42.6021	33.5569	1.4997	25.1475	7.4871	13.0913	6.2992	25.3855	31.6994	9.9465	3.1649	9.9823	18.7063	15.4265	20.6306	5.5217	30.5461	13.5294	5.435	13.0666	17.891	26.6666	5.7688	27.6478	90.7101	5.5148	13.5805	9.6908	4.34	6.131	6.8011	5.96	4.7017	5.6294	9.1257	6.6541	3.5404	11.0262	12.3497	12.8078	5.0044	7.6947	9.2569	4.4288	3.1952
TCGA-CN-6011	2.55616	0	0.2357	0.1937	10.7682	3.9324	5.4299	5.3684	2.6551	2.1076	1.2707	2.8291	4.1189	1.9364	3.9497	5.2491	2.7753	3.18	1.1724	1.5703	3.0447	4.4003	8.5363	1.5661	5.4172	4.5264	3.9751	3.2631	23.5316	0.8506	2.6421	1.7704	0.4808	0.9062	0.6953	4.8323	1.2924	1.1244	5.9561	0.7696	0.7198	25.3532	0.6335	10.3487	0.5308	0.8446	6.613	1.0081	0.5571
TCGA-CN-6988	0.871233	0	0.0789	0.3746	0.6957	0.6531	14.3365	0.7244	0.4653	0.3369	2.4913	0.5737	7.826	0.3844	1.1443	0.5503	1.1592	1.1623	0.4469	12.7272	1.0807	0.303	0.6493	0.3627	0.9389	1.4027	0.7934	1.3848	7.8143	0.2221	2.2383	0.363	0.3856	1.0439	0.7707	1.0645	0.4218	2.525	2.556	0.1545	0.1225	1.6737	0.1614	1.5194	0.1056	0.2721	14.6799	0.1505	0.1302
TCGA-CN-4738	1.19452	1	27.0971	6.2515	10.6766	11.9254	3.1503	8.7112	7.2343	2.7266	26.3665	8.9222	26.2115	7.0414	3.4931	2.0313	7.141	9.9927	5.0494	7.2285	5.853	4.8147	5.663	5.3184	8.8291	8.7678	6.1301	6.49	48.6741	2.5373	8.4221	3.6055	3.3282	2.2639	2.0143	5.543	4.1566	2.7741	6.5277	3.5121	1.9226	5.925	1.3541	6.9412	2.4465	2.9775	10.0398	1.8517	2.1326
TCGA-CR-7391	2.50137	0	44.9876	16.2749	15.3674	20.1482	0.2653	6.1334	10.2609	5.0227	6.3003	15.4448	19.4277	9.6126	5.0618	7.9633	10.5449	12.1858	12.3141	9.4077	13.0958	7.2866	10.1073	9.3473	14.0516	16.8279	5.8904	12.5843	68.1894	3.2022	9.2514	5.7609	4.6777	3.6606	3.4289	7.2366	5.1084	3.7798	4.0954	7.46	2.8066	6.7788	4.3831	9.4578	3.4147	3.0033	12.9887	2.0929	3.9707
TCGA-CN-4728	4.72329	0	41.8403	6.6201	9.2123	12.6403	4.7634	4.1107	3.6138	2.0725	15.0395	9.9891	28.7533	11.1996	28.2572	3.7742	11.7499	22.9893	6.8115	5.1032	7.5765	5.8298	6.2345	10.4101	20.4204	12.2875	15.7418	14.4434	83.7711	3.7758	10.7607	9.487	8.2906	13.8811	7.1073	7.9044	4.1041	8.302	5.2942	2.6305	1.708	9.1758	2.4432	13.048	2.5292	2.178	7.8152	1.6871	4.5008
TCGA-CV-6953	4.49589	1	1.4076	22.6354	6.2141	5.3238	1.1232	5.3362	2.7121	3.7985	1.5825	3.7973	7.0676	2.9361	2.5557	2.0333	4.3368	4.0437	2.0717	2.3169	2.635	9.8562	3.6856	5.0998	7.0447	3.0998	2.8576	5.3776	40.7621	1.3301	4.2499	1.7781	1.636	2.6385	1.0236	1.875	1.1055	1.5223	1.3507	2.5824	0.7085	2.3874	0.9902	7.4377	1.7196	1.1923	19.2714	1.0097	0.9433
TCGA-BA-A6DD	0.473973	1	9.6066	22.3756	23.6229	15.6707	0.607	15.8348	8.3036	8.9045	9.7229	10.2401	16.1281	2.7757	4.7466	3.2486	7.9469	5.6578	4.023	3.8282	5.2763	6.4875	5.207	5.0148	10.93	6.3619	4.9738	14.5329	47.7118	2.4485	3.5803	2.2334	3.124	4.1967	3.291	3.2647	1.5783	4.4738	6.9445	3.0868	2.0532	4.7732	3.6074	6.1602	2.6647	2.482	4.4921	1.7691	0.9942
TCGA-P3-A6T2	6.29589	0	0.5069	0.1805	2.6135	2.077	0.3611	3.4779	0.7344	1.3538	1.9203	1.4596	2.3728	0.7144	1.6076	1.2138	2.037	25.1854	0.6354	5.8405	2.121	0.6447	0.6991	0.8148	3.0799	2.6668	5.7573	3.6699	77.8335	0.4233	1.2233	0.6592	1.2516	0.448	1.2027	1.23	1.3713	0.9344	2.7873	0.0907	0.3163	2.6347	0.2369	10.2078	0.3126	0.4731	2.7875	0.3204	0.2629
TCGA-IQ-A61H	3.11781	0	13.0599	2.6272	4.2198	3.783	5.8608	3.7957	1.57	3.0152	6.81	2.0409	10.1195	1.9877	4.9671	1.6396	4.3134	2.3656	1.7789	1.0122	6.1294	1.5446	1.8327	2.3456	4.1309	5.8483	2.1285	5.344	35.6048	0.65	7.1084	1.3669	0.4684	2.3612	0.8808	2.408	0.7534	3.3155	1.7757	0.5279	0.4651	10.0627	0.7774	3.7169	0.5523	0.9624	16.9843	0.5455	0.6292
TCGA-DQ-7596	3.46575	0	113.697	43.4277	9.0169	14.475	0.0316	3.0468	6.3329	2.8697	4.5284	13.4695	32.9122	12.9888	0.4968	2.3167	12.0076	13.9578	21.0604	12.0421	16.7995	5.0244	4.1651	9.6036	7.4745	14.5046	1.2367	11.8923	89.6655	2.8073	9.3991	9.9438	2.8622	6.4643	1.9427	4.33	5.3224	5.7153	4.3434	4.2549	2.6701	8.15	3.9903	6.344	5.0012	2.7838	17.771	1.7851	2.25
TCGA-CQ-7063	5.84384	0	2.0217	3.1008	23.5942	19.2836	3.2008	19.5145	10.4546	8.2688	5.1186	12.2212	25.8637	7.9062	1.2759	12.6598	9.5611	8.7645	3.5515	6.0479	5.9257	10.676	8.7446	4.9588	10.6867	9.6318	3.1614	8.3105	56.3182	4.406	8.2736	3.8572	6.0207	6.1048	3.1116	6.1181	3.1776	4.599	6.9205	4.9633	3.0427	10.7904	2.1788	20.4109	1.6712	3.843	7.8704	2.9728	4.3147
TCGA-KU-A6H7	1.60548	0	11.5289	7.85745	60.1103	27.2751	0.9177	38.8792	15.2081	38.112	6.63765	16.834	68.0359	2.36565	8.09725	12.2828	11.5588	23.0963	2.35155	14.7242	5.5975	4.5342	5.2817	5.00935	12.5598	8.7751	2.80925	24.04	53.801	3.5611	6.48045	4.95585	2.1937	8.93	7.9547	3.8882	2.95455	5.23075	21.9105	3.0289	5.3951	14.324	5.04055	5.7149	2.8449	5.312	8.81505	2.7791	1.88155
TCGA-C9-A480	1.05753	0	1.6518	1.106	4.8005	4.3476	12.008	5.2403	2.9126	2.7453	2.3234	3.0173	4.3443	2.0641	0.3594	2.6258	2.3573	2.4966	0.7885	1.4913	1.8994	3.9786	14.5955	1.3962	3.0033	2.3878	1.9226	2.389	21.2595	0.8938	3.1197	0.7694	0.8831	1.3727	1.2948	1.6166	0.9988	2.0325	3.2022	0.9725	0.5355	7.5965	0.5848	9.2428	0.5136	1.4495	13.15	0.6266	0.9758
TCGA-CN-5373	4.33973	0	11.3527	2.2586	7.1313	11.3536	0.277	9.0749	2.0214	1.4896	4.4698	6.7114	13.4592	8.1493	2.1134	1.9257	6.7912	5.6337	6.804	4.4596	6.8347	18.6907	6.7943	3.9098	9.8173	9.8606	5.6632	4.891	35.7772	2.302	7.5349	3.0508	6.0213	4.1963	3.515	5.4637	3.1578	2.5529	3.621	2.4664	1.2719	8.5036	1.3823	9.98	1.3534	2.356	8.3482	1.8014	2.42
TCGA-CN-6021	0.756164	1	8.9076	28.4362	4.9841	4.6621	18.9285	1.9997	2.1064	2.3249	3.0759	4.601	11.5934	4.1457	1.3358	1.6313	6.0529	5.0129	5.8675	9.4403	6.4003	6.6878	16.2155	3.9948	6.592	7.9151	3.4642	7.0543	33.462	0.984	4.1956	3.3045	1.2691	1.1881	0.9416	4.9438	1.8071	1.3603	1.4864	0.7249	0.6762	5.2278	1.9386	3.1437	1.618	1.2895	8.4499	0.7924	0.967
TCGA-CQ-A4C7	0.967123	1	1.6549	0.8182	5.3853	2.9786	0.724	8.08	1.4059	2.2419	50.756	2.9625	6.4701	1.4835	4.1365	1.9908	3.7103	8.9612	1.0683	8.1969	3.3276	0.8869	1.7424	1.7967	2.994	4.4693	6.7676	5.6915	26.1466	0.7258	2.2115	0.9277	1.5345	0.7005	2.2026	2.5943	0.8169	1.8531	5.1028	0.1727	0.7608	3.6067	0.4037	11.5155	0.5558	1.0271	2.3006	0.738	0.5503
TCGA-P3-A6SX	3.91781	1	0.5744	0.6734	1.0197	0.9086	4.0395	0.5325	0.532	0.4848	6.6731	0.9312	2.6897	0.2961	0.505	0.0808	1.2137	1.087	0.5752	2.6326	1.5191	3.3177	1.3923	0.464	1.057	1.7572	0.6992	4.0721	13.9484	0.2197	1.6624	0.5089	0.2988	0.7175	0.5851	1.8124	0.3501	0.5809	2.6826	0.0277	0.1219	6.9351	0.7047	5.4246	0.2425	0.4256	1.9218	0.1123	0.1203
TCGA-CR-7364	3.93151	0	7.3848	18.7502	2.5469	3.3772	3.5713	3.4572	0.8442	0.5893	4.9675	3.919	42.251	4.6937	1.3524	7.6845	6.6109	13.0735	5.7919	11.2802	2.8384	3.1354	2.8312	3.7669	6.491	2.9174	3.6026	6.1167	71.1283	6.3687	3.2096	1.2821	3.1615	1.4204	1.8444	3.0934	3.4027	5.5466	1.5187	3.2369	0.7222	4.7741	0.4393	3.7999	1.0205	1.1151	15.419	0.8646	1.2429
TCGA-CV-7438	0.531507	1	25.0301	10.8359	3.7728	7.3279	0.2858	3.8486	0.9839	1.4176	10.619	5.0771	20.5584	2.8912	1.6115	1.1004	4.8093	8.6498	2.2248	18.2742	3.7224	3.4926	3.4435	3.4179	6.417	5.0296	4.3704	6.4158	33.8372	1.6461	3.8245	1.5834	4.6761	1.1169	3.9364	3.2923	1.5398	3.1356	3.9905	0.5691	1.2195	12.8499	0.8439	9.5435	1.0579	1.4483	2.9618	0.7354	1.3169
TCGA-BA-7269	3.48767	0	1.149	0.8577	4.3088	3.3056	7.2744	2.3571	0.8367	1.9473	1.6358	2.0965	5.2022	0.3009	0.8262	2.5591	4.831	4.7964	0.4982	1.7262	1.4009	0.9462	3.4384	1.1553	4.289	1.9626	2.0912	11.6814	14.7975	0.4256	1.5785	0.4678	0.2572	0.8621	4.5871	1.7717	0.862	3.8574	4.5032	0.6965	0.3709	5.425	1.4598	2.8728	0.1996	1.0679	3.9962	0.1036	0.2304
TCGA-CN-5359	1.03288	1	15.8474	4.2236	13.4445	21.3258	3.3523	10.2556	10.2686	4.4071	13.2202	16.0388	21.0548	18.7802	13.149	7.2095	15.1131	10.3114	22.3039	3.0879	16.2807	7.9509	8.3096	9.1689	22.6893	21.3197	16.3062	14.6635	71.3619	3.8894	14.7698	7.0084	8.3156	5.667	3.2794	13.006	5.7157	5.9307	3.2964	1.8047	2.8992	10.7531	2.6455	10.6078	3.8559	4.1742	9.4181	4.1426	5.0381
TCGA-UF-A71E	4.12055	1	0.4743	2.6524	1.4819	0.8721	20.1077	1.025	0.3808	0.8354	4.1341	0.8121	4.6069	0.4799	0.3667	0.7589	4.4717	1.1821	0.9697	1.4099	0.99	1.0495	1.3861	1.3047	2.6523	1.9216	1.1534	5.0046	13.4972	0.2242	3.9784	0.6071	0.2244	0.6847	0.7926	0.9875	0.6171	1.0045	1.9096	0.1733	0.0454	6.9157	0.3233	1.6701	0.178	0.6566	10.1488	0.2456	0.1794
TCGA-CN-A6V7	1.6274	0	1.4097	2.1409	8.0231	7.0499	1.7941	8.5673	4.6627	5.3531	1.4524	4.559	9.6201	1.7661	2.2988	3.7354	3.6639	38.1216	1.3154	2.8638	1.9214	1.5536	3.5113	1.487	3.1193	2.9526	3.1056	3.9253	30.2081	1.156	3.7858	1.4158	1.2745	0.9811	0.8206	2.052	1.6004	2.6034	4.7554	0.4	1.1695	14.4281	0.8468	1.0889	0.8122	1.6682	7.4939	0.7216	0.8372
TCGA-CN-6019	2.84384	0	62.0127	4.446	14.754	7.2552	9.6615	4.1251	5.4874	5.7713	15.9384	11.5358	40.3524	9.663	18.9722	5.4444	12.7059	22.0208	5.632	8.3763	3.3178	4.8539	11.5432	10.738	18.0056	10.9654	13.0819	16.8693	90.0415	2.8067	8.5045	11.015	4.8694	2.9756	2.9559	9.3517	3.4136	8.5106	6.6475	3.4958	1.1154	8.678	3.4894	11.0214	1.9423	1.7404	9.4965	1.8436	3.1419
TCGA-CR-7389	1.07397	0	22.6544	93.3425	2.0581	5.6053	0.2992	4.4862	0.9867	1.1337	7.6317	3.9371	19.0361	5.3225	6.0601	1.1724	6.4807	10.5917	3.515	7.4521	5.7728	11.5466	5.7394	5.3242	7.5475	8.0447	6.3409	6.1266	41.6528	1.2867	5.0859	1.9685	3.2289	3.8622	1.5754	6.0213	2.7204	2.1206	2.3768	2.7117	0.7446	18.1144	1.0121	7.1216	1.5516	1.4909	8.7861	0.6354	1.5053
TCGA-D6-8568	2.07945	0	13.9974	8.9821	3.1717	2.6435	1.1538	5.7671	1.4566	0.9089	27.9058	2.724	13.4283	4.6785	4.8678	0.9166	6.274	16.4919	7.4436	5.6455	3.02	2.0969	4.3067	4.4255	6.2032	4.7572	7.8614	7.6236	39.7916	0.9236	4.6324	1.8983	1.9607	2.147	2.4753	4.8706	1.9572	1.7547	3.5324	1.159	0.452	8.5994	0.6308	8.644	0.4993	1.3322	5.705	0.6316	0.6662
TCGA-BB-4228	1.53151	0	67.193	6.2518	8.2632	8.1634	0.8723	6.1192	3.8644	4.4481	5.2956	4.7509	23.3702	3.6997	2.815	1.5649	4.005	4.6822	1.3155	19.1382	2.5935	2.7857	3.063	2.6429	4.7139	5.1441	4.4959	6.4154	30.2602	1.4456	3.7991	1.6851	2.0906	0.1623	3.5222	2.5672	9.5277	1.9567	3.0904	0.6102	0.9649	10.1524	1.3899	14.9415	1.0622	1.2659	10.0996	1.0586	1.0048
TCGA-CN-4733	4.34521	0	84.0653	137.523	38.5809	45.5231	2.7256	18.5687	25.8776	9.1108	13.1134	37.2907	57.8583	24.833	5.1658	15.3986	25.6315	20.5876	25.0769	11.2577	24.5999	33.9858	18.9127	15.4629	35.7661	31.4528	16.5834	23.5747	127.19	8.611	21.0549	10.1954	16.4724	14.8275	11.495	16.8721	8.6828	7.4257	7.8553	6.9718	7.2152	19.9254	11.6314	13.0124	11.2784	8.0409	13.5915	6.668	6.8175
TCGA-CV-6954	5.48493	1	3.2185	0.5745	3.6794	4.3813	9.0094	4.1648	1.9883	1.5336	4.9994	4.1567	21.5404	2.5437	1.8509	1.4882	8.1921	4.8749	1.8377	4.7341	3.2153	2.6419	2.0316	2.886	4.6033	7.0095	5.8359	6.3868	35.9067	0.8788	2.4169	1.8865	3.1506	2.3859	2.0841	2.761	1.1365	5.2744	4.1131	1.1003	0.7015	2.6871	0.1664	4.7851	0.3853	0.8019	4.8255	0.6478	0.6585
TCGA-CV-7423	8.38082	1	0.242	0.0696	0.3216	0.7629	1.6094	0.6298	0.2966	0.0656	7.1268	0.5981	2.3939	0.3639	0.2005	0.2305	2.8624	0.782	0.2683	1.6989	0.4624	1.5195	0.8086	0.3783	2.618	1.4188	1.4781	1.8872	22.6619	0.2218	1.7611	0.2585	0.7225	0.3556	0.8692	0.9634	0.458	0.7569	0.9151	0.1705	0.1043	0.8996	0.099	5.2342	0.0284	0.2245	6.4355	0.1139	0.2302
TCGA-BB-7866	3.74795	0	61.3672	15.5189	11.5571	15.7046	0.3528	10.3053	7.3183	4.5935	11.1575	10.5128	46.7449	13.073	5.8634	5.3607	11.6094	7.9747	10.7538	6.4292	12.1972	7.5237	5.9571	9.2444	9.4993	13.3957	8.0303	10.4613	59.6382	4.2087	11.1211	4.6232	5.2302	6.943	2.6202	6.5495	12.8	4.939	12.3897	3.5137	2.9821	16.8837	1.8447	8.5149	2.98	3.7809	12.4464	2.2255	2.8616
TCGA-QK-A6VC	1.64384	0	29.9801	11.1688	17.2602	14.2034	0.1545	10.2143	7.3338	5.3369	7.3045	12.7222	11.7974	5.8024	2.9554	4.3606	8.0429	12.361	7.4513	4.818	3.9441	4.9586	3.294	5.9474	8.8234	8.3148	3.89	14.8336	49.7574	2.7808	8.6705	4.7352	5.3064	4.6272	6.7568	3.9598	3.0281	8.3006	18.7861	2.0072	2.2211	7.4274	3.0148	6.0241	1.6565	3.9198	12.281	2.0206	1.654
TCGA-CV-A461	5.65479	1	28.3674	10.0749	49.1129	32.5273	5.2945	42.0088	22.3215	19.2405	13.2933	20.6599	32.1326	7.0662	2.4325	13.387	13.8874	25.9416	8.1057	8.2448	11.6866	8.2843	8.9873	7.5013	15.2527	16.222	8.8889	18.9249	69.5294	4.8221	10.9964	7.3056	3.901	3.4565	8.4207	5.5154	3.4128	9.4749	12.309	4.9519	4.1505	8.9229	7.9261	5.963	3.7306	7.1728	11.1514	4.711	2.9026
TCGA-CR-7374	0.0821918	0	30.2209	59.0846	5.7937	10.1377	2.9818	5.1664	3.3072	1.8114	6.0211	8.7381	75.0985	6.1823	2.2512	1.8138	7.9733	8.9624	8.4847	9.1596	7.9428	14.5964	13.2496	6.6561	9.6333	7.4463	2.5805	7.8552	44.8758	2.3868	7.0524	3.4533	7.3725	2.5472	4.5017	8.9778	3.1363	6.0711	3.7192	4.2799	1.9115	15.5702	1.8451	5.013	3.0372	2.3743	8.373	1.2895	2.086
TCGA-DQ-7591	1.70411	0	28.8307	43.2727	31.0042	33.5446	0.5638	19.6968	14.5483	16.0657	2.5491	21.0476	47.5589	10.7712	1.5836	8.9788	11.5597	10.9963	9.8623	10.9387	12.9387	7.9994	8.0452	13.4385	12.6257	14.0242	2.3123	13.2228	70.8293	5.86	9.842	6.3813	9.4616	5.2077	6.5471	6.0279	6.5348	5.2755	15.415	2.6548	4.4864	19.1139	4.5401	6.9122	4.1057	5.3161	12.2919	3.5096	4.3493
TCGA-BA-A4II	2.51507	0	3.5335	11.7842	4.7805	7.5799	2.6301	6.3563	1.7783	1.3718	3.4699	5.1054	9.8677	3.5418	1.0834	2.1336	4.3585	4.099	4.2543	3.4889	2.9719	3.0156	4.5276	3.4813	4.7061	4.8555	7.718	9.5015	29.8166	1.3874	3.6307	1.4745	1.79	1.4682	3.3025	3.3769	1.8667	2.0493	2.6647	0.1981	0.9637	7.5579	0.604	8.356	1.2099	1.349	8.8723	0.8713	0.8505
TCGA-UF-A7JF	4.61918	0	7.0661	7.0972	4.4262	3.6015	1.8336	3.399	0.8127	1.681	6.9829	3.7977	23.1693	1.1276	4.3284	5.2312	44.5465	11.7139	0.4878	6.3091	0.9876	1.6704	1.7012	2.1719	3.8578	2.2468	2.9435	11.4985	54.7107	1.9354	2.394	3.0992	1.3383	2.5589	4.8275	1.6393	2.9035	4.5833	6.8849	2.277	0.6655	4.7312	0.9586	1.6984	0.2814	1.6259	5.3823	0.5452	0.7399
TCGA-CN-A499	1.96438	0	2.3321	4.2349	24.8075	20.0569	0.5663	23.2266	11.971	11.9273	5.1275	10.6722	17.2768	8.9809	3.3599	8.792	7.8189	23.1626	6.8679	2.226	8.1254	8.7718	6.5574	5.6608	8.0343	11.0974	5.9361	7.8948	59.2476	3.4536	8.0756	2.7163	4.6732	4.2066	2.129	5.2195	8.5818	3.7785	6.4358	0.9024	2.891	13.1193	2.4006	6.9145	2.5669	3.4426	7.3848	2.7826	2.5381
TCGA-H7-8502	1.25479	0	2.4112	0.256	1.9303	1.6311	1.48	2.8451	0.9217	0.8443	13.1072	1.6176	5.563	2.3051	5.408	0.4748	2.787	1.2491	1.5645	0.8627	1.9605	1.3587	2.1919	1.5583	3.9376	5.3006	6.468	3.1609	25.9647	0.5341	2.0555	1.1302	1.0779	1.79	1.0324	2.8984	0.9018	3.4638	2.642	0.1626	0.4093	8.0455	0.1821	3.0725	0.3237	0.536	5.1307	0.4191	0.4118
TCGA-BB-4225	0.4	0	10.0368	30.4231	27.6064	38.4002	4.123	21.8418	16.9541	24.6254	2.9194	26.887	39.9852	8.6111	0.7987	6.9192	11.8421	11.5843	11.2389	18.5268	7.6306	7.8078	8.4648	6.4247	19.9449	14.5973	2.8982	13.5288	71.2241	3.7893	7.0589	5.077	15.758	6.9693	9.1254	5.5646	6.0084	9.1713	6.5345	0.9725	6.1378	23.9027	4.342	25.436	3.9346	3.6152	21.5734	5.2569	2.4806
TCGA-CV-A45Z	4.01644	1	8.248	3.5323	8.2922	12.5122	4.7841	11.4103	3.4676	5.1849	14.0757	7.8403	22.1057	4.1226	3.421	5.2623	5.7054	5.423	3.5439	13.4066	3.136	6.5533	3.0593	3.8613	5.3358	6.665	3.9803	6.8737	46.9356	7.0908	4.547	2.9267	3.2477	4.4877	7.4184	4.2515	1.9312	3.6996	6.7265	1.5327	1.7185	7.9399	1.626	3.0826	1.3781	2.7251	6.2243	1.3742	1.5907
TCGA-CQ-6218	3.43288	0	7.384	1.8301	4.7936	5.8055	10.3082	4.9392	2.0737	1.5088	12.2164	3.9967	8.5844	2.523	1.595	1.6597	3.5479	14.3886	3.62	1.809	3.1171	7.7059	4.8824	2.3487	5.1605	5.6715	3.6118	4.8166	34.6698	0.6648	2.6372	1.4778	1.8751	0.6625	1.4833	2.3161	1.3223	2.8208	2.1449	0.9388	0.6189	5.6029	0.7508	9.0128	0.7981	0.8029	6.2957	0.7892	0.6216
TCGA-CV-5979	3.60274	0	0.9009	0.3022	1.8062	1.1476	3.2447	1.8644	0.387	0.2848	1.156	1.2876	3.6129	0.9009	1.2188	1.3612	2.2256	2.1361	0.4321	3.6335	1.0038	3.7942	2.1454	1.1919	4.4384	2.4513	3.4141	2.4109	35.4564	0.4291	1.9748	0.7531	0.9465	0.8824	1.5165	1.2519	0.6573	2.5436	2.65	0.3917	0.2933	1.2261	0.0205	9.2275	0.1338	0.532	5.6796	0.3958	0.4219
TCGA-UF-A7JO	1.72877	1	6.5935	0.8012	25.4485	22.4687	31.7247	46.2334	11.3188	19.9279	20.0735	14.2478	33.682	9.2414	18.4388	11.133	17.4108	13.7981	3.8574	1.603	8.648	18.9565	8.9463	9.2649	12.5772	15.9543	7.7452	20.2479	83.7472	3.6647	11.4363	5.7881	4.2976	15.2319	5.7737	6.4506	4.0644	7.5943	7.3442	6.789	3.9943	9.7572	3.2285	5.6786	3.9017	4.0181	7.1271	2.5966	4.3687
TCGA-CR-7404	4.03288	0	102.29	33.0878	21.2564	23.3033	1.3244	15.1266	8.345	8.0435	13.8817	19.1866	40.1468	11.5183	6.5158	7.1208	12.8014	12.2726	13.8919	8.208	17.2742	14.6336	7.3453	9.5775	13.7329	18.0129	5.6821	13.9878	65.4123	4.6594	14.6701	7.665	4.9417	3.6381	2.9646	7.6423	5.6995	5.526	6.8379	3.9974	3.9757	9.6276	4.3217	5.7872	5.2821	5.1781	11.6941	2.8066	4.1888
TCGA-CQ-5332	0.868493	1	2.3523	3.1447	1.3073	3.3665	111.395	1.6718	1.0477	0.9043	10.8084	2.6615	7.7322	3.5888	6.7092	0.7266	2.837	3.4522	2.1234	4.4893	1.5383	1.7998	1.1343	2.1461	5.9792	4.5656	9.6169	5.3465	20.6856	0.6491	3.2559	1.5059	2.0942	0.708	1.8693	3.2724	1.0049	2.677	1.292	0.1791	0.4603	12.0865	0.416	4.5394	0.9038	0.4752	8.2613	0.4309	0.5626
TCGA-CQ-7071	3.59178	0	1.0372	5.9181	7.5825	6.852	2.2232	8.4033	2.9754	3.7936	1.537	4.6338	8.1099	4.2665	2.089	1.31	4.126	5.5585	1.097	5.5319	3.6322	13.9038	3.3076	3.4703	5.1413	6.3023	7.5645	5.6089	40.6979	1.3718	3.3663	1.3031	2.1399	3.5712	1.3722	1.8684	2.5324	1.9921	3.1856	1.1023	1.3833	3.9093	0.7368	10.2858	1.3061	0.8931	5.9135	0.9713	0.906
TCGA-UF-A7JV	0.246575	1	1.0684	0.429	11.0317	4.4128	0	6.9136	3.1381	2.6381	82.9249	4.1551	11.8337	5.3915	21.7616	1.9997	8.197	2.5074	1.4836	12.8454	3.1962	3.5242	3.8771	3.478	9.1192	7.5428	19.6959	11.2046	65.2094	2.029	5.7267	4.2019	2.9793	3.2925	3.0316	3.4678	16.1557	3.3835	9.4466	2.3037	1.126	2.612	0.3628	18.769	0.4937	1.7478	3.3244	1.1216	1.5663
TCGA-CR-6473	3.08219	0	66.8171	5.6001	4.2985	9.1645	0.396	3.0178	2.1288	1.8636	3.3274	6.3883	18.9506	2.4001	0.2072	1.1297	3.4075	3.6961	7.8043	14.1043	2.6543	1.0573	0.6555	1.2955	4.8637	3.0594	0.8108	5.0411	24.9668	1.4108	4.277	1.2501	5.5715	1.6026	2.553	2.5012	2.0257	1.8037	6.1474	0.1771	1.3962	13.0843	1.023	2.9441	0.7879	0.821	7.438	1.0344	1.1786
TCGA-CR-6470	4.16712	0	184.983	89.3953	35.3488	41.2449	0	14.6346	22.5191	6.5583	18.5869	28.7523	67.9666	20.283	3.1124	10.0698	21.892	18.4312	25.8244	49.4587	16.1055	15.1566	7.429	13.9594	20.8602	23.1436	3.4205	19.0807	124.752	9.0057	18.2431	12.8879	10.846	12.1641	6.4791	11.811	11.7313	7.0336	7.176	4.1262	8.0519	24.0312	5.7096	18.3054	7.7396	7.4473	11.8761	4.4639	7.7377
TCGA-CN-4735	4.7589	0	10.638	13.7306	15.4259	13.0932	0.3321	8.6872	4.0265	2.7808	13.0712	7.3032	26.6675	10.3275	4.0543	3.3789	20.4441	12.4986	4.2056	2.3742	4.5635	9.3101	8.6043	8.2421	11.1727	10.1161	7.2236	8.3165	57.9571	2.4742	7.9172	24.2857	3.0838	7.091	3.0379	8.3676	5.1499	7.5634	11.9159	1.8529	1.6875	31.2845	1.7158	11.0015	1.898	1.995	17.5764	3.0186	3.5406
TCGA-CV-7245	2.18356	0	0.5238	0.1807	2.7782	1.8918	6.5126	3.9023	1.365	1.2772	6.3938	3.2462	11.0342	0.862	0.3887	2.3272	20.697	2.9702	0.8954	6.3516	0.8804	0.3887	0.9126	0.55	2.5522	1.5894	1.8608	3.0219	28.9549	7.1266	1.7301	0.973	1.3329	0.9915	1.1003	1.9885	2.455	1.1514	1.5468	0.3083	0.3684	2.4019	0.2742	6.2992	0.1651	0.6959	5.1335	0.6449	0.4497
TCGA-P3-A6T8	1.09589	0	2.7468	0.1303	0.6655	1.2317	2.542	2.0012	0.0646	0.046	145.868	1.169	3.1553	0.5778	1.0696	0.6602	16.4094	4.6797	0.9217	1.8392	3.516	0.5344	0.5577	0.7966	2.6943	3.8272	2.2123	5.1411	32.2871	8.9099	1.3011	0.484	1.0143	0.6044	1.7161	3.3523	2.1155	3.0039	4.2624	0.3103	0.2343	4.8119	0.0927	6.38	0.1674	0.6444	2.4541	0.152	0.3795
TCGA-CN-5360	5.94247	0	45.7734	31.7519	19.9446	20.5884	1.2027	21.86	13.4178	7.1698	56.8504	14.8761	35.5199	18.7526	18.0612	12.7581	42.4781	17.789	11.9085	8.9055	15.9991	16.3779	10.5419	9.4553	17.9665	16.8468	12.6073	11.731	63.3588	4.7309	14.1612	7.1439	8.113	2.6596	6.8575	11.5324	5.9912	6.8984	7.443	10.7503	3.3003	12.7955	5.3034	8.0372	6.0392	4.6078	12.3413	4.008	4.5076
TCGA-CN-A641	1.00548	0	2.8685	2.7009	0.796	1.4983	22.7269	0.9631	0.3343	0.188	3.3207	1.1567	6.4213	0.8582	1.0424	0.5076	12.7731	10.0489	0.9298	6.2802	2.6513	0.5698	1.1685	1.1105	1.8384	2.5813	2.1041	3.7489	13.1616	7.3119	2.5142	0.9583	0.8634	1.1592	1.163	1.586	2.3874	0.7724	1.8258	0.3911	0.2712	2.7175	0.7947	5.2344	0.3321	0.5533	6.6014	0.1568	0.2059
TCGA-CV-7430	1.35616	1	1.5012	0.2404	1.1004	0.8445	2.685	1.1035	0.5107	0.5715	11.471	0.6629	10.6662	0.572	1.0514	0.3127	0.8335	5.2748	0.7153	3.6544	0.6171	0.5987	2.8884	0.4632	1.0973	1.2456	1.1026	1.2382	30.4633	0.2885	1.8013	0.2718	0.5093	2.0278	0.273	1.6021	0.4839	0.5503	0.522	0.1249	0.0262	3.1275	0.1554	2.2453	0.0909	0.243	8.1519	0.2415	0.1433
TCGA-CV-7415	1.90411	1	1.2101	4.9161	17.2497	9.0266	2.3948	16.8154	5.2057	7.2286	49.0468	6.952	11.0713	2.4098	2.8511	4.7853	4.4546	3.6373	1.6691	1.2591	3.1187	5.834	1.5489	3.5804	6.0214	7.1302	4.4992	7.0494	40.9654	1.4154	2.9672	2.2694	3.161	0.4813	2.9661	2.879	1.1562	3.5076	5.9448	0.3728	1.4702	12.2534	0.707	9.4989	0.9895	1.391	4.8513	1.5352	0.7723
TCGA-4P-AA8J	0.279452	0	20.2932	10.8505	8.1595	11.2014	1.0736	7.5047	2.3096	3.3984	121.901	6.1761	16.7451	1.84	3.4351	0.6215	8.7397	10.3777	3.0115	3.6495	4.6751	4.1211	3.316	4.0542	8.8988	7.223	6.1594	14.5766	70.5406	2.2957	4.8152	4.2625	3.2696	2.4289	7.2174	3.0373	2.0098	5.5947	10.2458	0.862	1.9338	7.9649	2.6137	9.934	1.531	3.4496	2.8329	0.9216	1.1177
TCGA-CQ-5330	5.19726	0	13.6837	0.9885	14.5364	15.2829	0.7692	16.3148	5.9747	3.6806	13.003	9.0322	32.9339	9.1352	9.6591	2.6894	13.3492	16.4813	8.476	6.5756	13.785	8.5324	8.0264	7.6488	11.8977	19.2565	13.0151	10.4739	57.7681	3.2964	8.5771	3.5552	5.1165	3.3739	2.7152	7.7918	4.1705	5.7721	5.8338	2.5974	3.2478	7.7604	1.2978	7.6022	1.7864	2.8218	4.315	2.3617	2.5889
TCGA-CV-7247	1.58082	1	4.4117	0.7122	0.8932	0.6953	0.9006	1.166	0.1079	0.1258	19.3042	0.5569	8.1162	0.4291	1.0001	0.2034	1.5712	2.6207	1.9059	2.9028	4.1274	0.3652	1.5065	0.7112	1.0695	4.4038	0.9462	2.5539	31.3791	0.2533	0.957	0.5679	0.3635	1.6699	0.443	1.5596	0.5066	1.5552	1.6932	0.1999	0.0534	7.8189	0.0317	4.9428	0.1035	0.3117	2.9593	0.1312	0.2209
TCGA-CV-5435	6.35342	1	2.1072	0.2641	2.0407	0.6003	1.0329	1.1988	0.3836	0.2196	4.1382	0.9974	11.2412	0.8701	1.1815	1.2967	1.4023	2.0007	0.3441	34.9851	1.1697	0.2895	0.7324	0.689	1.6344	1.9699	1.9643	1.7754	10.4313	0.396	1.7732	0.6675	0.4534	0.376	1.1157	1.346	0.5797	0.7743	1.088	0.3045	0.1025	8.1504	0.1768	2.9207	0.0837	0.4711	0.9012	0.2442	0.3734
TCGA-CX-7219	2.86301	0	1.3998	4.665	7.0811	9.1199	0.6694	8.992	5.0314	2.7275	13.5279	6.154	19.4647	7.0974	12.6175	0.2893	7.4969	4.5913	4.9606	3.8309	2.9302	5.9282	3.5234	5.854	9.1168	7.697	12.9085	7.3149	41.904	1.7317	5.6022	3.5408	4.8414	2.9715	3.0901	6.0639	3.099	3.7905	3.3367	0.8525	1.4743	11.5578	0.5019	7.4872	1.9756	2.1211	9.3969	2.1824	2.048
TCGA-CQ-6228	1.24932	1	27.0325	6.3261	0.6618	1.5295	2.2519	0.4763	0.4152	0.1479	4.5601	1.0698	11.7162	1.6809	2.2576	0.8133	40.3418	5.5372	3.0732	5.1553	1.1458	2.7197	3.9541	2.5176	3.2192	3.5666	3.4706	4.4928	18.9815	0.5478	2.111	3.1288	0.5875	0.4878	4.0117	1.6443	1.0946	2.1687	3.8551	0.1456	0.23	1.0066	0.2481	2.5235	0.3472	0.6179	5.864	0.2113	0.3303
TCGA-CR-6471	3.29315	1	24.1794	9.3252	13.4899	18.3743	1.4045	10.0616	12.6886	5.6901	3.3885	14.8713	17.5383	9.5014	5.1588	5.0943	8.4939	9.5933	7.009	6.7677	7.6724	6.2997	13.2517	5.4171	13.1766	9.438	3.6623	8.6599	56.3276	2.151	7.8301	3.4044	5.9105	2.1467	2.7722	5.5891	3.3872	2.5797	2.5979	5.5359	2.0113	8.8869	2.8631	10.1991	3.2164	2.5426	17.7367	3.2497	3.7263
TCGA-CQ-6221	2.73973	0	0.369	0.1124	4.7734	1.1084	0	3.2585	0.3907	0.7587	4.556	0.6311	6.9896	1.4331	13.7446	3.8601	6.1149	2.1389	1.3087	80.7446	4.7824	0.1562	11.9712	4.6489	8.375	9.2093	15.7245	9.6714	39.0324	0.6677	2.1671	1.6131	0.261	0.564	2.9233	9.9307	1.8962	9.8203	3.7639	0.8767	0.0599	3.491	0.2308	10.9989	0.5866	1.0744	1.0946	0.2207	0.2296
TCGA-CV-6942	11.7315	0	18.5361	43.6852	40.6256	14.7885	1.1435	25.1291	12.0422	16.4498	12.3905	13.9031	31.8473	10.5646	3.0108	10.7406	15.435	9.2309	7.5625	13.1528	13.6468	19.5369	5.4024	11.4466	16.2774	15.4525	10.199	19.134	97.9481	5.037	10.8868	5.172	4.9151	9.8099	4.0954	8.255	4.0071	4.7284	6.2459	1.8135	2.9084	8.7105	2.8429	10.0639	4.4943	4.2212	6.1427	3.1083	3.537
TCGA-BB-7864	4.18356	0	3.2234	5.6656	1.0216	1.151	42.4935	1.1361	0.3829	0.5313	5.2002	0.806	8.5738	0.458	0.1568	0.0206	0.7801	0.9915	0.3637	0.9208	1.3061	1.5431	0.188	0.8877	1.7604	2.2746	0.9352	2.109	8.772	0.2242	1.397	0.5234	0.4912	0.3347	0.3339	0.8168	2.4046	1.079	1.2468	0.0706	0.1477	2.8675	0.0922	1.2715	0.2729	0.2808	7.482	0.1655	0.1558
TCGA-CV-6951	2.50685	1	1.3531	0.4669	2.292	2.2449	1.0224	1.1861	0.6611	0.4399	2.1128	1.6593	11.5148	0.7654	0.8967	0.596	1.923	10.7941	0.3412	2.5613	1.0652	0.4486	0.9235	0.8305	1.3801	2.0114	1.0242	2.3977	14.8264	0.454	2.0805	0.5393	1.1894	1.6666	0.7951	1.1017	0.4973	1.1413	2.3668	0.285	0.5089	2.7703	0.1811	2.7675	0.1939	0.5353	6.8817	0.2918	0.3839
TCGA-CQ-5327	4.54795	0	12.6165	3.7231	27.3143	14.4981	21.9438	16.5216	10.4003	10.9153	12.6482	9.1878	18.1554	5.3038	14.9043	9.8172	9.2624	15.6295	4.9003	2.8142	8.7446	5.9725	6.6409	6.3791	9.0261	15.4346	10.8392	12.0169	59.4643	2.6381	5.3862	5.6308	2.5435	3.1802	1.8574	4.7927	10.728	4.7707	6.2096	3.5606	2.7045	7.4393	1.682	10.4677	2.1509	2.0913	6.4819	2.0576	1.9777
TCGA-CV-7255	0.175342	1	0.2586	0.2799	0.5234	0.8126	7.4084	1.2749	0.1273	0.1484	15.3239	0.7738	2.5061	0.3873	0.1814	0.8413	1.0088	11.9823	0.1593	0.8376	0.8038	1.7978	12.1873	0.4792	2.062	2.0501	1.017	1.9906	23.6299	0.225	1.0634	0.2204	0.2362	0.2964	0.239	0.9473	2.4717	0.4494	1.3177	0.0333	0.1259	7.1566	0.0498	4.9332	0.0471	0.3992	7.1589	0.2148	0.1449
TCGA-CV-7428	4.57808	1	12.0465	2.0279	13.8666	11.2412	14.2021	16.0964	6.4921	5.0153	9.4212	7.5692	32.0382	4.3868	2.1941	8.6683	5.9071	14.4855	2.6037	4.2077	3.9144	3.2498	4.0535	2.8228	7.222	6.667	4.7818	6.3313	31.9557	3.9255	5.5131	2.3723	1.9758	0.6082	4.6467	3.5644	3.0188	4.7751	3.9892	1.769	1.9403	11.0178	2.3294	8.2793	1.2406	2.0384	6.4698	1.6405	1.8768
TCGA-CV-7178	5.93425	1	10.7156	2.4674	14.1842	8.8592	0.4322	5.9518	7.5333	6.1136	9.9846	8.9513	27.4717	5.6997	6.2825	4.041	10.308	11.9465	2.9542	1.0943	5.3568	4.402	18.9214	5.5375	7.9771	10.3205	5.5866	9.1739	97.2274	1.8765	6.4578	3.8882	2.9353	2.0508	2.526	7.087	2.7269	7.4357	3.4164	1.2559	1.4983	11.2144	1.6558	7.2154	1.4167	2.6342	12.6535	1.6627	1.9875
TCGA-IQ-A61I	0.00547945	1	23.1641	15.5562	17.9932	16.37	0.9414	15.1425	4.3686	5.7428	2.0195	10.1285	31.8323	2.1986	0.8845	2.7859	7.7887	13.6509	5.6253	27.6232	7.7782	4.3346	4.1303	4.0254	8.2683	8.2824	2.7065	18.8025	46.1509	2.4318	5.3594	3.2262	5.3362	10.0346	6.3673	2.4817	6.6874	3.6415	20.3657	0.3546	2.4824	19.7438	3.0661	3.9338	1.3057	2.4992	15.5971	1.5613	0.9968
TCGA-CN-6018	1.58904	1	2.6466	12.9385	10.3375	6.8458	0.8038	10.6233	3.9355	4.3645	12.0557	5.7186	18.8539	5.5872	10.742	2.5941	8.5707	5.9731	8.0169	14.3755	4.5856	6.2884	11.7579	4.4764	12.9182	9.6154	13.7756	9.8073	49.0624	1.6753	5.9006	2.9452	3.729	3.4714	2.7873	6.3606	2.2637	3.4891	3.5237	1.0517	1.1669	10.0115	1.0408	10.8194	1.9198	1.6991	5.0623	1.8902	1.5722
TCGA-CV-7440	1.84932	1	3.1042	8.2968	2.4138	1.9316	3.3011	4.0389	0.787	0.5195	32.7636	1.6257	13.3093	1.2779	2.0344	0.3026	2.716	3.2049	2.0092	10.523	1.3371	2.3839	1.0789	1.8577	4.8707	2.4293	4.6143	4.6016	22.6985	32.5093	2.2752	1.1788	1.2121	1.292	2.3976	1.5907	4.3088	1.8817	1.6313	0.4359	0.2282	5.3233	0.4108	3.7552	0.6297	1.1677	5.0718	0.7156	0.3991
TCGA-CV-7427	13.0411	1	4.8477	1.2254	19.7038	15.3504	0.195	15.5491	8.3554	7.9284	14.1481	10.439	26.1151	8.6033	4.4171	4.8342	9.2417	5.4577	2.6004	3.3848	7.1941	7.3065	5.7161	5.3446	8.4823	11.3164	6.9949	8.2953	52.4043	2.9627	8.0921	2.8034	3.3295	5.206	1.8427	5.2037	4.4577	4.2685	4.993	5.1407	2.7969	8.1844	1.6949	13.2281	2.0965	2.5389	7.5063	2.2193	2.97
TCGA-HD-7831	1.8274	0	0.3393	5.9688	0.8544	14.3585	0.047	0.883	0.38	0.3678	5.8194	2.0387	6.9651	1.8764	4.2443	0.3619	9.3091	4.111	0.7364	10.7743	1.8906	1.7187	2.3785	1.6969	6.3531	4.2072	7.6961	5.2757	30.3687	0.7513	2.4518	1.266	1.7354	0.5773	1.6756	3.074	1.05	2.4064	2.0175	0.4161	0.312	7.1944	0.2313	13.0904	0.6448	0.8548	2.1153	0.2556	0.6692
TCGA-T2-A6X2	2.70411	0	0.6953	0.6352	13.2171	7.5419	26.8583	13.1536	5.465	7.8131	2.2118	4.3521	9.5722	3.3039	2.6292	4.637	5.0534	2.9529	0.6252	2.765	3.2295	7.6477	3.4784	2.1938	4.2067	4.9106	5.7614	5.3076	27.8554	1.6703	7.2676	1.8921	2.0286	1.5183	1.4689	3.1496	3.0121	1.6558	4.9417	0.8836	1.6782	3.1155	0.9703	10.3294	1.0248	1.6645	5.4895	1.4902	1.3192
TCGA-CV-A6JY	1.76986	0	1.0776	5.6872	1.2236	1.3336	2.8977	1.3196	0.5544	0.2834	0.8292	1.8243	2.3631	0.9112	0.5671	0.7389	1.9001	16.4139	0.4485	1.4779	2.8454	2.9806	1.0942	1.153	1.499	2.5444	0.8675	3.283	12.7773	0.3609	2.8785	0.6182	0.778	0.7647	0.2703	1.9249	0.7253	0.8803	1.2645	0.5259	0.1967	4.8629	0.3111	7.2638	0.4461	0.6106	10.4493	0.2148	0.4314
TCGA-CR-7382	2.18082	0	19.9506	6.4293	16.5166	18.3049	0.0323	25.7614	6.4406	4.6693	42.2024	9.1511	30.3233	19.9418	12.2368	6.2101	18.2566	10.7479	20.1818	10.0207	16.9666	11.547	13.0906	10.7509	17.8143	24.8362	16.8749	14.3317	88.9895	3.4748	14.193	5.3395	6.3196	9.707	5.4188	15.1896	14.0427	6.7554	5.7894	3.6517	1.8602	26.7789	2.3336	18.525	2.8299	3.7295	7.6138	3.6614	4.2798
TCGA-CV-7411	7.44384	1	4.3437	3.6037	2.0003	2.6352	0.3195	2.1691	1.3839	1.1092	1.8506	2.4473	4.5999	1.2527	1.1081	1.0367	2.1324	2.7584	1.8116	2.1539	1.9948	6.4125	1.4964	1.5643	3.2346	3.1498	1.7619	3.254	18.8877	0.405	1.6928	0.8212	1.3191	1.1236	0.9663	1.5235	1.1295	0.7781	0.9221	0.5777	0.3777	2.783	0.5031	11.265	0.752	0.5299	7.5701	0.3365	0.5132
TCGA-CR-7379	2.83836	0	3.1158	6.7233	2.8933	2.2253	16.2367	2.4696	0.9636	0.7724	72.3989	1.8694	7.5657	4.0636	4.5614	0.9596	5.1047	9.8739	5.4353	4.1672	1.9417	2.7568	5.1562	3.7296	6.3258	3.6295	11.0454	5.4026	21.8915	0.6768	4.1692	1.7816	1.3783	1.1483	1.1507	4.8453	1.4325	1.5083	1.008	0.5327	0.259	16.8074	0.4338	18.3459	0.5536	0.8111	5.1526	0.5742	0.5484
TCGA-CN-4736	1.08219	1	17.8509	1.9156	31.1915	18.7371	13.9013	15.844	8.8509	12.0363	14.432	10.5739	31.744	9.0488	11.4878	11.2599	11.2011	15.6904	2.6111	1.9056	11.4579	14.2296	11.1653	8.5824	10.1933	17.913	6.3607	11.9164	85.6249	3.1392	6.8616	6.2229	4.3934	2.2457	3.0224	5.8878	3.7445	5.5438	8.1992	3.8184	2.7593	8.8846	2.3912	11.5465	3.042	2.5351	5.8075	2.6866	3.6582
TCGA-UF-A7JT	2.72055	1	4.9609	5.3278	71.5322	30.3902	1.2898	43.69	19.0384	32.9848	7.3309	18.6731	28.0491	5.162	22.6456	11.0915	15.5941	10.6515	4.9179	2.6149	12.2009	7.4268	6.0417	6.9575	13.6678	19.2391	13.6088	26.0958	69.9552	4.3974	10.7021	7.233	2.9269	6.8726	5.2137	5.5958	4.1913	6.586	12.2885	1.1925	5.188	9.8883	6.635	11.8747	2.793	6.2442	3.713	4.2364	2.5161
TCGA-CV-5441	7.90685	0	7.9819	2.5803	7.2075	5.127	1.0066	3.9506	2.219	2.5952	2.013	3.9207	11.1068	1.469	0.839	2.0886	14.5919	16.5392	1.3789	10.0393	3.0845	1.3779	1.199	1.6001	3.3833	4.5207	1.6638	5.5029	18.494	2.3236	2.1091	1.0175	2.0407	2.0433	2.4216	1.9834	0.9999	11.6139	2.6856	0.9737	1.0154	2.2434	0.8555	7.6734	0.7283	1.1475	2.3152	0.5053	0.562
TCGA-BA-5555	1.42466	0	9.2951	5.4043	10.9798	4.6243	1.2456	5.1588	3.3885	1.2016	12.4475	3.8207	12.8488	2.8514	0.9394	1.4904	4.7579	4.4564	1.6909	10.4343	3.791	3.4624	2.8905	2.0052	5.5187	5.6157	3.8745	3.9699	43.2819	1.5055	3.255	1.1738	2.729	2.2363	15.4902	3.8775	3.0168	4.1768	2.8947	0.3931	1.1381	3.2758	0.7289	3.1643	0.6613	1.1201	6.0012	0.9151	1.2002
TCGA-CR-6484	0.969863	0	10.6984	29.0446	16.263	18.4635	1.1193	12.1591	8.8703	2.8784	19.4201	12.2955	40.2881	9.9728	18.3598	9.5302	15.9197	21.6754	5.9645	9.0901	10.7341	13.1545	13.3714	11.7009	16.143	18.9923	9.1621	16.4438	104.692	4.3313	11.9872	6.611	4.2102	5.716	3.8957	10.6667	4.8165	10.1985	6.4784	4.5987	2.7514	12.2038	3.2842	12.272	3.6996	3.6823	11.9006	2.4792	3.6663
TCGA-CV-7418	2.16164	1	4.5605	4.5674	11.0451	7.1121	8.3734	11.1373	4.7859	3.209	10.9033	5.1911	21.4737	3.2713	2.5635	3.0078	8.5094	7.6939	4.5404	4.287	3.4095	2.5947	2.4027	2.8338	5.4095	6.083	4.5222	5.1934	101.952	1.5353	6.8645	2.175	1.6198	3.6004	2.2102	3.4218	1.3395	4.3445	3.5929	1.5912	1.2986	11.3778	1.2621	2.9458	0.8559	1.3265	12.2885	1.9352	0.9242
TCGA-CV-7235	6.43014	0	3.9832	0.3409	18.4072	9.2255	1.3795	19.4317	6.3717	4.8951	10.9602	8.285	15.2355	5.2456	5.0827	16.5393	6.9489	6.1043	3.0535	7.791	4.4234	1.9757	5.8785	3.9038	8.7368	9.4039	6.5813	9.4411	50.3516	2.0016	5.2913	3.1801	3.6109	3.4323	3.8209	5.2379	2.6306	4.2526	6.6868	2.895	1.733	19.7091	3.394	11.7521	0.8076	2.2211	15.0983	2.8928	1.5741
TCGA-CV-7091	9.26301	0	8.3054	1.2777	4.6696	5.2608	6.3876	6.7428	3.2777	1.1712	18.1055	4.6311	16.694	2.5227	0.8289	2.2597	6.3879	3.9241	2.1582	4.0417	2.3447	2.135	3.8582	1.839	4.1661	3.7219	3.2755	3.7561	27.3945	4.9559	3.0671	1.4834	2.702	1.9686	2.3088	2.2271	1.1797	2.8622	1.7338	0.7519	0.9315	8.5459	1.1132	15.0905	0.9014	1.0338	7.2349	0.9496	1.0772
TCGA-D6-6827	1.55616	0	79.4124	2.7651	2.1811	2.7644	0.108	0.7	1.3342	0.7569	3.3889	1.9705	69.7724	2.4394	2.1454	1.2869	3.7142	4.4723	2.1638	4.11	4.054	1.2088	5.4596	2.323	3.1205	5.0802	2.118	4.4745	28.1679	0.6576	4.066	1.9432	0.8733	3.5972	10.2948	3.2481	11.7495	1.2542	6.9447	1.4645	0.336	14.4103	0.7971	4.4334	0.3414	0.7805	4.764	0.4648	1.4105
TCGA-TN-A7HI	1.12877	0	85.8078	111.686	40.7555	24.5504	6.3202	35.0655	7.3328	33.3675	2.7662	13.0113	92.5322	1.4324	1.2438	7.0838	10.9346	12.217	4.3726	5.6135	3.8917	14.1399	4.0368	5.7218	14.8222	7.6919	4.6999	34.1456	52.6316	4.3273	7.1993	6.0974	3.2307	2.1436	9.0518	2.9725	5.8838	4.5079	11.2817	3.134	3.7168	9.2436	8.0701	3.6741	2.5063	5.7552	2.3841	1.4271	1.5017
TCGA-BA-4077	3.10685	1	2.7887	3.1234	16.8766	16.529	0.8296	16.5961	6.8095	4.1994	35.8922	9.0627	34.5775	7.2444	4.7269	12.466	11.722	10.6543	2.8333	11.2482	4.4111	3.8922	6.0128	5.3397	10.6311	7.7078	6.6248	7.4547	60.6167	3.3349	6.2373	3.3919	2.6838	2.8602	1.3572	4.7413	3.5967	3.5303	5.473	3.5199	2.2873	12.2168	2.137	4.5725	1.6279	2.6279	12.3556	2.8188	2.5205
TCGA-T3-A92N	0.260274	1	3.0785	0.7269	11.7767	6.7564	0.5926	9.1605	2.4729	3.2661	6.4199	3.8813	10.8685	2.0082	4.5525	1.1999	4.1708	2.6495	0.8897	7.0911	2.4141	2.2287	17.2401	1.422	4.117	4.4991	4.6061	3.1041	85.7832	1.2003	3.4576	1.1378	1.4935	1.3833	1.5419	1.7847	1.0272	1.5225	9.8562	0.3348	1.486	3.1452	0.6097	1.6861	0.5564	1.464	1.9357	0.723	0.8687
TCGA-BA-6871	0.29589	1	1.2483	2.1328	15.2847	11.0141	0.1221	16.3329	5.3012	10.6393	14.3978	8.0533	15.0981	3.7226	8.4792	3.8015	8.0998	4.6329	2.9202	12.3635	8.0889	0.9572	3.1521	3.0915	8.779	10.3236	8.9981	9.4673	45.6994	2.4484	6.0501	2.1145	4.2581	1.3288	5.3318	5.7961	2.3834	5.3107	12.3333	0.2069	1.019	22.7017	1.2013	11.5097	1.2144	3.287	6.6773	1.6073	1.2457
TCGA-IQ-7631	3.21096	0	0.1451	0.8764	0.4263	0.446	0.2413	0.0398	0.184	0.059	10.4589	0.4219	3.2355	0.1489	0.5289	0.4312	13.3482	19.0728	0.2465	2.1714	4.2661	0.4294	0.5661	1.2156	1.3236	7.2775	0.8035	6.9104	36.1489	0.152	1.6135	0.5572	0.309	0.3816	4.3865	3.4237	13.5538	2.0941	5.9708	0.0984	0.2502	46.3134	0.0594	6.7041	0.0272	0.7995	8.0149	0.0478	0.1342
TCGA-BA-5153	4.8274	1	4.1158	29.9545	31.6747	29.6376	0.2105	25.0979	19.4809	12.6099	3.187	23.5163	28.5229	11.9618	2.2868	6.0786	10.6294	8.9184	5.1349	28.4449	13.7084	6.8007	3.6534	6.3054	15.8977	12.091	3.1596	9.8917	60.8601	5.6646	12.0676	4.323	6.4237	4.2307	2.8993	8.1383	5.878	3.9292	7.3826	0.5947	5.709	29.5253	6.5263	11.0231	4.0106	5.6688	24.7051	5.982	6.4582
TCGA-CV-7434	0.59726	1	0.5807	0.0461	7.2599	2.6696	1.7641	7.4262	2.8326	2.4901	2.0428	2.4564	7.75	1.5869	5.6126	1.7574	2.9235	12.0095	0.6858	2.8084	1.3514	3.5035	3.4704	1.3067	3.8708	2.5514	7.4705	3.5795	40.0359	0.7521	2.8333	0.9708	0.7624	1.1892	1.4022	2.2941	0.7185	1.6093	1.8317	0.0125	0.6489	5.4968	0.5077	12.0213	0.3213	0.9744	3.0955	0.8878	0.3795
TCGA-CV-7095	1.56712	1	5.3354	3.1835	2.9933	2.7518	3.747	1.7819	0.9548	0.6494	58.2839	2.0487	8.5494	1.275	0.8319	0.4565	2.7238	4.2791	1.066	2.8123	1.1809	8.2095	1.4809	1.6159	3.562	2.3326	3.848	3.1303	17.0218	0.6908	2.182	0.9276	1.9582	1.8269	1.2167	2.5465	0.7698	2.8833	1.4611	0.8486	0.4033	5.9775	0.1867	5.5866	0.3775	0.6303	5.2679	0.274	0.7021
TCGA-MT-A51X	0.663014	0	8.7951	1.9527	2.6476	2.5025	9.8212	3.2073	1.3419	0.4998	1.6874	2.4713	4.6585	1.3975	0.372	1.4787	3.0918	10.9019	1.6949	0.9213	1.8554	2.3816	1.5424	1.4639	4.1388	2.5498	1.3606	4.5111	17.9524	0.5738	2.0567	0.884	0.9977	2.1582	2.1361	1.5769	1.6449	1.8247	2.0103	1.155	0.3502	1.8179	0.5685	9.9098	0.4741	0.9324	6.58	0.5436	0.5711
TCGA-CV-A6JU	0.30137	0	9.671	0.5266	2.8337	3.463	1.1415	0.9091	0.399	0.2558	10.6357	1.5471	35.3095	0.4342	1.7254	1.2949	27.1463	4.149	0.6398	0.4586	3.2611	0.572	3.3348	1.1483	4.178	4.5204	2.5087	9.5768	44.7222	0.7078	1.8344	0.4784	0.817	3.08	4.367	1.1723	1.1975	10.1287	12.8565	0.6808	0.2664	5.972	0.234	3.0377	0.2738	1.4637	4.7564	0.299	0.2667
TCGA-UF-A71B	4.12603	0	3.4876	12.4489	5.7034	4.9636	1.554	3.4667	1.6955	1.3736	8.7456	3.9196	10.2315	2.3706	7.0286	1.5943	6.2647	5.0037	3.2362	2.6601	3.869	5.6816	1.358	3.8567	6.8815	7.0045	5.7462	12.735	39.7974	1.4494	4.0723	1.9771	1.9723	1.2345	2.9213	3.3756	1.4695	3.2616	4.1785	0.8105	0.7934	10.7569	0.9411	3.9862	1.255	1.6363	3.7734	0.6093	0.6965
TCGA-CN-5364	1.35068	1	11.7675	0.3257	4.5774	4.6313	0.1743	2.9878	0.6594	1.0571	6.9117	4.7076	18.5517	2.0463	5.5948	7.623	5.4823	16.2275	1.1281	5.5531	4.0736	2.4827	5.2396	2.3995	4.5165	5.0289	2.4253	7.4297	58.8786	1.7378	4.0248	1.9094	1.3188	2.0049	1.1864	3.226	1.6026	5.9812	3.0844	1.8454	0.7883	7.3891	0.429	6.1641	0.5137	1.1393	9.4451	0.9182	2.2316
TCGA-F7-8298	2.72603	0	1.6839	1.937	4.7986	2.629	1.1718	18.4499	1.241	1.0822	6.8898	2.2541	4.4072	2.0306	5.5922	1.3784	3.4295	2.3016	0.8867	4.4592	2.0696	1.9416	11.0702	1.7331	4.749	4.0524	8.1232	5.3214	34.0212	0.8662	3.8317	1.6878	1.2654	0.9448	2.0743	2.5195	1.0914	1.377	3.9232	0.6008	0.4861	20.5474	0.6086	13.5707	0.2756	1.1382	7.5384	0.4092	0.6807
TCGA-UF-A7JJ	1.50411	0	3.0083	42.6181	16.4782	18.4708	9.0148	10.257	10.9485	8.7192	16.5654	15.1089	19.2451	8.7507	11.4233	4.2703	14.9714	12.1485	7.5402	17.7766	11.9971	13.6939	6.879	12.337	20.2351	15.6122	12.7142	20.6556	66.3347	2.7044	8.2355	7.1843	3.7082	3.5263	4.1401	7.2409	4.3318	10.3279	10.2927	3.1973	3.098	8.9393	1.3599	12.5945	7.2315	4.1748	7.4926	2.3812	2.23
TCGA-CV-7101	0.438356	1	15.0725	66.5118	9.6167	6.9027	6.912	8.788	2.3958	4.263	17.7725	4.2169	20.8613	5.3304	8.72	5.2701	8.4945	16.6121	3.5775	9.0413	4.4226	15.0085	7.2204	8.843	8.9393	5.8814	5.3755	7.5521	47.0498	1.577	6.4695	3.906	1.5741	3.3542	1.262	3.9933	2.9073	1.9616	3.5061	2.6775	0.8227	8.9714	2.3576	3.2779	3.4449	1.7187	9.8392	1.0075	1.4596
TCGA-CV-5430	11.6192	0	20.4449	13.9199	7.3013	12.9147	0	6.1566	5.1318	4.1546	25.7869	9.8207	20.7679	8.0026	3.5665	4.054	9.0575	36.0748	5.624	35.5834	6.2504	7.1572	13.42	6.1065	10.4904	8.5639	2.0413	8.4453	44.6043	2.8886	7.1769	3.5969	5.1127	4.586	4.756	8.3943	3.629	10.4522	8.259	6.2526	2.124	21.6522	2.3258	6.7979	1.8009	3.3002	11.7191	1.8546	2.9916
TCGA-CV-5434	9.07945	1	14.5184	1.7594	7.9985	7.4536	0.4694	1.9981	1.73	1.4153	13.8753	6.3344	22.697	8.9041	16.5051	2.5815	8.9963	12.9642	5.488	10.9985	8.3454	3.0146	8.3203	7.3162	13.5302	11.9152	7.2126	11.4272	47.5661	2.1158	9.6693	6.5002	5.0984	7.7953	5.387	7.5019	2.6631	5.7293	5.0569	2.4679	1.1683	9.6304	1.5591	8.1506	1.5632	2.0401	4.0394	1.2693	2.9592
TCGA-CV-7104	1.07671	1	5.0303	3.0195	3.5046	8.774	2.7197	3.9062	2.532	1.1115	29.0568	5.5583	20.2122	5.876	4.4337	1.7637	6.7823	13.402	4.2023	5.1581	3.7316	2.9995	9.551	3.9382	8.3534	6.2409	8.3517	5.902	41.8832	1.3072	5.2147	2.5993	5.9575	2.6285	4.6586	4.3161	2.207	3.3696	2.9077	0.6881	1.5154	9.0582	0.5193	7.7102	0.9005	1.3344	8.4758	1.5931	1.7592
TCGA-DQ-5624	4.87123	0	10.3481	9.0312	1.4403	5.1439	5.9053	1.3162	0.7483	0.265	108.117	4.4002	10.6392	2.4497	0.6255	0.5178	4.2352	4.3479	2.9824	3.2135	2.0106	2.0009	7.0185	2.4008	7.7016	2.8566	3.0778	5.5623	47.0529	0.7974	2.7217	1.4059	4.3416	1.9588	4.0444	3.7011	1.1247	2.6521	2.1245	0.5695	1.0059	5.393	0.8001	11.0013	0.9082	0.9406	6.5367	0.6155	1.7251
TCGA-CX-7082	0.030137	1	3.7338	1.2477	9.5066	4.8324	7.1433	7.1651	3.4005	2.9502	6.4331	3.7173	11.3651	1.9874	2.1978	2.7367	6.1167	5.0154	1.4583	12.6029	2.59	2.2654	1.7207	2.0654	3.7457	4.8166	3.1612	5.4019	20.0647	0.9747	3.6649	1.6973	1.207	1.7421	1.1705	2.8688	1.0569	2.2559	4.8692	1.1494	0.9134	14.4504	0.7849	2.36	0.5989	0.8662	4.9656	0.6245	0.7274
TCGA-CV-A465	0.589041	1	1.6347	2.379	0.4158	1.1242	9.0172	0.4749	0.2889	0.1007	1.6116	1.1233	2.6284	0.426	0.4021	0.4642	1.3007	1.5542	1.2479	0.9431	1.4983	1.2202	0.8207	0.706	1.3486	1.578	0.678	2.5243	24.5468	0.3987	1.8224	0.4463	0.5274	0.4367	0.7894	1.4202	0.4874	0.527	1.4624	0.2714	0.1964	1.6065	0.2026	4.3841	0.1952	0.4896	4.9107	0.1119	0.2075
TCGA-CR-5247	0.980822	0	0.4635	0.7057	0.2517	0.5028	17.3149	0.3286	0.076	0	2.4556	0.3091	24.4427	0.2322	0.3072	0.5609	5.5869	9.4493	0.2007	4.7345	1.0417	0.2486	2.3756	0.6136	1.3721	1.7271	0.7619	2.1107	8.2781	2.1841	0.6493	0.4204	0.4166	0.4301	0.9425	0.8617	0.2574	1.6114	1.7759	0.0512	0.0752	2.852	0.0446	4.9853	0.1305	0.1495	7.6059	0.0924	0.1799
TCGA-CN-6020	0.561644	1	15.2666	4.4894	5.9933	4.4238	0.1228	3.7232	0.7928	0.7606	7.2587	4.2162	9.1525	3.5792	4.683	1.8235	4.8585	5.183	2.9551	4.6732	2.6027	3.2728	3.0582	2.5951	5.3899	4.8968	6.3856	6.3355	35.719	1.1505	4.5668	1.7794	2.7077	3.7702	2.2881	3.4321	1.0853	2.6848	2.5066	0.5936	0.4415	8.4497	0.3424	6.0746	0.5129	0.9775	13.2815	0.8554	0.8586
TCGA-CR-6488	1.03836	0	23.1976	0.6811	5.2952	7.8562	2.2589	3.2542	2.6379	1.6094	21.9024	5.6659	28.2657	7.3719	17.5463	2.8308	9.334	10.8327	3.9781	4.5005	5.4139	5.9085	9.419	8.2127	9.0749	8.8433	6.8608	9.1569	66.1071	2.495	8.3977	5.8782	3.2919	1.1529	2.8756	5.7513	3.2186	8.4894	4.8764	2.2123	1.0575	8.1644	1.0163	12.4947	1.3006	2.9308	9.4401	0.8059	5.3014
TCGA-CV-A6JM	0.531507	1	0.5844	1.0438	3.2012	1.9923	38.0938	3.9937	0.5303	1.2501	1.3731	1.2787	4.3465	0.1712	1.7529	1.0264	2.1055	5.0489	0.8967	0.2409	0.5092	2.7845	1.2045	0.6807	5.997	1.5066	1.5655	15.263	12.913	1.1433	3.3383	1.1314	0.47	3.8248	5.6197	1.6402	0.5478	4.19	3.3186	0.183	0.1061	4.2848	0.9058	2.8967	0.1212	1.4152	2.3419	0.2172	0.5282
TCGA-BA-A8YP	1.36712	0	0.6056	4.24	0.6629	2.2779	2.2759	1.3126	0.3204	0.2568	4.5323	2.3038	10.198	1.636	4.7281	0.3129	4.5675	6.0031	1.5873	6.2658	3.9731	1.3728	2.5684	2.3206	5.7341	5.4103	4.9097	4.956	19.8136	0.6134	3.617	4.2014	1.9455	0.3909	2.6238	3.2497	1.3574	2.9096	2.3268	0.3874	0.3722	9.1877	0.2154	5.6374	0.4669	0.9883	1.5523	0.3718	0.5955
TCGA-CQ-A4C9	1.93699	0	13.5975	13.9268	2.1644	2.2485	0.4454	1.4678	0.8151	0.49	7.7556	1.8012	16.2273	0.9403	2.0418	1.0104	7.3758	15.4309	1.7158	7.6395	4.2011	3.5622	3.1507	2.5499	3.905	5.2419	3.4187	6.0805	29.7177	0.7627	4.7647	2.215	1.1158	1.0878	6.7955	2.7271	3.5668	6.1951	4.2003	0.713	0.1732	2.1723	0.6575	3.344	0.5562	1.1014	13.0354	0.2743	0.477
TCGA-D6-6517	0.8	0	20.0229	15.9414	1.7778	6.2568	0.5116	2.0927	0.7665	0.3679	34.0033	5.0735	14.5049	3.3551	2.6993	0.7117	7.4079	4.8477	4.0533	10.4297	2.7089	3.3994	3.7335	3.1913	7.3979	4.3336	6.6616	6.5737	39.2622	1.8174	4.8168	2.4282	4.5801	1.3608	4.104	2.8719	1.7974	1.76	2.365	1.7457	0.7678	11.2279	0.5183	9.3403	1.0549	1.4674	3.1219	0.6442	1.6853
TCGA-CN-5370	0.709589	1	13.7712	1.8047	12.3337	15.0325	0.6375	10.5813	5.2459	2.9472	35.5132	9.2181	24.6959	15.1593	30.8253	2.6137	14.3295	6.8122	9.8681	5.5244	12.7423	5.8773	30.2216	8.2445	14.8171	21.1079	22.536	12.6012	82.4133	3.3288	10.3856	5.5052	5.6982	2.3617	3.49	8.6782	4.9299	5.5836	3.5924	3.2637	1.8151	7.8243	1.6398	10.7144	1.7126	3.0372	6.4525	2.2696	2.2142
TCGA-RS-A6TO	1.06027	1	0.615	0.6411	15.4527	6.7238	22.811	17.2038	4.7262	7.5607	11.8952	4.8384	8.8663	2.1908	7.3356	1.3529	6.5223	6.3808	1.9583	2.8948	2.0803	3.2706	5.522	3.4599	7.0078	4.4306	7.1567	13.593	29.6682	1.1621	6.9938	2.592	2.407	2.7108	2.8124	2.9004	1.3896	3.1915	6.0723	0.6859	0.8879	13.6848	1.2262	10.23	0.5302	1.3917	3.28	1.3135	0.7607
TCGA-CV-5966	1.49315	1	6.61	0.3277	13.0087	9.5909	5.2668	14.9969	3.0396	3.0014	6.3401	6.2353	24.2391	2.2581	12.6272	2.7507	7.2649	3.8065	4.2903	0.7031	7.6776	3.5545	4.4312	5.4713	10.6743	11.3404	13.6157	9.0508	129.297	1.6855	4.0847	3.2054	3.6883	3.1516	4.103	2.7758	1.4309	3.994	4.7285	0.264	1.5482	10.2057	0.6339	7.8693	0.8534	0.7609	2.7635	1.2875	0.9547
TCGA-QK-A8Z7	1.07397	0	10.0399	9.3916	1.6096	7.64	34.2707	0.8343	0.7865	0.4355	2.8745	2.5498	46.7662	0.8869	1.9997	0.1934	20.8969	8.6766	1.5486	0.7408	2.6577	1.5517	0.6469	2.0838	2.8229	3.2923	0.8082	3.5496	15.2238	14.8718	7.4174	3.5364	0.8901	1.3347	5.0639	1.8435	2.7599	1.5083	1.7071	0.2031	0.3695	7.0423	0.2307	3.2181	0.6907	4.0284	4.7476	0.2389	0.502
TCGA-CQ-6222	5.52329	0	22.5879	2.3477	20.9214	15.9917	0.0762	10.9047	8.8719	10.6806	32.8924	12.8198	56.6693	5.7212	26.8137	6.4364	11.7955	12.8823	3.0766	3.0424	9.8853	8.9971	7.9546	9.3663	12.5049	14.5763	5.2048	13.7673	87.6423	3.3016	6.9414	6.8418	3.3948	13.9811	2.2235	4.9456	2.9261	7.0472	6.3249	5.8514	2.4352	5.5679	2.8137	10.4968	2.6661	2.6357	10.4656	1.7033	4.1927
TCGA-QK-A6II	0.778082	1	0.8935	0.0999	4.6869	1.9478	24.2599	5.4931	0.6544	1.6542	3.6232	1.6523	2.3566	0.3537	0.7401	0.2383	1.3862	1.4834	0.2529	0.9959	0.5847	4.9422	2.9215	0.1862	1.679	1.9468	1.8435	4.8101	17.5034	0.4483	1.4851	0.3458	0.0995	0.4837	1.6043	0.442	0.484	0.7994	5.411	1.0102	0.2653	1.1226	0.4872	2.7758	0.0908	0.8038	7.0387	0.2664	0.1663
TCGA-CN-6998	0.978082	1	0.5318	0.3345	2.8732	2.8834	1.8232	5.7536	1.3777	1.3372	4.0243	2.4251	3.4713	1.1896	2.0813	1.2306	1.8589	2.1908	0.9125	3.4582	1.1639	6.2567	1.2129	0.8975	2.1935	1.8972	3.8617	2.0175	10.2915	0.6482	1.9025	0.6174	1.3861	0.9098	0.9996	1.0555	0.8139	0.8986	1.3509	1.0405	0.6474	4.4967	0.2311	13.9284	0.3836	0.4278	10.6798	0.7556	0.489
TCGA-DQ-5629	2.57808	1	1.9496	5.3428	1.4438	1.2471	5.0045	2.1833	0.4361	0.4428	6.2071	1.4753	3.8112	0.6068	1.5959	0.3539	1.4534	1.3395	0.9738	4.5327	1.9716	1.0868	2.4979	0.828	2.6412	3.2098	1.4633	2.4749	37.6938	0.2927	1.1817	0.6818	0.6823	0.7716	0.5277	2.6121	0.7046	1.0505	1.536	0.3052	0.2372	7.0468	0.7974	2.4863	0.347	0.4	6.5074	0.2267	0.1201
TCGA-H7-7774	1.11507	0	6.4918	1.7081	5.8002	7.1285	0.8228	5.027	5.2609	4.5495	0.5703	7.0398	11.6432	3.2055	2.2834	4.0641	4.4787	4.2178	2.1177	2.5142	2.8608	5.2068	5.395	2.9204	5.0467	3.7859	1.8728	3.6472	28.7259	0.7027	3.5076	1.5172	2.1745	2.65	0.7948	1.952	1.4714	1.142	1.5902	5.2987	1.6278	2.7955	1.0745	2.3545	1.8757	0.9929	9.5154	0.6291	1.5031
TCGA-CR-5249	3.15616	0	88.888	83.9853	21.2079	24.143	0.0764	3.6654	9.962	3.5695	13.3521	22.5521	45.5369	20.1284	0.7847	8.9758	17.9196	19.5643	29.2984	15.7256	14.5375	11.9884	7.7197	13.4181	16.9258	14.53	2.5043	13.2145	102.913	7.0538	16.871	16.3805	6.3294	11.1588	3.7363	9.806	10.7977	5.9311	5.9929	4.859	4.3045	19.0043	4.8711	10.6511	7.2231	6.3584	14.8554	2.9416	6.4331
TCGA-CN-6016	3.95342	0	0.9269	0.3458	4.9413	6.8935	0.1666	4.09	1.5561	0.8553	6.4447	8.98	28.5728	3.1748	5.0303	5.3596	8.2817	14.2854	1.1062	3.0852	2.8554	2.6927	7.2215	3.4108	11.1744	5.6372	3.6896	7.5761	42.9991	2.1182	5.0938	3.1601	4.4053	1.5111	4.0036	4.7557	2.3201	4.2418	3.9516	0.4941	1.4684	9.4389	1.1271	16.8846	0.938	1.9141	5.3447	2.0944	1.9439
TCGA-QK-A64Z	1.75616	1	2.1336	0.0682	4.2978	2.2641	0.3941	3.5067	1.719	0.7708	18.1111	1.8195	7.7923	1.1094	1.2175	3.0019	3.0728	4.9518	0.5905	1.7454	2.3699	1.4067	3.3838	1.1826	2.386	3.1692	1.9907	3.974	33.8241	0.8129	2.0844	0.9205	0.8432	0.682	0.4257	1.7303	0.7663	1.2609	5.4013	0.2895	0.5068	14.2672	0.1745	8.3308	0.2202	0.8466	4.2589	0.4486	0.3749
TCGA-CR-7383	1.4274	1	65.7485	13.4354	12.5296	13.5791	0.2097	8.4433	4.0833	2.5465	9.4701	10.104	34.8374	6.0754	7.1965	2.8162	15.2064	14.7666	5.2015	6.0553	11.2192	5.2664	10.0462	6.5612	9.8525	14.2554	8.1775	12.7519	87.7367	3.1978	8.4507	3.0741	3.8026	3.0438	4.3512	5.329	2.9039	6.5423	4.9996	3.4165	1.9138	10.7551	2.855	8.4623	1.6573	2.8392	5.1684	1.4846	3.1331
TCGA-WA-A7GZ	1.71233	1	0.8028	0.3778	0.3471	0.9316	2.8309	0.3065	0.2775	0.1384	2.915	1.9166	3.4105	0.4841	1.3381	0.3114	7.1485	17.4571	0.6679	1.8908	1.3167	2.428	5.5413	0.4562	1.8665	1.7202	2.5631	2.7774	59.3353	0.3057	2.8223	1.0169	0.9019	1.5577	1.2996	3.8467	0.3964	0.6254	3.5954	0.5865	0.1594	7.7025	0.1592	9.31	0.0822	0.4283	3.7044	0.1237	0.2828
TCGA-CQ-6220	2.69863	1	0.9438	0.5127	4.4888	4.4745	4.5325	5.9174	2.7118	1.8113	2.6518	3.4449	4.1512	1.8126	0.8773	1.9774	2.8689	1.6907	1.2615	2.9917	1.7194	1.3334	4.9874	1.0816	3.5326	2.742	4.5599	4.0882	22.3993	0.8716	2.2531	0.9936	1.7599	1.849	1.7771	1.5653	0.8241	1.0148	2.1475	0.6566	1.0033	3.0221	0.4075	2.3499	0.4207	1.0276	3.5272	0.8367	0.6314
TCGA-CQ-7065	4.46027	0	0.1775	0.1276	0.149	0.2623	3.2462	0.1094	0.045	0	5.9869	0.258	1.9769	0.1347	0.0735	0.0812	0.6904	5.6691	0.0817	0.1952	0.9043	1.9308	1.0695	0.2747	2.325	0.9643	0.5884	1.0628	10.9372	0.0407	0.3184	0.1154	0.3335	0.3089	0.259	0.5962	0.6501	4.9047	0.8413	0.0486	0.0153	0.6622	0.0363	2.9314	0.05	0.1474	4.8276	0.0188	0.1115
TCGA-BA-A6D8	2.32877	0	3.0789	3.3958	5.1987	2.5859	3.8538	2.1432	0.3581	0.5889	5.2385	1.0741	29.7702	0.2352	2.0643	0.6127	5.8771	4.5639	1.1175	3.0073	0.5074	0.7068	2.988	1.7118	16.535	1.9476	2.3239	33.5677	34.7463	1.2848	2.8199	1.2718	0.3901	10.5882	6.439	2.3268	1.0547	5.266	7.9061	0.4423	0.0999	6.6103	0.9481	3.464	0.0918	2.1839	1.8988	0.1739	0.3452
TCGA-CV-A6JZ	1.95616	0	7.7312	4.2807	35.5272	28.6777	9.2394	30.3752	24.6714	26.2152	18.4388	25.858	34.3406	8.612	37.1242	15.6047	28.7838	10.2279	2.651	3.7171	12.3436	4.168	6.0829	11.1298	19.8005	18.0817	13.4377	19.0541	105.301	4.5409	11.0733	7.9172	4.3934	6.5854	3.7468	10.679	5.0861	8.3537	6.961	4.4015	7.022	7.4241	3.162	5.2775	6.5669	6.0564	5.6374	4.2909	3.7337
TCGA-CQ-6229	3.23014	0	5.9319	1.2397	8.2875	8.8229	6.033	9.0428	4.6145	4.043	3.5278	5.634	9.7439	2.4542	1.5565	1.76	5.0441	7.6913	2.0597	8.1624	6.0293	3.415	2.4886	2.3354	3.7285	6.3705	2.7656	6.3712	22.9017	1.2852	2.7502	1.3073	1.3659	1.7266	0.9427	2.1088	1.122	1.8998	2.3379	0.6864	1.2259	4.3543	0.6028	10.0569	1.5039	1.1077	5.1429	1.0198	0.897
TCGA-CV-A45W	3.83014	1	74.4718	157.458	20.9468	15.0707	3.9892	21.6701	10.4238	5.8192	13.8479	12.5108	41.5498	7.4054	21.4945	4.7719	25.6293	10.1482	7.6641	7.099	11.9184	29.7204	5.162	17.4909	21.4689	12.6377	5.8275	19.0667	68.4344	4.8631	13.932	9.6368	3.3161	4.3053	4.5962	7.3823	4.2773	8.2373	8.3518	4.2074	2.5373	8.5175	3.2389	6.5606	7.7798	4.8095	6.5335	1.7621	2.8647
TCGA-F7-A624	1.03562	0	6.0568	23.5788	107.61	35.2945	0	104.97	32.4754	62.3982	40.5207	18.3465	59.041	8.289	36.3902	35.1246	24.6042	14.0455	4.1346	0.2519	27.2229	24.564	11.5523	10.7792	23.5203	28.6558	9.1836	38.771	123.11	11.3408	10.5616	5.6303	0.9579	1.7853	2.5483	5.6604	3.8176	19.364	16.3439	7.0422	6.0928	5.6476	10.3362	11.7885	3.9382	5.3771	3.4036	5.4202	3.0368
TCGA-CV-A6JO	0.539726	1	4.355	0.5161	24.4562	8.8597	2.4132	20.2722	8.7993	7.6375	1.9535	7.5962	9.5525	3.3314	4.2064	7.4081	5.3159	4.0175	1.6585	3.7942	3.546	5.7328	3.6817	3.5637	6.1984	7.1928	5.2906	8.0404	33.3412	2.28	5.6808	2.6281	2.1619	1.4451	2.3696	2.8937	6.3809	2.6361	5.7247	0.5371	2.4024	9.1027	1.2306	7.4782	1.1145	2.7267	7.7046	1.8859	1.2769
TCGA-UF-A71A	0.235616	1	4.27495	0.10305	0.6104	0.7048	21.6226	0.24225	0.38085	0.1523	4.7981	0.553	8.38855	0.7169	3.08545	0.2764	2.44505	3.10445	0.5977	5.34015	1.6886	0.66	5.36385	1.0941	2.9075	3.0641	1.93105	3.53645	13.9617	0.29435	2.6309	1.0859	0.266	1.79055	0.6899	1.1822	0.5455	1.10335	3.85335	0.42625	0.06265	3.94755	0.4236	3.2611	0.1761	0.57705	13.2134	0.0949	0.387
TCGA-DQ-5625	3.10411	1	1.4308	0.9581	36.9592	23.3333	1.0295	45.8854	20.9747	12.7065	3.8341	15.4215	23.9569	7.6418	5.1229	16.9278	8.8293	8.258	1.0276	2.4292	10.5793	7.6614	8.5311	5.9192	9.408	13.543	5.8366	10.7873	71.3514	3.7259	6.1351	2.0908	3.1721	8.9575	3.2594	5.2213	2.4037	4.7139	6.1291	3.7175	5.5591	6.5938	2.8649	10.1803	1.8215	2.6922	9.1948	4.9819	2.925
TCGA-CV-7410	17.5808	1	143.464	126.289	13.1841	30.2764	0.4341	12.6554	8.6066	5.0126	11.7375	39.3065	61.4259	34.8778	1.9701	4.8575	33.1405	18.383	85.6604	6.0319	25.7727	9.9437	9.0391	25.3218	23.9515	29.0282	4.8971	36.1452	188.513	10.5743	24.7785	32.824	8.2669	12.5637	6.4653	16.0259	14.1789	6.5589	9.0908	3.025	6.7665	17.8684	7.5748	16.9569	11.7446	12.1345	16.1643	4.8846	8.8008
TCGA-CV-7099	0.665753	1	0.9855	1.6866	14.3435	7.2956	0.7192	14.1029	6.4655	6.5059	10.7698	6.3168	17.8819	3.654	8.9754	6.5925	6.3988	21.0022	1.4967	3.3713	2.6018	3.8713	7.2961	3.8675	6.2726	5.736	4.8318	5.8899	54.1659	1.9285	5.3678	2.4693	2.1193	2.4089	1.7156	3.7759	2.868	3.9632	5.079	0.5794	1.674	14.3446	1.3173	6.9505	1.0217	1.8684	8.0926	2.4914	1.5026
TCGA-CN-6012	4	0	27.9683	33.2934	15.2422	12.2598	28.2542	9.4547	4.7812	5.086	14.1695	8.6891	23.6591	6.6328	5.94	4.0178	12.6421	10.9139	6.5571	12.5372	10.118	12.8101	12.9816	5.7634	12.0047	11.4039	5.3151	7.942	47.7921	2.8416	7.3435	4.1577	4.6218	4.0781	4.2067	6.4713	3.0191	3.9301	4.7642	1.8952	2.2577	14.3794	2.9282	4.3069	2.6708	3.1565	8.6246	1.7014	2.8373
TCGA-CR-6493	0.772603	1	0.4964	1.5574	1.4583	1.4615	1.9881	2.9668	0.6636	0.3668	8.7827	0.9512	2.7348	0.6811	1.413	0.6189	1.2021	5.6889	1.3093	2.1399	0.819	2.2809	0.8418	0.5247	1.936	2.1772	3.9279	1.219	14.9141	0.3396	1.6361	0.5072	1.0569	0.9213	0.9825	1.0337	0.3898	0.5467	1.7754	0.1413	0.2956	0.9816	0.1107	5.3143	0.2287	0.3111	3.7036	0.3378	0.1772
TCGA-CN-A6V1	1.65205	0	298.626	361.349	117.523	88.9533	0.6992	41.9942	24.9699	48.1475	6.5621	55.7259	121.686	14.4954	3.484	40.7927	64.0289	72.5836	40.3478	2.3525	25.5984	20.4001	8.2921	34.0347	32.3851	29.146	4.3824	105.037	277.862	21.8914	36.4833	72.0674	7.7523	25.8902	17.7005	12.7801	20.0588	12.8218	33.1232	16.5042	14.0302	20.5927	43.8659	22.4691	14.8393	27.6583	15.0404	6.6323	6.4816
TCGA-CV-6956	0.594521	1	1.2294	0.0769	0.2019	0.2022	135.198	0.4539	0.0271	0	2.2926	0.1632	3.9632	0.0744	0.2125	0.452	0.4949	1.8963	0.1362	0.4638	1.1232	0.2864	0.1734	0.1002	1.3082	1.3583	0.4953	1.2354	11.7058	0.0805	0.665	0.2334	0.1138	0.8681	0.3359	0.7236	0.4926	0.5133	0.8438	0.0251	0.0184	9.1419	0.0219	1.5769	0.0226	0.1376	9.3924	0.0604	0.0728
TCGA-CR-7393	2.72055	0	217	13.1773	17.0317	23.5673	0.2176	18.3611	8.8871	4.4163	5.1377	21.6181	29.6786	19.0249	5.9103	13.3908	17.1136	17.0974	30.8866	8.2468	17.7769	6.3709	18.3686	12.6931	27.7305	24.7338	7.34	13.5798	83.1492	2.9901	16.1325	9.5644	6.7063	6.7427	3.6143	13.5414	9.3641	3.9459	4.3856	8.0236	2.8889	12.6348	6.1042	12.5467	4.9016	5.2188	15.0787	4.3538	7.7868
TCGA-CV-A460	5.03562	1	22.6358	23.0581	17.1606	24.1447	0.1538	13.3976	5.4417	8.3472	8.704	14.7837	25.7246	8.2114	3.6376	4.92	12.956	9.2427	11.7229	21.163	9.4451	9.0461	2.108	8.1312	15.9856	13.3219	5.6717	13.3963	68.422	3.8991	9.6926	5.4712	8.2577	7.412	5.399	5.7239	3.342	7.9188	13.8838	2.5103	3.0516	22.3565	2.6235	10.6071	2.9429	4.0568	13.4589	2.4736	3.1227
TCGA-HD-A6HZ	0.30411	0	16.4594	19.0733	7.3015	15.0863	11.7429	11.6288	3.1407	3.1113	13.2226	11.1682	28.3661	9.7115	5.1192	2.8474	11.8359	7.6662	7.1605	10.7637	12.0535	15.1608	4.5557	9.0707	12.3154	14.0709	11.0036	13.5269	61.9251	2.7099	10.7776	4.5833	2.7544	3.2937	3.3584	5.7208	2.8321	4.3906	6.5614	5.6979	2.5315	7.9734	2.3056	6.8925	4.1142	3.1268	8.2567	1.258	2.4997
TCGA-CQ-5334	0.353425	1	7.399	1.4894	27.754	16.0914	0	26.7373	15.2881	6.4305	7.8326	11.9958	30.3106	7.515	11.2959	3.0441	10.5303	8.9109	5.2195	8.5317	9.803	6.4405	13.5244	4.771	15.6356	15.9613	11.2302	9.8261	56.2657	3.6166	8.1319	3.32	4.6191	4.146	3.6408	8.2232	4.2419	4.5492	5.4685	1.577	3.3262	14.3285	2.4675	11.9514	2.7317	3.0818	5.6295	3.4238	3.4031
TCGA-CN-4739	3.81918	1	39.2913	45.642	14.2415	10.8692	0.715	6.7274	8.2493	6.2056	7.3311	10.0595	20.9422	7.6738	2.1306	6.5572	10.4843	8.8692	10.0682	21.8277	6.1347	9.3216	10.6841	6.84	10.101	8.2843	4.3446	12.1327	53.7474	3.5016	10.7085	5.2577	3.5338	2.4747	2.9831	6.9959	5.5631	2.5927	5.4825	3.5618	2.7435	10.8148	2.1814	4.0959	3.596	3.9721	14.7912	1.6278	2.297
TCGA-QK-A652	1.76712	0	24.5385	3.1247	6.2508	12.9071	10.198	6.3495	3.1335	2.0424	6.3164	8.7788	14.8686	4.7525	2.5651	2.6905	7.679	6.0391	6.7277	3.9907	10.5942	5.5938	6.0636	3.7697	8.1672	9.4036	2.6851	9.4048	51.7068	1.914	6.7692	3.1456	3.4702	3.6131	3.333	3.2904	2.0197	2.5552	6.8964	3.7917	1.4907	3.9889	1.4258	6.9311	1.4656	2.7785	6.327	1.1252	1.5574
TCGA-CR-7388	2.25479	1	67.5268	100.85	10.6569	13.3023	3.1182	8.6556	4.6092	2.6388	12.8788	9.6266	35.2575	12.8195	4.5298	3.941	13.6927	11.443	17.6226	8.3108	10.8181	13.2293	9.9131	10.3092	15.0379	12.3012	9.7608	13.7409	67.8384	2.8988	13.0443	5.1934	5.9635	2.3432	4.5987	10.0372	4.5097	3.592	6.0305	3.6591	2.0024	13.279	2.5376	7.6828	4.275	3.2653	17.7696	1.8134	3.0973
TCGA-CR-7386	3.91781	0	10.2194	2.4831	13.5996	13.8229	6.3593	6.0177	5.1194	4.0867	12.8384	11.3513	21.0761	9.4988	6.1021	5.6708	9.1322	15.3873	7.1154	9.8152	4.9064	6.7216	9.6872	7.8502	10.4595	14.5911	7.9041	10.9566	62.2795	2.2567	4.5631	5.3959	6.1531	1.496	3.1769	5.3163	2.9781	5.2643	4.2726	2.7033	2.5154	6.0808	2.0563	9.4249	2.1691	1.5975	6.4834	1.883	1.7339
TCGA-CV-7236	0.394521	1	15.9225	1.6182	3.1142	4.6362	0.2033	3.0603	1.4214	1.5246	72.5372	2.8508	13.6585	2.1968	3.391	1.1743	4.1959	3.2882	1.61	6.5912	3.3362	4.4934	3.4249	2.1716	4.6813	4.4072	7.0193	4.6665	49.1149	0.9606	2.6888	1.1552	1.8231	0.9838	1.3911	2.7514	1.387	1.7651	3.5021	1.1681	0.4499	11.1744	0.3502	10.2243	0.396	1.0463	5.5514	0.5182	1.0226
TCGA-CN-4731	2.73425	1	0.8791	1.4185	2.5823	1.8125	5.277	2.1805	0.7057	0.6351	35.9577	3.024	16.4	0.6341	1.1731	5.5365	1.2378	28.4632	0.705	4.9167	0.9329	0.4179	2.2067	1.1265	6.0769	1.5827	3.8746	4.2293	67.7276	13.7874	1.2338	1.751	0.4587	0.2946	9.898	1.0256	4.6574	2.2007	3.3447	0.4281	0.101	1.4841	0.5193	3.3326	0.22	1.1843	10.8137	0.6276	0.2915
TCGA-BA-A4IG	2.34247	0	38.5362	22.0109	5.5434	6.6984	1.9922	8.754	3.3557	3.2038	4.7374	8.377	25.7256	7.154	0.8118	2.727	5.2345	4.8843	11.0809	4.4478	5.6638	4.4427	2.8263	5.3838	4.0353	5.6492	2.2136	6.3331	44.8425	1.7359	3.5002	5.2641	1.9813	2.8173	1.4705	2.3111	2.6275	1.4165	3.4923	1.751	1.6712	4.5506	2.3527	8.0032	2.1216	2.048	8.5887	1.2561	1.0318
TCGA-MZ-A5BI	0.594521	1	28.5327	92.448	30.3392	35.1847	0.1087	17.9053	10.1836	10.9718	6.3447	21.7773	44.4682	7.5837	0.379	5.0798	21.5737	24.8907	17.9191	8.9833	8.9695	13.5862	5.1195	13.1899	22.2355	12.241	4.3288	29.9059	137.605	6.1001	15.7204	7.4621	12.7714	21.8675	17.9139	8.4517	9.2606	7.3205	19.0407	2.3023	4.2708	34.2522	5.5074	24.2737	4.1034	7.3068	15.4122	6.1107	4.2096
TCGA-CV-A6JT	2.33425	0	5.6471	0.4984	10.4413	10.0054	3.8573	5.8964	2.6366	1.7497	0.9761	4.4293	8.8767	0.7873	1.2319	5.2268	5.6136	6.739	0.4669	3.4428	1.335	13.8612	4.7288	1.4994	5.7965	3.243	1.9011	10.3068	22.6365	1.3794	4.6386	1.3191	1.0924	3.3206	6.0362	1.2893	1.277	1.9743	6.8836	2.5645	1.0506	5.4442	2.3782	9.6019	0.3227	2.2938	3.1354	0.379	0.8285
TCGA-TN-A7HL	1.69589	0	68.182	30.2287	134.529	45.7615	0.3406	117.25	22.7989	67.0998	13.0108	37.4683	65.9487	6.9884	5.8641	25.4306	25.3852	19.3215	8.3371	8.0615	13.7483	16.239	5.0862	12.9207	30.4907	22.7607	7.2301	50.4815	114.905	6.2219	15.4239	13.48	3.009	22.8175	5.6453	7.8415	6.085	10.8985	20.5152	5.7336	6.9941	18.568	18.458	5.04	5.7537	9.708	7.3121	10.8362	3.4223
TCGA-CR-6480	0.991781	0	6.6003	19.2649	9.3082	9.0219	0.2612	4.4891	4.0866	4.5073	5.9826	6.9572	53.8108	3.8955	0.6471	1.1699	5.1452	31.4356	2.923	16.0392	4.8173	5.7846	2.4085	3.0397	5.0006	5.0268	0.9314	3.5008	51.7387	1.6249	5.298	1.956	2.165	2.2291	1.1388	3.083	3.8942	1.4661	6.0246	1.0473	1.788	6.4769	2.1486	3.1476	1.5736	1.7749	11.0318	1.2047	1.6174
TCGA-QK-A6IH	1.78904	0	0.6217	0.2113	2.7275	1.2559	27.1525	3.1737	0.8024	1.0107	4.9663	0.9694	3.8275	0.2764	2.1441	1.6147	2.2046	12.827	0.12	0.9671	0.1619	2.5944	2.665	0.4663	2.8675	1.5714	2.0869	7.9161	22.5394	0.4032	2.118	0.609	0.2053	0.6294	1.5349	0.8029	0.4253	2.5385	3.2526	0.2654	0.1559	2.4365	0.3467	7.5531	0.0557	0.7322	2.947	0.0878	0.2219
TCGA-D6-A6ES	1.06575	0	0.3851	0.4614	3.0433	1.8509	16.0562	3.6741	0.4393	0	0.568	0.6623	2.8407	0.1434	1.0419	1.1441	3.1608	22.0573	0.2452	0.5529	0.0409	1.0059	4.3943	0.6018	5.2239	1.4772	1.1208	16.584	10.811	0.3948	2.3266	0.5484	0.1849	5.5684	2.5928	0.4691	0.7486	2.361	4.0443	0.8439	0.0111	0.9676	0.6825	2.1637	0.28	1.6096	2.5213	0.0181	0.3495
TCGA-HD-7229	2.8137	0	0.9242	9.9903	9.1688	7.7416	1.3	19.7847	5.395	3.1396	58.8044	5.8556	6.3927	2.7593	1.6959	3.3472	3.3845	14.0394	2.0927	1.5534	1.9917	5.5488	0.7523	2.7197	5.9235	3.5955	6.267	3.8536	88.0365	1.5291	3.5051	1.3647	1.6561	1.3634	1.819	2.2053	1.4285	1.5335	5.832	0.4081	1.585	5.7871	0.8335	3.2764	1.3008	1.7003	4.3621	1.7735	0.8089
TCGA-CV-A6JE	2.94521	0	1.3339	0.7842	33.0385	13.7898	4.5333	54.0265	8.2213	15.2994	1.5567	6.7645	7.4749	1.0797	1.4241	9.634	5.4212	6.5155	0.4866	1.5323	2.5102	2.9868	2.3627	1.6898	9.2271	4.3228	3.7568	21.906	30.4646	2.4054	3.2578	1.7621	1.1211	4.181	8.6356	2.1085	1.2986	6.3939	11.053	0.6496	1.6045	5.968	4.922	11.3676	0.5841	3.6334	2.7397	2.3106	0.8225
TCGA-QK-A8ZB	1.48493	0	13.1705	52.7828	1.9525	2.1911	3.4105	2.4887	0.7756	0.6402	13.6537	2.5454	6.9264	1.8781	2.0029	0.5359	3.4586	3.4369	1.7058	6.5512	1.9245	11.9565	2.7335	4.1497	6.5988	2.9952	3.3114	4.7947	27.1683	1.17	3.0702	2.1779	1.349	2.2098	1.5623	2.4665	0.9118	3.7023	4.392	0.3097	0.2779	6.9907	0.4795	5.5255	0.9797	0.8641	6.9631	0.4553	0.5639
TCGA-CV-5970	1.11233	1	3.2267	8.7293	2.4474	3.7969	1.192	2.7629	1.1816	1.3794	3.3125	2.7863	10.5128	2.4888	3.5954	1.2128	4.6507	4.4994	1.3801	2.042	2.9981	5.2985	5.3666	2.2411	5.0084	4.5683	3.9528	4.9783	28.4465	0.8165	3.5025	1.2921	2.1852	2.1958	1.8347	2.5737	1.0918	1.914	2.1123	1.1449	0.4944	4.0615	0.4497	8.9996	1.0631	0.9012	4.5905	0.513	1.1713
TCGA-KU-A6H8	0.89589	1	39.1401	2.1408	13.6737	10.0578	0.0952	5.3645	7.3606	8.867	21.9266	8.1239	32.0475	2.7449	2.903	6.2301	5.0236	11.4737	1.9207	3.2362	9.8995	2.1982	12.4994	2.588	4.2754	10.4811	1.592	8.9296	32.9822	1.3379	5.3714	2.0638	0.7387	1.7005	1.0154	3.1803	1.9071	3.1896	4.9717	4.0608	1.3228	2.4957	3.3257	7.4765	1.2574	2.6061	5.9306	0.9623	1.4991
TCGA-DQ-7593	3.35342	0	331.634	204.523	23.8913	50.2249	0.2846	23.4588	15.9463	12.5826	3.9648	43.5304	58.8555	24.3946	1.5314	12.6546	30.6141	24.4736	39.2887	16.1926	41.5757	19.2792	8.4829	34.7164	24.6333	29.9991	2.7473	32.8227	178.65	9.4422	21.3786	23.2014	11.2344	22.7389	4.0398	11.0089	11.7503	6.0844	10.2285	6.7147	9.376	24.4112	7.9816	22.2532	12.35	10.8897	22.0204	6.0848	6.0204
TCGA-HD-8314	1.83562	0	13.9249	6.7973	6.443	11.1919	0.3561	3.247	4.3088	2.641	15.6057	8.4699	43.2345	8.2396	14.3027	3.199	12.3449	12.9015	6.2658	5.0983	8.571	5.5508	6.3539	9.1866	11.7724	13.4778	5.2074	10.857	59.971	2.0562	10.3881	5.5253	4.3376	3.0151	3.7185	6.5425	5.6688	7.2903	6.3508	4.4155	2.2651	7.4523	1.6648	5.2896	3.2766	2.6509	11.2695	1.1899	2.8041
TCGA-P3-A5Q6	1.31507	1	0.8372	1.1236	0.7879	2.6389	1.1387	1.1119	0.328	0.33	14.4966	1.5636	68.3364	0.5776	2.9086	0.5335	3.458	2.8026	0.9551	3.2345	2.7786	1.6516	1.5344	1.4844	4.1791	4.1298	3.9752	6.0192	24.0201	0.4416	1.7079	1.117	1.2202	0.9417	1.1844	1.8596	0.8743	2.2566	2.9706	0.3257	0.5861	7.0924	0.1245	6.662	0.2714	0.5099	2.5474	0.1433	0.3002
TCGA-CN-A6V6	1.73973	0	17.0155	47.0622	29.472	28.865	0.1201	45.1243	26.3594	22.9924	15.3226	24.0188	30.6496	10.1218	3.0762	0.6275	15.2651	26.1211	4.5605	14.7311	11.1795	13.3186	5.5332	9.3492	12.9147	12.9051	3.6414	16.9807	83.6538	4.3264	12.132	5.7717	4.4612	8.6157	3.2434	7.185	4.9797	8.209	11.7558	2.986	6.178	11.2849	5.9988	5.8088	5.2678	6.1804	11.1102	4.5403	3.3139
TCGA-D6-A6EP	1.16164	0	0.3348	7.6157	8.8397	4.3318	0.0506	3.6854	1.3119	4.7258	2.3388	1.6459	8.7982	0.1925	3.2577	1.7254	26.4129	6.2484	0.5773	8.8838	1.1242	1.4119	27.4939	0.6622	5.6921	2.3093	3.2201	17.2915	59.908	0.6454	1.9515	1.2554	0.4956	1.2146	3.1701	3.6757	0.5963	3.5889	4.5857	0.6671	0.3358	9.6376	2.8136	2.9752	0.2913	1.4611	0.7624	0.2837	0.1944
TCGA-D6-A4Z9	1.47671	0	3.0079	3.8341	3.5708	3.7666	5.5859	5.3444	1.0305	0.815	47.197	2.324	6.5611	2.5613	1.1223	3.6047	4.0389	2.5355	1.8178	2.707	3.5027	2.1931	4.1756	1.8904	4.3966	5.888	4.5201	4.8897	17.1619	1.2414	4.9266	1.5807	1.473	1.1819	2.9316	2.6501	1.4864	2.0979	3.5704	0.9757	0.5512	15.1976	0.4877	10.0409	0.595	1.4988	8.8564	0.5587	0.8882
TCGA-CV-6939	1.82466	1	46.9883	16.1417	13.3372	13.4736	0	9.7922	8.5141	7.2644	13.8784	10.0014	34.0436	10.8282	4.404	3.9082	10.8551	5.6006	6.808	29.1563	8.4053	5.2254	6.2496	7.2341	8.5014	10.6631	6.3837	11.1099	60.0078	2.4499	7.9904	4.3116	6.0192	5.4796	2.9679	6.4612	4.0501	4.9179	6.5489	2.1057	2.1617	19.3636	2.4057	9.852	2.2527	3.071	15.4152	2.7688	2.6524
TCGA-CN-4740	2.29863	1	21.4415	6.7926	14.5779	7.9518	2.4372	5.0087	5.4566	6.637	25.1607	6.9614	34.9602	10.3406	35.6495	5.5197	14.238	13.5084	6.9277	6.2641	7.0013	6.6341	13.999	9.3783	13.2147	13.7903	18.8259	14.4359	66.8373	1.9722	8.0472	6.6614	3.2847	4.894	2.6233	8.0975	4.5601	7.4308	4.2242	4.3924	0.9618	3.8183	1.5823	10.6111	2.2297	1.6234	9.1935	1.8863	2.2154
TCGA-CN-6024	0.923288	1	7.9398	0.2357	0.3869	0.7387	21.2034	0.4209	0.1493	0.1665	4.5585	0.6329	5.9939	0.4902	1.0693	0.1756	1.3722	2.1195	0.2537	9.3267	0.5219	2.3637	0.5994	0.4227	1.9791	0.9715	1.8732	1.7545	9.0266	0.238	1.4114	0.709	0.5838	1.0933	1.0922	0.9835	0.2646	1.2109	0.6622	0.2566	0.1413	10.2049	0.1257	5.1769	0.0072	0.2723	4.7062	0.0145	0.2602
TCGA-BA-A6DL	1.70685	0	2.8211	6.8923	3.4605	3.3629	26.4543	3.976	1.4121	1.5287	3.8834	2.1589	21.4596	1.0185	0.2956	0.3196	3.1033	2.9031	1.3376	2.551	2.0726	2.3987	0.4972	1.5555	1.9958	1.625	1.1619	4.1896	29.2535	9.4107	2.6169	1.0258	0.6644	1.5439	1.0499	0.7918	5.9172	1.5104	4.2947	0.5058	0.3658	3.8435	0.6509	1.3014	0.5566	0.9171	10.5577	0.4767	0.3005
TCGA-CN-5355	3.50137	0	4.0877	14.5838	2.2566	2.8834	1.0175	0.9939	0.3824	0.5686	21.3913	2.2178	7.9114	2.8088	2.4987	0.4596	4.8638	15.2131	3.471	4.5568	3.2709	3.5381	4.2243	2.5169	5.9149	6.118	5.4724	6.1842	31.4441	1.1558	3.4034	1.7543	1.8616	2.1705	2.3648	4.2372	1.7615	2.2801	1.6193	1.1566	0.3994	3.3265	0.2503	10.5691	1.0891	1.1727	4.8111	0.4939	0.7279
TCGA-CV-7089	5.40274	1	7.7522	1.8366	5.1311	5.751	1.1176	5.2713	2.269	2.1346	3.0444	4.1225	7.2868	2.1115	0.3898	1.2581	3.871	2.6705	1.885	5.0884	4.5883	2.1068	5.2624	1.7808	6.4069	5.617	3.2198	4.9726	88.1259	1.1219	3.2743	1.1631	1.9787	3.6652	1.707	2.2384	1.5976	1.3906	3.4339	0.9208	0.3911	2.6824	0.5671	3.7765	0.5796	1.2876	8.7753	0.7654	0.9218
TCGA-BB-8596	5.92055	0	69.0727	4.057	4.2241	6.0704	0.0659	2.844	1.5472	0.9341	22.6163	5.334	32.2598	7.6382	11.3183	1.9565	9.7499	13.7235	6.4833	3.4859	8.226	2.7508	5.2983	6.3763	7.9116	10.3326	5.0509	11.3439	60.0808	2.334	8.8076	5.0429	3.9209	2.8316	3.1131	6.8209	3.4123	7.1547	6.7679	3.9206	1.0111	6.6407	1.3615	8.8193	1.4614	2.5143	5.6479	0.9513	3.3654
TCGA-CV-A45V	0.0876712	1	15.1685	2.0596	10.3118	6.0702	0.6292	10.0962	2.7679	3.9047	7.7698	5.5607	11.2445	2.5701	3.984	2.2492	5.2231	16.0224	2.4475	2.1119	4.0598	3.1991	2.4421	2.1293	5.18	6.476	2.9844	6.7937	26.9357	1.368	5.253	1.747	1.6846	2.9719	2.1826	3.1769	1.7084	2.4776	6.6984	1.2123	1.0741	5.6926	1.2146	7.6449	0.7868	2.0261	9.7668	0.9456	1.0975
TCGA-CV-6003	4.56164	0	0.3303	0.2786	1.5156	1.3014	17.6813	1.9906	0.642	0.3759	26.416	0.9859	5.5962	0.4493	0.4597	0.3322	1.4606	1.0972	0.561	3.508	0.7852	4.2089	4.327	0.7103	7.2244	1.7355	2.5304	1.9745	51.8174	0.4496	1.0925	0.4541	1.1253	0.5926	2.4515	0.909	0.4216	0.7874	1.3686	0.2896	0.2506	3.4792	0.0901	4.6937	0.093	0.417	1.9695	0.3856	0.226
TCGA-IQ-7632	1.20822	0	0.6216	16.9132	1.6333	1.1245	1.8871	6.5595	1.0895	0.7909	8.7982	1.8622	3.8646	0.4193	0.1881	0.4324	1.6327	2.2837	1.8437	0.8663	1.0326	3.2552	3.6324	1.6625	2.5048	1.712	0.6589	3.2363	23.1949	0.4104	1.246	0.8737	0.589	1.2792	0.3276	1.7974	0.5006	2.5956	1.3875	0.1439	0.1771	5.0173	0.3537	6.1553	0.6315	0.3142	11.4753	0.2748	0.2264
TCGA-BA-A6DA	0.961644	0	1.3436	1.4319	3.0513	2.3354	4.8612	6.0833	1.052	2.5375	0.6034	1.4705	3.4652	0.3998	0.6547	1.5535	2.747	13.95	0.6935	0.6143	0.5536	5.9665	0.8241	0.9486	2.2603	1.6154	1.6676	9.7494	8.796	0.5172	3.2453	0.6607	0.1584	3.1903	1.9513	0.6183	0.6052	0.7823	4.013	0.2351	0.2861	2.6873	0.9051	4.0225	0.3671	0.8795	5.7283	0.1451	0.2276
TCGA-CV-6960	2.36164	1	0.2655	0.1018	0.5384	1.1086	3.7509	0.4363	0.1122	0.018	4.3782	0.8617	8.173	0.5857	0.5057	0.6573	1.1113	1.4266	0.5823	17.9073	0.831	0.0495	0.8406	0.614	1.6424	1.2383	2.3527	1.8233	8.2065	2.7679	1.2122	0.4315	0.7868	0.1847	1.0327	0.8426	4.235	2.9415	4.4571	0.5679	0.0305	13.9069	0.0362	4.0911	0.056	4.6625	2.4908	0.2624	0.4378
TCGA-IQ-A61G	0.986301	0	1.0489	0.206	0.9018	1.4876	2.8067	1.92	0.3113	0.2079	11.9972	1.2197	3.122	0.6255	0.5849	0.4795	1.922	0.7883	0.5431	0.5364	0.3258	0.4869	1.6064	0.7772	1.3507	1.0175	3.8149	2.8636	48.9914	0.3147	2.9092	0.4372	0.6985	1.4481	1.4699	0.5451	0.6037	3.4772	2.3148	0.1041	0.1676	9.3812	0.3557	2.7906	0.0936	0.2592	9.3445	0.2312	0.1795
TCGA-D6-A74Q	1.94521	0	7.8456	34.9383	7.0295	6.8699	3.8582	6.0533	2.9868	3.5064	3.3613	5.6543	17.4222	1.7037	0.5015	7.242	39.7896	6.9777	2.2564	14.3449	3.0841	5.9554	1.4029	3.4251	5.2931	3.2238	2.4313	8.3874	40.5288	2.582	5.7069	2.1089	1.6998	2.5283	7.123	2.0412	5.7843	2.8923	5.2647	0.308	0.835	5.7685	1.7127	6.4443	1.2143	2.602	10.6211	1.14	0.8585
TCGA-CV-7414	0.0383562	1	3.0196	0.3627	10.3461	3.3884	0.0318	3.2352	0.94	0.668	1.8866	3.9114	10.5302	1.2972	0.5003	12.0125	3.4663	30.3088	3.1537	15.7036	1.9592	3.8821	6.7578	1.4408	2.6593	3.2798	0.8038	3.1292	21.7692	1.3533	1.8175	0.9551	1.7186	1.3656	1.0295	2.7996	0.9887	7.1438	3.5704	0.4069	0.8698	7.0625	0.6097	2.0662	0.4681	0.7777	10.6494	1.1767	0.8685
TCGA-CQ-6223	3.91233	0	2.9319	4.665	2.888	4.2995	0.6421	7.9924	1.629	2.0406	8.6226	3.8074	6.7658	2.2677	2.3151	1.7335	3.901	8.5884	1.9926	2.1387	3.2306	3.1926	1.9404	1.982	4.3257	3.3426	2.8083	3.7349	32.2988	0.7858	3.6232	1.2883	1.1346	2.1505	1.1191	2.4489	0.9786	1.2554	2.4593	0.5771	0.684	3.0246	0.718	4.2713	1.2108	0.7931	10.9247	0.9371	0.8346
TCGA-CR-6482	0.945205	0	423.269	131.472	22.5735	33.7125	0.2784	6.1087	10.3919	4.1428	26.0345	31.7831	107.097	26.7988	6.858	5.3488	27.2964	19.4749	39.567	2.5143	24.4692	19.7022	21.2467	19.9236	27.8667	32.878	9.4325	20.2557	136.46	7.2659	21.7803	21.1327	9.6859	12.8122	4.9733	15.2722	14.8254	9.5453	9.003	6.0157	7.2518	23.5323	4.9716	12.7099	9.2551	7.0147	16.9294	3.8588	8.6319
TCGA-DQ-7595	3.26027	0	12.437	2.4621	0.9644	3.4833	2.2847	1.1726	0.7254	0.1831	10.8074	2.3449	34.8263	1.3925	0.7913	2.4616	41.306	27.9848	1.0905	6.8172	3.1131	0.7243	2.9236	1.1577	2.119	3.1945	1.1339	2.4092	40.257	6.7206	2.1186	0.8539	0.9538	2.4044	0.9204	3.7226	5.6336	3.0758	2.5849	0.9241	0.5282	4.9928	0.6082	1.9794	0.2791	0.8457	15.9631	0.4072	0.6677
TCGA-CV-6941	0.936986	1	6.708	4.1188	3.0623	3.9964	19.2132	3.439	1.5455	0.7368	5.9598	3.7618	15.8598	3.1623	4.4827	2.5692	4.5712	4.88	2.4824	16.6741	3.2467	2.4575	2.2055	2.6179	6.0823	5.4415	6.3939	5.1746	26.6629	3.5979	3.6046	2.2103	2.844	1.0936	5.3205	3.3477	1.7193	3.7634	3.7577	0.5321	1.1017	2.2671	0.7786	4.5475	1.0526	2.5821	3.3579	0.9345	0.9255
TCGA-QK-AA3J	1.27671	0	9.0921	30.3531	8.1162	5.4968	1.0347	12.3369	1.6739	2.5839	3.4095	4.7564	11.4911	1.865	1.4584	4.5119	40.4647	11.5821	1.1452	27.5291	4.6852	2.2898	1.2826	1.7426	3.1849	3.3156	1.8921	3.9617	70.7806	2.5459	7.8352	1.0696	0.9745	2.0216	4.0415	2.0504	0.9601	14.6812	4.3768	0.2645	0.9811	14.2897	1.1638	2.4646	0.8323	1.0781	25.9939	1.2494	1.0196
TCGA-TN-A7HJ	1.10411	0	6.604	12.9684	1.2669	1.799	1.3592	0.7753	0.4305	0.409	2.8322	2.1484	6.0773	1.5273	1.8547	0.6325	3.9282	16.3141	1.7357	4.9793	4.5855	2.2232	2.922	2.241	2.3176	4.2851	1.6006	6.0422	48.4038	0.6092	3.6531	1.5365	0.9768	1.8677	1.0305	1.7935	1.4729	1.1801	2.8378	0.5021	0.3144	3.3238	0.4373	3.3948	0.7259	0.9924	11.867	0.2753	0.5335
TCGA-KU-A66S	1.11233	1	3.7846	5.4743	4.5751	4.1528	26.8091	4.0075	1.8116	1.6988	6.23	2.4714	77.6593	1.5431	3.4718	2.0012	3.9824	2.8111	1.8946	2.1135	3.7406	1.8431	1.5183	1.769	3.0756	3.8589	3.6602	8.4152	31.8825	4.7354	2.6169	1.1438	1.4149	1.9133	3.7401	1.6922	3.3726	2.4036	6.979	1.0965	0.6037	5.793	8.525	4.3399	0.5247	0.9335	1.9907	1.2922	0.3342
TCGA-MT-A7BN	1.28493	0	39.9087	14.4511	23.2586	12.2251	0	32.528	4.49	10.8659	3.8197	6.6378	56.6925	0.9914	5.8679	6.6684	9.7893	9.8269	1.74	8.3069	1.2426	5.4545	7.0656	2.452	12.5845	3.3958	6.58	33.2572	48.6468	1.2771	6.7175	3.2538	0.8432	14.9404	4.8182	7.5637	1.2859	3.8636	7.0345	1.2373	1.2111	4.5207	6.0261	3.8828	0.9202	2.7633	2.8711	2.0669	0.9043
TCGA-MZ-A7D7	1.49863	0	0.7951	0.5853	0.9076	1.1428	12.6359	2.6832	0.4596	0.5429	0.7145	0.49	0.8793	0.6623	0.3794	0.4943	0.6468	0.5691	0.3151	1.782	0.81	2.2077	1.4813	0.5129	0.9183	0.5973	0.6937	3.8967	15.4587	0.1748	0.9176	0.2541	0.1593	0.3542	0.3141	0.5042	0.286	0.6672	1.2887	0.8762	0.1426	2.0329	0.2081	3.7065	0.1432	0.2588	2.1712	0.1527	0.0899
TCGA-QK-A8ZA	1.01644	1	0.2367	0.1191	1.6885	1.8603	21.9348	5.3486	0.6601	0.6012	2.1695	1.6255	29.6854	0.7059	1.3331	0.6492	37.9523	1.1617	0.2931	1.7468	0.9984	1.3107	15.3559	0.4882	2.4895	1.8304	2.1595	1.8783	17.1016	0.3253	2.5606	0.72	0.7633	0.3569	0.7437	2.5644	0.8272	3.1209	2.1586	0.1853	0.255	2.4347	0.1936	1.0886	0.1666	0.4226	14.3216	0.259	0.347
TCGA-CN-6995	0.306849	1	3.8985	1.7454	28.3509	17.4822	131.089	14.1189	11.0259	9.7341	17.8067	15.2423	29.7209	3.8795	12.1899	10.4792	8.6346	32.5687	2.1408	0.9677	4.6673	2.6061	6.3071	5.1045	9.1991	10.2132	7.8644	9.6466	62.3448	2.9484	4.7465	3.2265	3.7423	1.5164	1.9177	3.4893	2.1494	4.9596	8.2551	1.4252	3.7587	9.0812	1.9477	3.8973	1.2683	2.1519	6.535	2.1427	1.9654
TCGA-CV-7254	3.99726	1	191.103	68.3598	16.3616	16.5339	3.0443	7.3787	5.6013	4.8977	29.6688	14.1594	60.94	13.5627	17.4004	7.4126	17.2102	12.1958	18.5765	5.9082	15.215	9.7365	8.6236	16.3291	12.9876	18.6767	11.2433	25.727	109.575	5.0372	8.598	13.1307	3.4181	18.0627	5.0119	7.7839	5.8467	9.3824	7.0012	13.1961	2.6579	14.176	4.7597	9.9725	4.9472	4.1749	6.5042	1.6934	2.4248
TCGA-BA-5559	5.70685	1	29.9886	23.7294	48.2339	48.9419	0.1867	48.5792	35.5466	25.2277	22.652	31.3402	55.0002	24.9408	10.1471	22.2486	20.6384	15.5843	8.4299	18.095	17.1759	23.1499	11.204	12.3709	26.0319	22.8393	12.0362	16.1069	92.7097	10.2315	21.3081	9.1425	9.9078	9.033	6.4368	17.4764	10.6747	10.3825	12.2621	7.9472	8.3452	27.9467	9.3099	11.885	7.4986	9.9836	20.0612	6.947	9.16
TCGA-BB-A5HY	0.879452	1	0.2409	0.1848	0.8313	2.316	1.424	3.8128	0.6515	0.5875	28.6403	2.0622	2.8631	0.6952	1.3393	0.3671	2.6043	1.3072	0.8941	2.8901	0.8693	1.0875	2.7602	0.5923	1.5311	2.08	4.3391	3.2797	15.0073	0.3994	1.5282	0.4973	1.3813	1.2669	1.8625	2.1384	0.3528	2.0645	2.5453	0.1844	0.5445	7.2771	0.1971	2.2562	0.3089	0.3868	1.4358	0.4763	0.1962
TCGA-CV-7242	3	0	73.9641	61.8181	15.4891	14.0073	1.2797	16.6755	10.9557	5.8852	31.7001	15.3267	61.455	7.7484	2.6678	4.1943	26.2067	7.0215	6.8783	13.0994	7.2995	11.8832	3.823	7.4366	13.0562	8.5509	2.8031	10.9961	49.9653	2.3255	6.7234	4.4526	3.3093	3.9966	3.6985	5.2046	4.0758	3.824	7.0832	3.7064	3.4432	11.2109	4.9014	3.9693	6.2141	3.1689	12.8178	2.2329	2.0044
TCGA-CN-4725	3.16986	0	1.9234	0.079	0.5621	0.9906	18.0143	1.0255	0.3396	0.1954	4.6266	0.8388	6.4841	0.7414	0.1138	0.2905	1.8376	7.4496	1.1229	0.5277	1.7059	3.9279	1.5241	0.715	2.4746	3.4912	2.3798	2.8788	41.3664	0.245	1.6306	0.4626	0.9077	1.6255	1.0407	1.5858	0.731	0.9084	0.8133	0.5269	0.0888	0.8604	0.1686	10.1353	0.1257	0.4193	6.02	0.1843	0.1762
TCGA-CN-4742	1.08767	1	6.315	9.2493	2.3557	2.9587	1.9861	3.4596	0.952	0.6782	38.249	2.7235	8.7383	2.6191	3.1166	1.4911	4.6715	3.2354	2.9576	4.6526	2.7411	4.3344	3.0189	2.9802	6.284	4.1694	9.306	5.8193	40.1227	0.9631	3.0164	1.3669	2.3229	1.0559	1.3365	3.1938	1.1517	2.2359	1.683	0.6887	0.4512	4.3305	0.3258	9.3169	0.7527	0.7938	5.1407	0.6856	0.705
TCGA-CV-7409	1.48767	1	1.9101	1.3869	21.7022	12.3152	3.0958	19.8293	7.8206	5.9385	31.2088	10.0435	41.2191	3.0538	4.9838	5.0751	6.0227	4.0436	1.6625	12.1121	4.2567	3.3796	2.3623	2.8208	5.4823	7.3859	5.6471	6.4223	28.0363	5.1718	4.4026	2.231	2.6494	1.8833	1.6612	3.2149	4.7155	3.5204	5.6949	0.456	2.1485	6.1007	0.8789	2.2407	1.3039	1.8123	6.4086	1.8881	1.1376
TCGA-CV-6940	2.20274	1	5.3311	0.5562	2.2476	4.0913	2.0198	1.9697	0.6161	0.7054	3.5185	2.9771	14.59	1.7373	2.4729	1.7342	3.2252	3.6541	1.0598	5.16	2.2262	1.0589	1.5455	1.8414	3.0138	3.0317	2.167	3.2728	26.7137	1.0418	2.7819	1.1884	1.4347	0.8974	1.0352	1.871	1.0421	1.2236	2.256	0.8074	0.4531	6.9472	0.4868	2.528	0.5584	0.9019	3.7235	0.4622	0.9944
TCGA-BA-6870	1.23562	1	42.097	72.8778	3.5884	5.2003	0.3037	5.9157	0.8523	0.5792	54.7444	4.9664	11.3479	2.2184	0.3753	2.3386	8.3527	6.7701	5.3371	1.7063	4.8979	7.864	3.6537	5.2767	8.6269	4.5554	1.9198	10.2468	63.8816	2.6258	4.9756	3.0956	2.9749	2.5941	4.7899	2.9793	1.7799	1.5225	3.05	1.1956	0.8126	8.8495	1.2554	8.9409	2.726	1.9392	8.3811	0.6605	1.1288
TCGA-CN-5363	0.693151	1	9.5403	6.1356	13.1998	9.0893	0.8651	19.8292	5.9808	3.6188	14.2497	6.0764	12.5946	4.1024	13.5445	1.0308	5.656	3.1935	1.9721	3.4871	7.6578	4.291	9.1707	4.5107	7.8705	13.8513	10.947	5.8284	52.9027	1.8654	3.7157	2.6477	2.129	1.5828	1.6222	4.3123	1.9487	2.7422	3.5862	0.6336	1.3955	6.8195	1.0169	3.791	1.5056	1.2341	3.1623	1.3962	0.8658
TCGA-D6-A6EM	0.635616	0	23.2878	12.674	46.0025	18.2359	1.3142	43.3445	8.6765	23.6679	46.1277	8.915	28.6904	2.4912	5.4023	5.9325	11.9735	8.6523	2.7876	0.5517	7.7182	9.1774	20.5235	3.0762	14.2571	12.7369	12.3552	30.1395	172.322	3.4489	7.1347	2.5333	2.0627	9.7506	12.5682	2.6855	2.279	6.5406	9.347	2.1244	2.9073	5.8559	5.9007	4.2498	1.4001	4.6776	4.1359	1.2652	1.2003
TCGA-CQ-7067	1.39452	0	5.7963	0.3096	4.5174	5.6276	1.8583	3.0053	0.6455	1.2115	8.1178	4.1886	16.1003	2.0823	1.653	4.107	5.8943	3.6012	1.5703	3.158	5.8788	1.4105	14.7788	2.6942	4.7704	6.9299	3.6685	5.5915	47.622	1.4604	3.6497	1.6844	2.769	1.9018	1.8585	3.1731	1.6166	3.1992	5.6196	1.2444	0.8137	10.3841	0.2879	8.2107	0.5944	1.7673	10.5189	0.6957	1.1185
TCGA-F7-A61S	1.57808	0	10.1203	4.9285	17.608	13.8826	4.5436	27.5798	5.6184	7.3254	39.96	9.492	9.1801	3.9114	4.0018	2.7352	4.8323	4.0754	3.8368	1.4242	8.2784	2.9124	8.7468	3.3801	7.9122	8.7734	7.33	8.3925	55.606	1.8612	4.4371	2.3124	3.71	1.1311	3.6808	2.8403	1.4208	3.5034	5.2888	0.5435	1.7319	7.2161	2.1149	6.3161	1.3517	2.0858	4.1343	2.6913	0.8045
TCGA-CR-5243	7.01918	0	8.5906	31.0163	13.5143	22.9442	0.0748	4.5215	7.2465	2.9064	7.8191	15.0235	37.5933	8.2254	0.5663	4.7288	6.7957	7.0529	5.175	26.2068	6.8446	7.8268	2.4856	5.7608	12.0962	8.2653	2.3693	7.0887	50.1673	4.053	7.9503	3.1124	9.8015	1.8573	3.927	5.7089	5.9033	3.2162	7.1642	0.7815	2.5897	24.1152	2.3178	8.1177	2.9374	3.5073	14.3655	2.0451	4.4672
TCGA-CV-5978	0.589041	1	4.3504	8.5508	3.3021	6.4566	2.2011	3.0673	1.0742	0.8917	13.0282	4.641	31.2287	10.3248	23.1383	0.8647	13.3437	10.2238	5.2682	6.3682	5.4197	7.3152	6.5655	21.1693	15.6772	11.8001	9.0877	13.1676	72.2614	2.9114	9.2798	9.6702	4.4821	1.9308	1.4265	6.0557	2.4591	8.339	4.1238	1.5515	0.8217	9.6485	0.3094	6.8983	3.3012	1.1498	4.3183	0.5449	4.1594
TCGA-P3-A5QE	4.27123	0	662.071	9.0779	21.1956	35.8186	0.0846	12.9563	15.9997	7.3665	0.8393	28.3893	57.1233	13.6642	0.1012	5.132	24.5045	11.2517	18.2014	23.7738	18.8843	2.9031	3.2975	8.7938	16.7803	17.1754	0.9255	14.1209	72.0263	3.312	11.7628	21.2392	9.7245	9.5912	5.371	6.2241	4.7105	5.0701	11.9641	0.7094	5.5033	37.3421	4.7062	6.3628	6.12	5.1585	12.157	4.544	3.1056
TCGA-CN-A63T	0.616438	0	17.2862	8.5286	14.2334	13.7114	10.6682	23.8023	3.9394	4.6836	16.4456	9.9394	44.4075	3.6771	4.705	3.0584	8.617	5.5921	8.232	11.4481	10.4156	4.8351	2.5248	4.056	9.815	11.7565	8.8533	14.9804	58.0973	3.5385	4.9897	2.43	3.3518	1.1404	8.8998	3.2694	3.6864	4.3736	6.8158	0.9832	2.3633	5.6226	2.0104	4.1785	1.8065	2.2134	3.547	1.959	1.1353
TCGA-BA-4074	1.26575	1	14.5373	0.5731	1.312	2.3279	3.8653	1.6913	0.431	0.6988	4.8554	0.6532	5.4075	1.7924	6.4676	1.0004	7.3399	2.3988	1.4379	2.5805	2.4634	0.4594	1.0685	1.9714	2.1815	5.0946	10.0702	16.1486	34.5719	4.5061	0.6621	0.5227	0.3279	0.4896	1.4823	0.8529	1.1292	1.5012	1.6734	0.7463	0.0876	3.9125	0.2238	3.0784	0.1705	0.318	1.3209	0.5132	0.2128
TCGA-CR-6477	1.40822	0	6.0616	7.0332	3.1797	10.2593	1.8894	3.6898	1.3927	0.4106	7.1768	6.7183	20.0373	5.2848	4.9932	1.7318	8.4335	10.55	5.0757	6.6169	5.1462	5.8305	4.7112	4.9101	12.9879	8.379	6.4574	10.3854	66.9748	2.5564	8.5782	3.953	6.6903	6.8555	4.9036	6.4957	2.5339	4.4592	2.6083	2.1746	1.4223	9.295	0.8953	5.977	1.3923	1.8423	4.5508	0.8798	3.9032
TCGA-HD-7917	2.29041	1	3.5777	7.4697	2.2418	1.425	8.0249	2.4567	1.0934	1.2947	2.5286	1.5316	10.4359	0.8306	1.2179	0.6273	1.5137	5.7243	0.867	8.1762	1.8568	1.9949	0.6132	0.9466	1.8531	1.9132	1.4114	2.8386	16.3076	0.5965	2.9924	0.3551	0.4481	1.3189	0.55	1.0872	0.4779	1.2744	2.4428	0.6061	0.1605	4.2294	0.4811	3.8885	0.538	0.4111	4.2338	0.3045	0.254
TCGA-CV-5977	5.0411	0	0.1311	0.3168	2.047	2.0954	10.6811	4.2671	0.3058	0.5542	3.15	1.319	3.1712	0.5727	0.9037	1.4146	1.5364	8.6941	0.3118	1.7728	1.4027	1.3003	1.6894	0.5607	3.202	1.3328	3.1257	2.1178	19.9942	0.4702	1.9295	0.5213	0.8408	0.8031	1.4009	0.6992	0.3923	0.6122	1.5288	0.1806	0.2893	3.9951	0.1931	1.5048	0.1107	0.4051	3.5197	0.3333	0.2252
TCGA-CR-6491	1.89863	0	0.7448	6.0751	6.9899	2.6356	9.0796	5.5764	2.3975	2.5867	2.8975	4.1008	4.4624	1.0828	0.8226	1.7849	1.8601	3.9178	0.7155	4.1637	1.2503	5.5195	4.6388	0.7195	3.7425	2.2192	1.3547	2.2248	36.7383	0.576	1.7812	0.6876	1.3399	1.0053	1.0131	1.6287	0.8622	0.7603	2.3705	0.5512	0.7393	2.3749	0.5723	4.4851	0.5909	0.6523	5.868	0.7394	0.7208
TCGA-CN-A63U	2.6411	0	10.275	1.9648	0.8064	0.8959	11.6238	0.6579	0.2706	0.2386	2.3309	0.7836	29.8345	0.3353	0.3095	0.4392	1.9524	3.8335	0.5968	41.7037	2.9399	0.3372	0.2103	0.7507	1.0421	2.4375	0.6735	4.1171	10.315	10.1229	2.0573	0.595	0.5014	0.3467	0.8746	0.6182	0.4682	9.8418	1.4762	0.1755	0.0736	14.7453	0.3493	0.982	0.1503	0.5186	8.3052	0.211	0.1006
TCGA-CN-6013	1.99178	1	14.784	12.6301	27.059	21.1012	1.5228	26.8069	9.6961	9.4935	15.9599	14.7281	27.0101	10.6844	17.5112	11.8064	13.7838	9.2641	3.5219	3.5721	7.21	12.3561	5.6131	6.3943	15.0863	14.1595	9.5772	11.9605	85.2765	5.4519	15.696	7.0009	7.0686	10.6494	5.2315	8.7307	4.9146	7.3761	12.5659	4.5569	3.4479	12.4004	2.581	5.964	2.9225	5.2196	17.0103	4.2329	4.1727
TCGA-UF-A718	5.4	0	13.0403	12.1394	7.4094	9.3008	0.8194	6.3707	3.2947	2.6226	8.344	7.8164	11.1941	3.017	0.8612	1.7822	5.6452	3.9841	4.8833	4.3091	4.5511	4.5799	1.7341	2.7396	6.1307	6.1061	3.1369	10.4194	41.0267	1.7508	3.581	2.7555	2.2394	2.2664	3.7215	2.8002	1.5861	2.9198	5.4976	0.9821	1.4369	7.6078	1.0813	8.7489	1.3182	2.445	8.1497	1.0062	1.2388
TCGA-CN-4727	4.27397	0	0.1804	0.2594	0.4542	0.8671	0.3499	1.2354	0.1296	0.1222	4.5239	0.8042	9.1692	0.5907	1.315	0.4398	6.6217	1.9091	3.7446	4.6086	2.0485	0.0385	0.4041	1.7367	2.3399	3.0783	3.5579	5.057	22.0812	0.2086	1.4733	0.6144	0.4444	1.5904	1.1473	1.9686	0.4819	0.6575	1.11	0.1977	0.0933	1.0861	0.0246	1.8617	0.1016	0.1798	12.5158	0.1783	0.0724
TCGA-CV-5976	4.04932	0	1.776	0.3831	1.3551	1.8416	2.1137	1.5037	0.4196	0.1969	4.6697	1.8423	14.0904	1.0857	2.0663	0.8303	2.9468	3.1523	0.6398	2.6678	1.6449	0.9781	1.4965	1.2263	2.5363	2.7352	3.7635	3.608	18.4658	0.5917	2.3136	0.6974	1.279	1.0113	1.821	1.5146	0.8752	2.1231	2.6867	0.5308	0.334	1.8923	0.1816	6.1075	0.1818	0.7542	2.2098	0.3477	0.4734
TCGA-D6-8569	2.10959	0	4.4499	2.074	3.7671	5.4229	1.658	6.3258	1.7895	0.8107	28.0417	3.4795	9.4917	3.0986	4.7664	1.0171	4.3493	3.6417	2.91	2.8151	3.493	1.1964	5.8578	1.8273	4.4623	5.0294	4.1292	4.2728	34.0536	1.7623	3.9058	1.2329	2.8539	0.8188	3.2374	2.7604	1.4859	2.9019	4.8826	1.9457	0.6481	4.0245	0.5021	7.0512	0.4212	1.5356	4.5405	0.8559	1.1127
TCGA-CV-6950	1.25753	1	1.5894	0.9053	4.4124	3.6921	2.5151	3.7592	1.9915	1.7391	13.2848	2.4746	9.2441	1.764	1.8381	1.7465	2.5793	41.8793	0.93	7.2629	2.4035	2.2414	6.7247	1.9259	3.4083	3.45	4.046	3.8385	23.3721	0.8001	2.4378	1.4593	1.1522	1.5174	1.523	1.3797	1.0165	1.7566	3.3641	0.4211	0.5533	10.6901	0.3	17.5478	0.3313	2.3936	1.8088	0.5525	0.6273
TCGA-H7-8501	1.26301	0	4.45	2.2256	71.5809	34.6504	0.193	80.684	31.207	33.2775	58.7326	22.0037	21.6884	17.1028	28.9504	8.0308	13.426	5.0727	9.2441	3.5577	17.0011	9.7293	12.7772	8.6354	16.0254	23.713	22.1223	26.8734	109.775	4.0771	5.9895	4.7086	3.0145	1.4723	5.6628	6.019	3.363	8.084	11.9763	1.7324	6.2973	8.7573	6.204	10.255	6.2852	3.5414	4.1469	8.7758	2.3745
TCGA-CR-6478	0.50137	1	66.1283	21.8844	31.2014	28.1545	0.0872	39.4479	12.2812	9.7975	22.4573	18.4664	32.8843	18.3346	7.773	9.2766	14.7949	11.1124	17.94	4.2603	15.9848	18.6827	12.4367	11.2594	21.5378	25.1585	20.347	13.5718	83.9199	4.7901	15.5286	6.7307	5.9728	8.1658	2.8193	9.9555	5.5737	6.2343	5.5601	6.7971	5.2114	14.9875	2.2753	9.6042	4.506	3.5449	9.3721	3.4981	5.5507
TCGA-CV-7446	2.99452	1	2.2185	0.8338	3.3	3.8735	1.1319	4.5125	3.3468	2.4639	12.4268	2.7905	8.097	4.0392	1.7612	1.4459	10.1715	2.3663	8.3684	4.8913	2.4616	2.1009	4.7283	2.4138	2.5369	3.5754	2.6148	2.838	21.3113	0.5836	4.8148	1.3017	1.1554	1.3861	0.8381	3.9661	0.8469	3.6217	2.8422	0.6602	0.3105	16.0098	0.2875	3.2969	0.5936	0.6895	7.8262	0.5769	0.7291
TCGA-CN-5356	3.86027	0	22.5332	16.1197	3.8097	4.7944	0.5689	2.092	1.7125	1.9472	4.821	4.3985	7.8772	3.4474	5.2399	2.0749	5.7985	2.3053	3.2272	5.8667	6.5832	3.1287	3.4349	3.2562	5.8646	8.7627	3.8006	6.0689	38.095	3.8074	3.3571	2.4293	1.8363	0.5516	1.1401	6.4416	2.8726	2.0651	1.5448	1.1899	0.7266	2.6789	0.7662	6.788	1.7392	3.2101	3.2977	0.6562	1.1222
TCGA-BA-5556	1.9863	0	11.3275	11.2401	43.9508	22.0616	0.6427	61.7071	16.9761	19.7345	22.0055	19.584	29.5229	10.2451	7.7433	12.9629	12.5541	10.6261	11.6048	6.9133	11.6683	10.1285	6.4454	5.249	19.0991	14.7501	7.4656	10.367	75.6847	3.7267	11.2362	4.8551	5.7813	3.6593	3.1759	9.5894	7.3085	4.7237	5.4397	7.8131	4.9519	14.9241	4.7594	18.3074	5.5612	4.3215	13.4513	5.5358	5.3296
TCGA-UF-A719	4.55616	0	0.6686	2.0253	3.6288	3.14	12.4854	3.7483	1.0227	1.5217	4.0251	3.0063	26.0282	1.0128	0.6572	1.6097	20.8978	8.1417	0.3785	11.0053	1.5042	1.2797	3.2483	1.0114	1.6976	2.3392	1.379	3.1774	12.4272	0.5221	4.6607	0.973	0.6811	0.4136	2.5311	2.4457	4.3977	2.621	5.3575	0.1954	0.2766	8.4213	1.2579	1.4125	0.2509	3.5499	10.5688	0.5287	0.4504
TCGA-BB-4227	0.367123	0	0.3509	0.0168	1.7426	0.7466	6.9515	0.9933	0.7265	0.618	4.4851	0.7141	2.8011	1.1835	3.6334	0.4946	1.9795	1.428	0.7863	0.5004	1.4523	6.0989	1.7211	1.1845	4.2459	3.6184	7.9712	4.0063	59.4114	0.2947	5.544	0.7279	0.3516	0.2985	0.4857	2.3179	0.6484	1.1924	1.7083	0.5402	0.0907	6.0897	0.287	2.2372	0.1976	0.3934	9.1779	0.1817	0.1562
TCGA-BA-A6DB	0.591781	0	129.412	10.2415	34.9423	31.3329	3.9607	11.7818	12.7644	8.1542	4.1588	20.2142	33.636	9.2831	2.7838	9.7163	14.8645	14.4286	13.3634	2.4252	22.2771	7.7218	16.2718	8.7245	18.2763	19.6268	4.6482	22.6969	92.1389	4.3904	11.3223	6.4413	5.5597	22.866	5.4884	4.9764	4.0086	5.3173	7.0841	8.1857	4.9937	7.5625	9.4882	12.6731	4.6243	4.6759	8.9568	3.1166	2.9151
TCGA-CV-A45X	0.542466	1	0.621	1.5646	0.819	1.9712	6.636	1.9601	0.4798	0.4567	21.6265	2.1147	3.9637	0.9823	1.2933	0.8516	2.7736	4.1372	0.7867	0.5701	0.8849	2.0668	1.569	0.976	2.2117	1.2088	0.9949	2.8489	32.2489	0.6425	6.5358	0.6647	1.037	1.4269	0.9955	2.2099	0.9426	2.5426	3.9805	1.9164	0.1937	7.7693	0.4112	5.2003	0.1582	0.6385	10.0966	0.1837	0.4366
TCGA-D6-A6EN	1.88219	0	1.8396	1.6437	132.835	27.5824	3.4949	41.0672	20.7455	36.0996	9.4823	19.5959	30.1078	2.6534	20.4947	19.1458	11.6368	8.8207	1.655	1.9277	6.1704	4.9125	5.6935	3.9426	17.9943	17.5171	9.6334	36.168	76.3021	2.9752	6.8496	4.1985	1.6621	2.8349	6.2523	3.0942	14.5903	7.6682	20.7216	1.8512	5.6969	9.1572	4.9442	11.4104	1.5443	5.5761	4.2048	3.1636	2.057
TCGA-CV-A6JN	2.48219	0	5.4521	1.3417	5.6687	7.4252	5.907	12.8391	1.7674	1.6756	0.7439	3.7298	6.4387	0.5855	0.8538	2.4427	4.1293	4.1928	1.0288	2.2683	1.1917	2.0781	6.7818	0.9054	5.736	3.4663	1.5352	10.7406	23.5756	1.2674	2.5795	1.0129	0.8221	1.9633	4.4443	0.9717	0.9806	1.6511	5.7619	1.8428	0.6921	4.4815	1.42	4.8099	0.2596	1.9012	2.2516	0.475	0.4374
TCGA-BB-7861	1.86849	0	175.895	55.4264	57.0301	77.6762	0.1478	70.1776	45.9458	22.1972	40.5114	54.3707	94.4255	54.6347	10.9624	4.7943	37.5663	23.9102	54.8178	9.8612	51.1323	47.6654	17.9794	27.1435	33.1914	51.5121	8.2396	34.3647	176.279	12.7876	33.2907	19.1121	12.2003	18.7639	5.895	20.3763	14.784	16.7691	14.8092	5.8784	14.3799	29.9519	11.3235	14.266	18.7086	12.8544	22.8695	9.8401	12.8554
TCGA-CN-A49B	2.47671	0	1.1746	2.0268	12.9082	18.6624	0.8628	10.82	7.1057	7.1498	15.4493	11.0386	19.6973	5.6637	8.2275	5.4195	7.2474	4.8879	3.6109	2.9856	5.7748	6.4751	8.7731	6.0552	8.0979	13.2693	12.3185	11.3492	72.8211	2.7173	6.284	3.6031	5.1046	4.7657	4.807	4.2435	2.4252	5.5131	7.161	1.1803	1.9214	7.4091	2.3016	4.0957	1.8379	2.4819	9.9935	2.3377	1.1556
TCGA-CR-7369	2.9863	1	16.9181	8.6626	4.4822	6.0063	4.959	8.4227	3.3107	2.2891	3.5748	4.9122	12.0649	5.303	1.728	3.1183	9.755	9.5544	4.269	4.1049	4.2638	5.7054	3.606	3.2861	5.1399	5.8924	4.7674	5.7043	36.4676	1.185	4.1937	2.0462	2.1581	1.7422	1.1612	3.6142	1.6161	1.6212	2.0095	1.5871	0.8055	6.1363	1.2627	8.3484	1.4446	1.3859	12.8078	1.1783	1.4636
TCGA-UF-A7JA	6.20548	0	0.1639	0.1885	2.4071	1.9564	23.4974	3.8382	1.4646	1.0657	3.7377	1.9295	2.7346	0.8809	1.8462	2.21	1.5857	3.7164	0.9393	2.9622	1.0435	2.2673	6.1993	1.0296	1.9266	2.0218	1.5713	3.6964	15.9903	0.4612	1.9513	1.7506	0.821	0.3042	0.9196	4.6436	0.5436	5.7627	9.7878	0.4746	0.3955	19.2841	8.1773	12.1927	0.1615	0.6193	12.1188	0.2083	0.429
TCGA-MT-A67A	2.50411	0	1.72	2.9195	14.4712	3.9469	4.3935	11.79	3.9139	7.0926	1.1383	3.927	7.451	1.0222	0.6672	5.849	2.7506	2.6011	0.4868	0.5965	3.6862	3.0798	1.9927	1.2745	2.9648	3.6615	1.3218	5.3736	25.0755	1.0707	2.1388	0.904	0.5779	2.7251	0.3201	1.2697	2.8502	1.0537	4.0046	0.8275	0.998	1.1991	1.1667	1.1628	0.6849	1.2751	2.6129	0.7346	0.6633
TCGA-UF-A7JH	2.45479	0	5.283	1.2358	8.8893	5.9514	25.7164	3.8082	3.0953	4.1709	7.8694	5.1953	21.0853	2.4126	6.2479	0.8782	7.1052	16.5085	2.0963	3.9353	4.056	3.8489	3.8423	3.5078	5.6512	8.648	5.4921	10.9944	35.5384	1.77	5.0855	3.5078	2.1021	2.7444	5.7188	3.4712	2.3679	3.406	3.6509	2.5166	1.1243	5.9706	1.1992	6.4899	0.6119	2.4771	3.1179	0.821	0.7385
TCGA-CV-7424	1.2411	1	7.0447	34.3538	13.2092	10.0746	2.6993	7.7187	4.7754	6.1323	11.1568	8.9254	27.445	2.9214	5.5871	0.1827	11.2458	4.3612	11.7659	6.3004	4.7401	8.099	15.9937	6.2401	11.3899	7.1943	4.7511	8.8623	42.8104	2.1841	3.3443	3.5734	2.6594	0.7186	3.1511	3.0911	1.744	4.584	6.7349	0.5006	1.2058	7.9133	1.6348	6.6326	2.616	1.8879	3.8261	1.4464	1.1353
TCGA-H7-A6C4	1.13425	0	8.1936	3.9498	3.7366	4.2881	2.795	8.6143	2.3835	1.9634	9.9934	3.8208	8.7427	2.4399	0.7219	2.0568	4.3814	13.6121	2.7214	4.9252	3.2268	8.0714	2.3431	2.2471	5.2943	2.9913	2.8292	7.3459	26.6604	0.8152	3.6076	1.0866	1.3821	1.6701	1.8497	2.1965	0.9363	1.4205	2.446	2.0315	0.7103	7.1556	0.3293	9.7765	1.0066	1.0187	6.6739	0.816	0.6894
TCGA-CQ-5323	4.01644	0	12.6146	18.868	9.6478	6.458	5.2735	7.4628	4.8824	4.7021	4.363	6.3905	19.3858	3.6723	1.3973	2.7468	5.4436	12.6231	2.567	5.653	3.0655	5.5633	2.2139	3.3455	6.5889	5.1404	2.8573	5.4041	38.1598	2.1298	6.8136	1.7749	2.5989	1.7317	2.2617	4.6872	1.984	1.6542	3.7946	0.7946	1.4927	10.5152	1.4959	4.3858	2.0171	2.306	8.6569	1.3386	1.446
TCGA-CQ-7068	3.5863	0	3.8938	1.1485	55.9088	29.5017	0.7635	55.1885	21.0191	32.591	5.2066	22.9294	25.1994	7.221	13.3446	24.2254	9.9376	9.3019	3.2272	4.0303	9.7265	6.0361	3.5303	6.1936	12.4097	14.8176	9.1239	10.8536	62.2929	4.8219	8.2388	4.7222	4.9567	8.116	3.3524	5.6878	9.9926	7.2279	12.2162	2.7945	6.6987	12.0515	3.5607	11.9656	3.3895	4.7195	5.8731	4.85	3.2075
TCGA-QK-A8Z8	0.468493	1	2.3246	5.5169	4.4178	3.5118	8.4392	4.5523	0.9754	2.389	1.8762	2.237	33.3311	1.1399	0.5843	3.994	1.9222	1.255	0.9075	10.0323	3.3686	1.547	0.6377	1.1224	2.4173	3.011	0.9752	2.738	10.9641	1.7031	2.594	1.1317	1.1043	0.967	1.6912	1.4275	1.2634	4.516	4.7292	0.5772	0.304	7.142	0.4153	1.5504	0.5867	6.213	4.0212	0.7018	0.5512
TCGA-CQ-6225	1.10411	1	2.5454	0.1874	0.4956	0.5103	41.1631	0.4239	0.2581	0.1986	2.1488	0.6571	27.5692	0.2902	0.7692	1.3032	20.893	24.0806	0.7205	2.2305	0.6353	0.2508	8.9698	0.3895	0.924	1.0799	1.0161	1.7351	21.9076	0.3545	3.1395	0.662	0.1224	0.3401	0.841	0.4926	3.8912	2.112	1.83	0.1785	0.0281	0.2686	0.3665	1.4457	0.0287	1.7892	12.1955	0.1035	0.2431
TCGA-CR-7372	2.07945	0	1.9873	3.0071	2.1445	4.1944	2.8709	2.0737	1.1636	0.5384	5.4945	3.4319	10.3528	2.5193	0.8466	1.0815	3.9462	4.3566	2.8928	8.843	4.6547	3.3866	3.8812	2.1118	6.0373	5.5673	3.4437	4.2161	36.0467	0.6533	2.8096	1.6174	2.7319	1.91	1.9434	4.5031	1.443	2.6495	1.3233	0.9703	0.6607	6.3274	0.5612	9.2914	0.4995	0.8645	4.4755	0.5345	1.0182
TCGA-CV-7261	4.14247	0	17.9129	18.1243	3.0672	2.181	2.8881	3.9877	1.4505	1.3148	14.2694	2.4905	9.9714	2.9449	4.4762	1.5747	4.6965	6.0632	2.3147	7.9878	3.3569	2.7117	2.7764	3.3255	5.9144	4.203	6.2051	5.5719	29.3916	0.9135	4.1015	1.6583	1.4181	0.8895	1.0219	3.2255	1.2243	2.0269	2.3382	0.7409	0.4131	6.2615	0.6861	5.035	1.2395	0.6518	6.7091	0.5076	0.7685
TCGA-CV-7437	1.3863	1	2.0487	1.5388	1.6993	2.4386	0.4007	1.3733	0.275	0.6073	3.6592	1.6887	9.2282	1.2295	1.8288	1.9281	2.8059	3.2854	0.6481	1.4202	0.8287	1.8119	1.7704	1.6362	1.9619	1.7131	2.7731	2.7652	28.6222	0.4511	2.0272	1.3164	1.0203	0.4473	0.8439	1.4143	0.8585	8.0266	5.0301	0.1434	0.1579	7.4987	0.1577	4.3053	0.19	0.4524	4.9684	0.1906	0.6991
TCGA-F7-8489	1.80274	0	7.6376	7.102	12.3123	15.9391	0.783	17.6584	6.8241	4.0749	10.8019	10.5638	20.5022	7.0609	0.7692	3.9066	8.6763	6.1749	4.8569	2.1691	4.199	5.2092	7.6949	5.2749	10.5847	6.5795	2.5567	8.8069	49.4311	2.6687	7.1081	3.119	4.2139	4.6522	4.8029	5.4033	3.5503	3.0224	5.6793	2.2753	2.7957	8.3066	1.4862	8.1314	2.5762	3.4592	9.3705	2.2521	3.5021
TCGA-BB-7863	2.80822	0	0.7753	0.2515	0.7341	1.3064	1.9828	1.492	0.5342	0.1454	1.4249	1.2945	3.3309	0.7291	0.2437	0.109	1.3004	4.2312	0.3995	1.8277	1.4936	6.8899	7.7661	0.343	2.7551	1.8375	1.4029	2.7788	16.9617	0.281	1.2927	0.4358	0.6274	0.7563	0.5443	0.8124	0.9683	0.4817	0.677	0.3859	0.1439	0.818	0.1301	14.7187	0.1231	0.3038	6.51	0.2077	0.3331
TCGA-CN-5361	5.80822	1	3.3488	0.4364	5.3359	3.9829	0.087	5.8764	0.8556	1.1483	4.6513	4.206	7.8688	2.6912	5.2184	3.3008	4.229	3.4427	1.0589	8.3605	4.198	3.7618	3.4494	2.2373	4.5109	6.4265	5.4606	4.9685	45.3891	1.3389	3.147	1.74	1.7825	2.4521	1.4445	4.083	1.7589	2.7367	4.6892	0.3522	0.5863	11.9854	0.535	5.9538	0.4492	1.0733	7.0282	0.8276	0.9342
TCGA-CV-7407	2.96164	1	2.2658	0.3348	13.6434	8.4618	0.2764	11.4677	2.6561	2.4838	6.5584	6.9374	24.8284	3.7087	2.9754	11.6689	10.9668	6.5865	1.7887	1.9738	3.2825	1.9084	3.7811	4.7402	5.802	8.9491	4.4631	7.5943	57.8372	2.3208	5.8067	2.8383	3.8427	1.8711	2.1462	4.8854	3.0986	5.3746	4.8472	2.9026	1.6628	11.0736	1.2413	1.9441	0.9772	2.4928	12.5922	1.7906	2.1223
TCGA-CQ-A4CI	2.60274	0	0.3835	0.2206	1.2185	1.4116	108.378	0.8554	0.5139	0.3117	3.2156	0.9954	4.6817	0.4434	0.7079	0.4007	4.0246	1.9299	0.3334	5.377	2.1454	0.4381	8.4546	0.7603	1.8455	2.7439	1.9917	5.0038	22.1701	0.337	1.8649	0.7786	0.7273	0.788	0.996	1.3733	0.8147	0.9389	1.8352	0.0943	0.085	7.2532	0.8291	4.1248	0.1388	0.6188	4.0771	0.1934	0.1922
TCGA-CR-6492	1.31233	0	10.8271	14.4651	5.3149	5.6194	0.2325	8.361	2.4462	2.2895	15.2124	4.6226	13.584	2.8027	3.2234	2.5477	5.0906	4.5623	4.2067	5.8156	5.3295	5.2239	3.2679	3.439	5.2351	6.6136	5.7671	6.6751	43.1187	1.5818	4.1288	2.1264	2.1316	1.965	2.1432	3.0743	2.0278	2.2726	5.3831	1.526	0.6612	6.2996	0.768	6.6151	1.2146	1.5661	8.5211	1.0099	1.1191
TCGA-DQ-7594	3.33699	0	44.8764	40.567	15.7536	22.1319	2.7311	12.3048	9.6485	10.1345	8.624	17.3577	39.0928	15.6113	2.6248	3.9917	13.6019	8.465	18.0276	9.3778	19.6181	8.2575	5.1263	10.8129	11.8826	19.7259	3.6546	12.8722	81.1403	4.4626	10.6567	8.4121	4.0702	5.8059	2.1216	5.8291	6.4449	7.947	4.9066	1.8038	3.8875	8.391	5.3203	9.6378	5.9172	4.1418	12.3038	3.248	2.9765
TCGA-CV-A45U	2.95616	1	0.5173	1.967	9.5276	10.8969	2.4365	6.9904	6.2077	2.8966	1.786	7.9035	9.4141	3.1428	1.9235	6.7131	4.0173	3.5388	1.4642	7.7709	2.2874	1.9765	2.8302	2.8779	4.5284	3.101	1.7413	5.9059	23.5967	1.5347	4.3079	1.5269	2.4619	2.5602	2.5672	3.985	1.1464	3.6516	9.2839	0.8368	2.0015	10.6471	3.1266	4.2762	1.3025	2.1575	11.6474	1.948	1.1195
TCGA-P3-A5Q5	2.49315	0	35.5258	28.8676	70.321	54.0801	0.176	35.5602	29.0805	52.9544	7.572	33.0534	67.54	13.3251	17.9633	27.5302	28.6837	20.2131	9.2163	0.1818	21.4913	20.0863	11.3295	21.0886	25.8937	34.4431	7.9256	41.5896	169.908	7.8789	20.4267	14.0109	6.1933	51.907	5.597	9.6906	5.226	18.4058	15.5571	11.338	8.7347	16.7796	14.5299	7.715	6.2298	11.1989	20.3281	5.413	5.0839
TCGA-F7-A620	1.48767	0	16.0054	10.7004	29.255	13.5302	0.5003	56.1177	7.5052	9.2513	3.5603	11.5568	13.264	5.0128	2.5745	8.9299	7.8484	6.3437	5.9552	3.7419	10.5745	7.3254	3.7911	4.4433	10.2924	9.2395	4.0995	12.5706	81.1991	2.3634	7.7137	2.4753	2.7619	6.4742	4.6793	3.4784	1.9636	3.2661	7.6924	2.3642	2.4715	8.3058	2.417	4.7496	2.2181	3.3219	7.3104	3.7013	1.3379
TCGA-QK-A6V9	2.28219	0	49.1333	27.3974	29.1682	18.4136	0.083	29.6526	13.4693	10.7757	2.4354	13.5796	34.6096	5.4225	1.4807	6.4596	9.2231	7.5197	6.6214	18.4414	5.6116	4.8157	6.0801	5.5527	7.9502	6.0131	1.6907	13.5704	68.7934	4.0584	5.7813	6.2196	4.29	3.7069	3.2501	3.647	3.1279	3.4599	13.4679	1.6962	4.4675	17.1933	4.6154	3.2617	3.008	4.9719	9.4986	2.5807	2.4914
TCGA-HD-8635	1.90411	0	9.9015	3.3973	6.0752	5.2947	1.419	4.0777	2.7354	2.1925	17.6461	4.3674	16.6385	4.0188	4.8984	1.3735	4.7261	3.5637	2.9379	2.2998	4.522	4.9585	3.4099	2.3563	6.178	5.2056	4.8288	4.7537	25.307	0.858	4.675	1.7506	1.1033	1.9961	1.3488	6.1755	1.362	1.8059	3.2933	2.2448	0.7534	5.9842	1.564	7.5487	0.7593	1.4971	4.9456	0.6943	1.1334
TCGA-F7-A50I	0.252055	0	5.8202	2.0682	6.5339	4.7497	0.8011	6.4176	4.3891	1.9285	20.6699	3.9982	14.5764	2.0848	1.1914	0.9151	3.3478	10.0602	1.448	6.4682	2.7381	1.1206	2.1045	1.9604	4.3325	3.5496	2.7853	6.9782	24.4179	0.8588	3.1236	1.1983	1.5229	1.9608	2.0635	1.4692	0.9474	1.6541	4.3405	0.325	0.4473	13.4488	0.94	7.493	0.6679	1.447	7.1855	1.9474	0.5008
TCGA-CN-A49C	1.76712	0	7.7561	11.3277	7.3875	6.2489	0.5795	5.6018	2.1505	3.0459	1.6443	4.3829	26.2353	2.1039	2.4447	3.997	4.8896	3.5698	2.2693	3.3919	3.5329	2.351	5.2839	3.1923	4.5134	4.0331	2.1246	6.1476	47.9449	1.5779	5.5517	2.1856	1.8991	4.367	1.9299	2.1501	2.3435	1.8455	7.0373	1.9645	0.9715	6.7611	1.3544	1.8457	0.7278	1.6694	8.7212	0.6727	0.8882
TCGA-CQ-A4CD	2.8	0	0.3919	0.1214	6.9076	5.3306	1.3531	14.187	2.5986	2.2789	40.3064	3.5494	8.6631	2.5241	9.5292	4.6718	4.9005	3.7347	3.9593	0.6176	1.2669	1.9528	6.3428	3.1886	4.5762	5.4734	5.5874	7.4041	58.7384	1.3652	4.9286	2.1114	1.3215	1.3988	3.4644	2.9172	1.6751	2.5299	7.7491	0.1699	0.8003	55.7592	0.7645	5.0233	0.5601	1.4972	7.3235	1.1494	0.4988
TCGA-BA-6873	0.334247	0	9.7397	1.9439	6.1614	5.1374	0.6646	8.3222	3.5657	2.3632	18.6729	4.3951	6.2518	2.3809	3.6485	1.6447	4.4127	9.3792	0.9772	8.5919	4.1421	1.8717	9.8862	1.9355	4.787	5.7282	6.0827	4.5944	29.303	1.1368	2.8015	1.357	1.4474	1.0792	1.8271	2.4692	1.2491	1.2994	2.9542	1.3881	1.3031	9.7256	0.5648	11.7754	0.8798	1.2736	1.8889	0.9032	1.2368
TCGA-CV-7238	7.47123	0	35.0844	9.2224	15.3467	14.5216	0.7263	5.4215	6.7569	4.9009	7.9739	10.8281	24.7324	4.463	3.0763	0.4494	8.8463	8.5724	5.5341	3.022	10.9472	5.276	5.0468	5.5552	7.9838	10.0243	3.4353	10.9375	62.0066	2.7621	6.566	4.241	3.7648	4.5613	4.0305	4.2954	2.5036	2.9242	7.6845	2.0655	1.6269	6.0521	3.4488	8.6647	2.1893	3.9768	5.6822	1.4869	1.9444
TCGA-CV-7568	2.53973	1	0.9994	1.11	2.2851	4.1059	0.0286	2.1806	2.0795	0.9804	3.6467	2.8754	12.0254	3.0103	1.6843	1.15	2.3956	2.7042	1.3217	1.3309	1.8104	5.8566	1.8526	2.3525	2.9663	3.706	2.4394	3.1284	24.8068	0.4804	1.4782	0.7907	1.7049	1.615	0.7271	1.7561	0.7871	3.1772	2.2617	0.5772	0.6298	2.3382	0.3806	5.8905	0.5627	0.6554	2.853	0.5694	0.489
TCGA-P3-A6T3	1.58082	1	0.1139	0.1966	0.5737	0.4443	4.4501	0.9361	0.2455	0.0926	1.6203	0.4719	2.6563	0.2449	0.4718	0.1562	1.2794	0.7785	0.1612	4.2072	0.3083	0.7926	1.135	0.3525	1.7699	0.8076	1.8798	1.7446	5.4442	0.1081	0.7564	0.3598	0.4423	0.3436	0.5114	0.3723	0.1775	1.0014	0.9168	0.0624	0.1375	0.8811	0.0932	8.0088	0.0641	0.1845	5.8893	0.0965	0.0895
TCGA-CV-5431	1.43014	1	596.746	98.5648	23.4891	23.6458	0.3161	15.141	12.1576	12.4174	11.2296	19.423	40.0071	10.8229	1.0711	4.4335	12.8729	11.5312	5.2481	22.6629	4.1371	22.386	3.7308	10.1281	24.7701	8.9409	4.8575	12.2323	69.1925	6.5128	12.0806	6.7182	7.3913	3.2353	5.3638	5.961	4.1092	6.612	9.6676	1.0618	4.3492	49.0944	3.0593	13.2029	5.2997	5.1011	9.1712	4.2788	3.3653
TCGA-CN-5367	0.964384	1	11.3214	0.5636	1.3824	4.4161	3.7779	1.3021	0.6237	0.4406	6.7931	1.885	10.1604	2.2449	5.119	1.6012	6.329	9.0079	0.7731	4.5072	2.8808	4.5653	9.0971	4.0038	4.7932	5.3211	8.1179	6.3051	59.0135	0.9688	3.119	2.0606	1.1124	2.3411	1.0108	2.494	1.5781	4.6576	1.643	0.9987	0.3163	8.8672	0.1705	8.1649	0.3345	0.8034	5.9153	0.2238	1.6964
TCGA-BA-A6DJ	1.11507	1	2.0395	1.214	14.391	8.925	8.8704	19.0857	5.6337	9.4456	17.3472	7.1701	8.4574	3.0634	2.4988	5.6265	3.8874	9.3414	1.5909	4.3837	3.3825	3.5579	1.9453	2.0458	5.3999	3.9127	9.8457	7.5547	30.6762	1.1857	4.4599	1.2028	1.8356	2.2227	2.9702	1.9311	1.3642	1.8921	5.0849	0.4232	1.8152	7.8029	1.0863	4.5436	0.8545	1.5205	5.3906	2.4112	1.0058
TCGA-CV-5443	7.6274	0	36.0274	68.3937	56.56	25.051	0.2698	40.8302	12.9911	20.2812	23.9474	21.7255	50.8834	10.2863	8.5495	10.1819	14.8095	10.0422	3.9733	30.3448	10.1525	21.2128	3.1305	12.8429	25.7164	16.54	10.9957	16.1327	76.2387	6.1067	10.6149	5.8638	4.7256	15.662	4.1888	6.9665	4.1654	7.4688	14.5134	7.9008	5.1197	22.9255	5.6086	6.8063	5.482	5.4314	14.4466	3.6209	3.9468
TCGA-CN-4723	4.65479	0	5.7399	12.9894	5.4661	5.8763	0.9175	6.0956	3.7612	2.6737	10.8086	6.1291	19.0875	5.3199	4.1987	4.0065	21.0459	6.1008	2.5932	7.2916	4.1328	7.7187	2.7726	3.4197	7.9043	6.5285	8.4854	7.045	36.1697	2.1382	4.8594	2.8627	3.7216	3.4827	2.7748	5.3703	2.4258	4.9317	4.7747	1.9768	1.3244	16.9405	2.9435	6.9242	1.6655	2.6144	6.0823	1.858	1.1767
TCGA-CV-5444	6.67671	0	8.0568	2.3336	10.5324	10.7834	1.9753	7.2558	2.6671	1.7432	6.3758	10.3967	23.2038	8.0442	11.0332	1.7223	12.5759	7.3967	6.7593	3.4049	9.3375	5.3955	10.0664	6.4892	15.4292	17.0234	10.1766	8.6511	58.7711	2.5528	8.2859	4.9855	6.8384	6.0511	3.6557	9.8125	3.8323	4.9498	5.6988	2.1867	2.4781	6.9866	1.0431	8.1784	1.8111	3.2492	6.3851	1.7352	1.7328
TCGA-HD-8634	1.05479	1	5.3792	0.7383	2.2061	3.1067	2.7436	5.3915	1.0771	0.7701	1.3347	2.2213	3.4824	1.8606	1.0836	0.7964	2.1524	4.318	2.206	2.6554	2.3353	2.4833	1.1119	1.1807	3.5636	3.2867	1.5687	2.9107	26.5065	0.616	3.3918	0.8176	0.9646	1.6734	1.2485	1.4064	1.1294	1.1018	2.1996	1.4162	0.2318	2.5776	0.575	7.1784	0.4388	1.1879	7.1131	0.6819	0.7073
TCGA-CR-7395	2.54795	0	9.9532	19.1047	22.9066	24.5556	2.4294	26.3117	10.1737	9.7597	9.3844	14.9154	24.2109	10.2869	0.6412	4.604	11.6298	10.5517	9.8827	11.8174	7.2178	12.8619	9.1154	6.4884	13.9459	11.7674	10.7889	14.1437	52.1063	3.8358	8.9773	4.3658	7.8158	6.2675	8.0849	7.2008	3.9285	3.5596	4.929	4.1673	3.7449	12.3254	2.5846	14.9423	3.2799	4.0214	9.9757	2.6549	4.0945
TCGA-CR-7385	2.73151	0	75.8626	27.3459	17.4287	21.8769	0.2189	11.4243	9.7501	4.7104	4.8889	19.5143	57.9784	10.8568	6.5312	14.2287	16.8582	11.723	12.5878	3.6872	11.2096	10.2448	6.0426	11.1474	14.9339	11.8672	4.2749	14.7187	105.332	3.8096	11.1311	8.9714	5.3994	5.0517	4.1977	8.257	6.0906	5.9933	7.4759	6.2264	3.6025	11.5005	3.8784	5.3726	4.1401	5.4105	17.0776	3.0254	4.3213
TCGA-CV-6945	1.00274	1	0.1823	0.1515	1.0371	0.7183	13.2677	1.1874	0.5084	0.247	51.3572	1.1248	2.8172	0.2716	0.8792	0.5186	1.0054	7.3473	0.3727	1.5451	0.3998	2.1513	3.22	0.585	1.1141	0.7236	2.9399	1.9404	19.0632	0.3208	1.7687	0.5457	1.1569	0.6203	0.7456	0.9092	0.4527	1.67	2.256	0.1586	0.1886	4.9502	0.2154	3.7858	0.0912	0.323	1.9509	0.2574	0.1379
TCGA-BA-A4IH	1.70411	0	13.1326	8.5508	9.1297	10.0982	0.0824	9.2036	7.8713	4.1288	4.6969	6.3678	22.1846	4.31	3.44	1.6537	4.3701	3.864	2.4687	4.3682	4.1495	2.9248	10.1281	3.0482	4.8106	7.0994	3.6704	8.2935	36.6098	1.3426	2.7498	1.6433	2.613	1.1267	1.7797	5.5556	4.4834	3.2948	8.1124	0.543	1.0508	9.9933	1.1553	17.1657	1.2625	1.4528	5.8601	1.3156	0.8744
TCGA-CV-6943	1.64932	1	59.09	19.4516	57.4098	41.5863	1.1867	17.4764	32.4551	22.3323	22.8766	28.85	28.9853	13.7762	6.6488	16.7363	17.4025	25.429	10.1923	16.0488	19.9992	14.0356	9.7296	9.8466	27.6651	27.2174	5.9547	16.3171	89.0658	5.8342	13.4317	8.4577	7.0609	9.7302	4.2369	11.1305	7.1714	6.4873	6.8596	7.544	4.4083	14.0808	8.2267	11.1694	6.1445	6.8556	10.4075	5.5554	5.9151
TCGA-BA-A6DG	0.189041	1	10.0955	0.333	4.7332	7.0702	3.097	1.5309	2.6425	2.8649	18.3787	4.5084	13.3724	4.307	12.2538	2.083	7.7798	4.4202	6.2423	6.58	6.7328	0.9865	4.9586	5.9771	10.1355	10.0782	15.0605	16.9512	50.1582	1.2093	3.7969	2.8763	1.9486	0.6542	3.1531	4.2633	1.6118	4.2552	4.7064	0.5202	0.9722	6.9944	0.7208	14.1764	1.0985	2.3082	3.8699	0.7608	0.8093
TCGA-CR-5250	2.18904	0	22.1151	76.1622	7.623	18.7388	0.0893	4.3869	3.052	3.6694	4.0194	14.4518	41.2053	6.8151	0.3027	1.388	9.2132	19.663	8.7543	35.7568	6.5018	9.4596	2.6774	6.6416	10.3377	7.7188	1.3332	8.5151	68.367	3.51	8.5194	4.1184	9.2684	2.2941	2.8709	5.242	6.9222	4.2956	8.2164	0.4543	3.2149	31.5413	2.1321	17.4178	3.0635	3.758	17.9484	2.0339	3.5313
TCGA-CN-5366	0.986301	1	2.5335	0.6214	10.788	6.209	8.0824	8.0826	4.8361	7.3286	4.7051	5.0635	13.1928	2.6999	4.4378	2.9378	4.2184	2.4976	1.4342	1.3984	4.4717	2.9288	4.5668	2.0681	5.5324	6.8465	7.4548	6.4944	49.3905	1.3166	2.9772	1.931	1.7918	2.4374	1.5554	2.8535	1.4448	2.2183	5.0037	0.4024	0.9506	3.3966	0.3657	5.0878	1.054	1.3954	2.8676	1.0259	1.3381
TCGA-HD-7832	2.29041	0	0.3091	0.1422	7.5936	5.1544	8.2224	8.8631	2.5446	2.3452	3.5357	3.5469	9.7842	1.7811	6.6578	0.4145	3.4377	3.7132	1.1958	2.5877	1.7322	2.1261	2.9751	1.8242	6.7385	5.3811	9.1789	3.6958	69.7075	1.4054	3.3378	2.0636	2.5295	0.7076	1.841	2.181	5.065	2.4481	3.6632	0.0839	0.8385	8.1305	0.472	7.4861	0.5047	1.1125	4.6982	0.9953	0.5956
TCGA-CQ-A4CB	2.44658	0	25.7256	2.4467	2.6055	4.9602	0.6212	4.3619	1.1732	0.7009	31.0471	2.6572	10.1381	3.2015	8.038	1.1957	6.1993	4.9645	4.4096	2.421	6.5156	2.3998	4.0295	3.3528	6.8609	7.5157	8.8843	8.196	30.0096	1.0346	4.2121	2.216	1.7928	1.8138	1.1871	4.9326	1.6457	2.8793	5.009	2.4478	0.6243	8.279	0.6818	6.1592	0.7363	1.4131	3.0581	0.5926	0.8638
TCGA-CN-6017	2.33699	1	49.0699	70.7686	62.5657	29.9752	0.2232	47.0166	26.8891	24.9898	37.4349	27.418	81.3862	16.5974	7.3174	27.663	23.5962	25.7903	20.7671	2.916	18.6357	23.8725	17.9652	11.5687	34.1221	28.1077	12.1636	22.8978	104.223	4.841	18.0495	10.3566	8.8276	4.3604	6.3732	15.2371	7.376	6.8333	8.9736	12.0739	4.7677	16.3406	11.4486	12.7737	8.0404	7.7321	11.8508	7.972	6.8429
TCGA-CQ-A4CE	2.45753	0	10.6184	3.8864	6.7741	8.2656	2.8082	8.8726	3.9361	4.1193	4.5403	4.833	5.5188	2.6678	0.6752	3.1502	3.5163	13.3373	2.072	1.4087	4.7977	4.1343	1.6651	2.0617	3.6942	3.9006	1.5903	4.6741	21.7931	1.2985	4.3591	1.4047	1.0881	1.0948	1.5768	2.2497	1.3037	1.9095	2.8763	1.9309	0.7396	4.5986	1.7328	7.1626	0.9133	1.973	7.1795	0.9466	1.0361
TCGA-BA-5558	5.46575	0	5.965	1.9429	9.5822	6.5399	0.462	11.4667	4.526	5.9259	9.2052	5.3949	13.7622	5.8676	4.0236	3.9191	7.1097	9.1732	4.5568	2.0352	5.6495	5.4815	8.1196	2.6542	9.0305	7.0075	9.8666	7.9418	40.5477	1.8357	6.3998	2.4069	3.331	2.4403	4.3572	4.5889	2.0542	1.9079	3.0348	1.6868	1.2384	5.4059	1.5915	4.2798	1.1375	1.5199	11.6409	1.8296	1.3455
TCGA-DQ-7589	3.86027	0	1.3933	0.4463	0.7697	1.4842	1.1141	1.1981	0.4471	0.4157	1.9949	1.3946	17.5539	0.687	1.0343	0.2257	1.8952	2.4128	0.9635	8.554	2.4482	0.6939	1.2669	0.8533	1.4501	2.9878	1.7677	3.5262	22.1525	0.4155	1.6072	0.6553	1.0868	1.3093	0.6096	2.3167	0.7271	1.2768	1.7121	0.3092	0.2493	16.1068	0.202	2.9216	0.1887	0.5654	6.6359	0.1544	0.2641
TCGA-CN-4726	0.389041	1	0.4239	0.2895	1.9566	1.4278	6.9579	0.8127	0.497	0.7106	5.3255	0.9472	3.699	2.8478	5.1084	0.9324	3.1201	7.0541	8.4055	2.2058	0.9109	4.0845	10.0055	3.9942	2.7172	4.2145	12.739	7.6422	36.332	0.2704	1.5811	1.3287	0.3849	0.885	0.5946	1.1072	0.5567	1.0646	1.3599	1.0865	0.1735	1.5144	0.1517	2.5033	0.2908	0.3036	5.7454	0.2245	0.1664
TCGA-CN-4729	1.07397	0	13.5339	7.969	2.4107	4.3128	30.4815	3.7387	0.9437	0.5977	9.1379	3.9745	6.404	2.6542	0.6852	1.5545	3.9583	11.3406	4.5071	5.7452	2.7652	3.0393	2.7367	1.8787	5.4467	3.6556	3.6002	5.4386	52.6329	1.0706	3.3847	2.002	2.8202	3.1344	1.7225	4.0117	1.2297	2.4511	1.745	1.2733	0.412	10.1547	0.9022	5.0615	0.7374	0.9999	7.9629	0.8761	0.7579
TCGA-HD-A633	1.15342	0	0.3565	0.3332	1.1594	0.6109	0.5185	1.5745	0.2203	0.0905	70.2016	0.9845	4.1624	1.1384	1.3804	0.499	3.1583	2.4362	0.8513	1.2	1.1633	1.3684	1.7501	1.3286	5.1525	2.3548	2.2584	5.2609	94.106	0.2829	2.3636	0.4098	0.5302	0.6202	0.6901	2.0023	0.4999	0.9612	3.6804	0.3348	0.0691	7.6138	0.0911	4.4202	0.1756	0.507	5.9531	0.2076	0.196
TCGA-CV-5971	1.92055	0	99.9385	5.967	13.9418	16.1845	0.4199	10.1539	4.7975	3.5847	80.5827	13.4027	58.3683	5.9102	12.5268	3.3748	12.9096	10.4481	11.988	4.8156	21.1662	3.965	8.9225	5.9678	15.2263	21.4859	7.6309	20.0709	85.8643	2.6979	8.4461	4.5621	3.3043	3.4796	3.8722	7.624	4.0101	5.0003	4.1946	6.4111	1.4737	5.7362	2.654	16.0729	2.1657	2.9074	5.3613	1.7174	2.5349
TCGA-UP-A6WW	1.41918	0	6.2124	13.923	7.7342	12.7764	0.895	3.1425	2.0212	3.9724	4.0018	7.7959	26.1795	2.2698	4.6931	2.7073	8.6024	8.7485	2.1745	25.3795	4.0743	2.3251	4.5872	4.9241	9.5155	7.6414	4.1627	12.7896	46.6891	2.1981	6.4358	4.2394	5.0729	5.3037	7.5388	2.4281	3.5404	3.341	20.7458	1.2448	1.8349	19.5261	1.8125	12.2513	1.265	2.6381	11.695	0.7954	1.6653
TCGA-CQ-A4CH	1.03836	1	5.9755	2.7554	1.5132	1.51	0.1285	1.2135	0.111	0.1256	6.5707	1.1906	5.9197	1.7808	3.8489	0.1295	5.5629	2.5219	2.9307	1.2228	3.6081	2.5335	1.7009	2.6469	4.363	4.4202	2.7577	10.2275	34.6912	1.0518	2.7915	1.9618	0.4774	3.0833	1.6765	3.2693	0.9724	2.4887	4.0338	0.629	0.1776	1.2054	0.1685	9.932	0.6235	1.2492	2.4206	0.0582	0.6122
TCGA-BA-4078	0.756164	1	2.9103	1.2109	3.521	8.1239	2.8822	1.3145	2.2253	1.1073	3.6871	4.5498	13.4275	4.4782	7.6783	1.1252	6.2686	3.7913	4.1188	41.7654	5.6086	2.4215	4.7133	3.1469	6.3727	7.6849	5.2637	7.4488	39.2274	1.6371	6.8456	2.8528	3.5325	2.1261	2.0639	3.6175	1.9615	2.5616	6.3689	2.3797	1.1369	6.6031	0.7471	3.8114	0.8498	1.625	4.6218	1.0231	1.5578
TCGA-IQ-A61E	3.14247	0	1.19	1.8355	8.4894	7.2498	0.3597	15.157	3.8054	1.9785	3.4194	5.7945	9.3803	2.9347	0.8782	2.4479	3.9406	7.7695	1.2631	10.6891	3.2374	2.5694	5.2327	2.7996	5.6001	4.1134	6.146	7.32	35.6788	1.2708	2.96	1.0702	3.2923	0.527	2.6466	1.8598	1.1415	1.5344	3.2675	0.1185	1.6504	4.0265	0.5309	10.3367	0.8983	1.1724	3.1591	1.3978	0.6712
TCGA-CN-A6V3	2.03288	0	5.6232	18.2357	8.0596	9.0697	0.3236	23.922	6.7333	7.7174	20.5022	6.6961	16.9597	3.4829	2.9237	7.6917	5.2882	26.5109	1.6467	7.8392	3.126	3.9953	6.555	3.6503	4.6925	4.9939	4.8964	6.2031	24.8889	2.2815	4.1234	2.1053	1.3706	1.6056	4.9805	3.0302	1.7448	3.3871	6.0862	1.212	2.1177	13.2094	1.1322	7.8175	2.3318	1.6416	7.4519	1.3805	1.112
TCGA-CV-A45Y	7.40548	1	127.797	87.2227	13.7065	20.9374	2.1292	7.5433	5.0495	5.1795	15.9794	13.4793	54.7808	5.6562	5.6868	7.597	15.2072	12.1235	7.1058	16.2366	7.075	14.5861	3.6802	10.6047	18.386	8.6085	6.7245	18.0471	70.9237	5.4651	10.0251	7.3169	8.2695	7.607	9.7026	5.0797	3.299	7.333	12.5772	3.5991	2.6828	13.8497	3.7718	11.8027	3.2991	5.0792	6.3664	1.5736	3.4604
TCGA-UF-A7JC	1.49589	1	0.7425	0.2349	0.592	0.6319	1.296	1.0983	0.3953	0.2716	1.3034	0.4857	1.6588	0.4351	0.5043	0.4752	0.8959	8.7415	0.2942	1.1273	0.8037	4.4236	8.0086	0.3899	1.3884	1.832	1.0268	1.4886	23.2301	0.1409	2.5217	0.2	0.2139	0.7235	0.4	0.6803	0.7173	0.4059	1.7673	0.3022	0.0896	3.9588	0.0911	6.6432	0.0836	0.3206	4.863	0.1258	0.1399
TCGA-KU-A66T	1.51233	0	0.1152	0.1326	0.3675	0.207	22.222	0.6945	0.0876	0.0562	1.4436	0.469	5.7606	0.2682	0.3895	0.5162	0.7556	2.5889	0.3523	0.4916	0.4843	1.8763	1.1162	0.9336	0.6338	0.9167	1.6166	1.5018	64.1005	0.1388	3.3211	0.274	0.2771	0.6202	0.2587	0.726	0.3304	3.3984	2.4465	0.0794	0.0715	7.4203	0.0377	9.769	0.0454	0.157	11.7061	0.1172	0.1158
TCGA-CX-A4AQ	4.26027	0	940.338	91.393	15.896	22.755	0.0541	9.7697	5.0574	2.3806	8.9916	22.194	44.8029	4.2913	1.9085	5.7867	27.1455	21.3945	23.451	4.2624	7.7703	3.4664	9.7876	11.9856	18.175	12.7393	4.4168	39.7443	175.396	6.129	10.377	18.8678	5.0946	22.4372	219.165	7.0216	7.0704	4.9329	47.4019	4.6561	5.3743	16.6917	6.9476	12.1635	6.2384	8.3562	7.4906	2.0587	3.1589
TCGA-CV-7433	1.64658	1	2.6332	2.1293	45.0478	23.2133	1.9418	20.2173	14.2549	13.1637	14.397	20.294	27.3072	8.1878	23.0707	8.9235	14.7811	19.86	7.397	5.9808	8.8496	6.9031	8.363	7.7299	20.868	19.7296	15.3209	18.0163	91.3141	3.4826	9.8007	7.183	10.3646	1.5616	5.0302	9.1571	3.7533	9.1496	5.5713	3.2108	5.0444	10.8483	3.1094	13.7765	3.3996	3.4166	7.7145	3.8693	3.572
TCGA-P3-A5QF	0.90411	1	6.3774	0.6087	7.0122	3.6998	0.9259	10.0847	1.5321	1.4487	2.2752	3.1413	27.6713	1.3079	4.789	3.1826	11.5181	4.3117	1.0957	2.9195	2.8549	1.1804	1.8456	2.0159	2.688	3.7434	2.4219	6.0332	27.0198	0.8821	2.4614	1.221	1.3324	2.6877	0.7251	1.1037	1.2126	9.8091	4.5519	0.5057	0.6145	1.4127	0.5012	1.941	0.439	0.6892	10.7498	0.4326	0.4462
TCGA-CR-6467	4.86849	0	39.6961	68.56	49.0537	37.9961	0.9337	24.2811	34.2586	24.0485	10.7435	31.9934	43.8998	18.2795	0.8539	9.1977	19.1354	17.5357	29.1253	17.7021	18.2917	15.2029	5.0642	15.9665	23.8945	24.2128	3.5586	21.1414	106.227	6.3739	16.7184	14.2211	7.9323	7.5421	6.0214	11.1285	10.3512	7.5709	8.63	4.6858	7.6435	27.6482	6.7699	9.5751	9.8399	8.0145	24.0121	4.6515	6.2706
TCGA-CV-7422	2.8411	1	20.9793	8.198	5.5646	5.1219	0.127	4.0718	2.8047	1.4288	6.5671	4.5881	14.9937	4.0613	4.6214	1.1704	4.7734	5.1614	3.8506	1.8465	3.5525	2.9337	8.4695	3.6189	4.5186	7.0224	2.7758	6.2781	30.4577	1.3004	3.8586	3.2301	2.101	1.2411	1.7754	3.2552	1.7456	3.2577	2.9805	0.5145	0.863	6.5776	0.4532	4.4535	1.3016	1.4471	7.3392	1.1602	1.0384
TCGA-CV-5436	1.6	1	4.155	3.476	5.1404	3.0742	0.897	2.8675	1.8606	1.9299	3.1541	3.3414	4.5359	1.4013	0.3933	0.888	2.1868	25.8715	0.8859	2.3083	1.2713	3.0035	4.395	1.356	3.6726	1.868	3.385	2.9751	40.6193	0.731	1.8286	1.0175	1.9869	1.8778	1.6835	1.8609	0.6174	2.9339	3.4408	0.2619	0.5116	10.2924	0.5959	14.1344	0.4177	0.6498	2.425	0.7772	0.5877
TCGA-DQ-7588	1.16986	1	0.0463	0.0666	0.3886	0.1861	0.3849	1.2557	0.2876	0.1506	0.9435	0.2894	1.0992	0.1015	0.0537	0.0318	0.3373	0.9235	0.1114	1.0239	0.2801	0.3518	0.3112	0.1997	0.4266	0.4945	0.3169	1.0831	20.8944	0.1273	0.5266	0.1333	0.0406	0.4727	0.2079	0.5386	0.2701	0.6978	0.2705	0.087	0.0239	10.392	0.0568	10.9356	0.0196	0.1	2.4761	0.0523	0.0533
TCGA-CV-A6JD	0.49863	1	5.38	0.2747	23.126	20.5031	0.3761	9.2278	7.47	9.1343	3.9928	7.9663	26.6016	4.0847	4.9729	2.0341	11.409	6.8287	1.4232	11.5752	3.1055	2.2799	22.0956	6.1384	9.5473	5.731	7.5662	16.8152	61.3171	1.8459	7.6176	2.8489	2.6323	3.3594	6.1957	3.2764	2.4625	4.9846	10.9026	0.2046	2.2276	19.0662	2.0564	12.8402	0.8351	3.2361	4.625	1.8177	2.285
TCGA-CN-6989	2.68493	1	6.0425	3.1498	1.6241	10.2706	3.5202	1.6802	0.7544	0.4897	37.4212	7.5306	26.9481	8.5841	18.8594	1.669	12.5846	13.6077	4.7795	3.0642	5.3818	2.6774	5.6132	7.5657	15.4165	9.9566	12.9115	9.943	59.9972	2.9699	11.8737	7.1014	12.9635	7.2843	10.1451	6.7597	2.5407	5.1029	3.6328	1.8975	1.3469	11.5683	0.5973	11.179	1.0432	1.9345	4.9162	0.7785	5.4958
TCGA-BB-7871	2.05479	0	5.8127	1.5973	2.5477	4.509	5.3324	2.1229	0.9661	1.7149	4.845	3.5799	18.9321	2.9914	3.752	0.5314	7.0513	8.2552	1.2553	2.3581	5.0171	1.639	2.6489	5.1919	6.6483	8.404	8.2164	7.6853	43.1929	0.8566	3.0069	2.3037	4.67	0.6992	2.7156	3.3576	0.8818	3.2507	3.2512	0.5392	1.3806	7.489	0.2994	6.5149	0.5333	1.0477	7.0121	0.5594	0.6109
TCGA-CN-A498	2.11781	1	6.01	12.9993	3.8802	5.4764	0.2989	4.6433	3.0409	1.5449	6.587	3.3749	7.402	2.4059	0.885	2.536	2.9743	2.6935	1.5048	2.6987	1.341	13.4246	1.6783	2.861	3.489	1.9295	2.9879	3.2183	15.4978	1.0824	3.45	1.3837	1.2867	2.8839	1.1529	1.9883	1.1046	1.108	3.1126	1.0051	0.7616	7.2928	0.3782	2.4479	0.8965	1.2542	7.8873	0.5948	0.8445
TCGA-CV-6962	0.345205	1	0.7179	0.2212	1.6139	0.5818	1.8753	0.9832	0.507	0.521	5.7575	0.5143	11.1263	0.454	2.2256	0.7384	1.9067	1.7235	0.6676	6.534	0.8489	0.3239	2.3228	0.5673	1.96	2.7759	1.8568	3.384	13.1604	0.2517	1.5654	0.6668	0.5716	0.2379	1.4041	4.0671	0.4817	1.0076	0.8955	0.1846	0.1061	8.0892	0.3355	2.1069	0.101	0.4769	6.6743	0.1665	0.2014
TCGA-QK-A8Z9	1.23014	1	3.8087	1.2292	7.4282	9.7807	9.8843	3.0623	3.5081	2.5167	2.5583	5.4963	17.7143	4.1516	4.5484	3.5948	7.4608	6.5983	3.0247	12.7051	3.3847	3.1948	5.1555	4.3163	7.6253	6.2361	6.7933	8.7591	36.0237	1.4596	4.3666	3.3138	4.3514	2.2884	3.69	4.5357	1.9153	2.7771	7.5404	0.9608	1.3132	5.8567	0.5603	11.1255	0.8639	2.0389	3.5984	0.9364	1.5924
TCGA-DQ-7590	3.87123	0	115.008	3.4665	69.3565	49.6546	0.136	37.158	30.6786	45.6879	13.05	33.7829	79.1475	20.5298	18.5424	10.6343	26.0737	28.3709	9.3173	17.3024	18.5115	20.5364	11.2991	20.7748	31.2287	28.4336	11.1046	31.0757	162.892	8.8203	21.9933	16.157	11.0395	29.079	5.4602	10.2194	8.9149	15.1021	16.7934	7.2321	7.9832	22.3751	6.6926	13.4562	6.2569	7.9815	11.5276	5.7768	10.6865
TCGA-BB-4217	0.512329	0	351.233	155.006	12.75	32.9312	3.5288	4.6033	5.5164	2.4444	21.9768	40.344	67.7539	31.5289	0.8206	4.7508	30.8866	20.3185	80.3758	3.4346	37.9309	13.0327	7.5627	25.038	27.2415	35.8144	1.4123	35.1216	159.201	9.5681	23.9583	34.0789	5.1013	9.1312	5.38	14.9895	12.6134	5.0965	7.1626	2.6377	7.1284	18.2354	7.5787	16.0248	9.8598	10.0045	15.9827	4.1405	6.745
TCGA-UF-A7JS	1.86301	1	4.2937	0.7377	17.7848	9.5437	33.2786	15.9771	0.7069	6.3003	3.6282	4.1824	11.6638	0.2445	1.9585	5.9138	4.8581	15.3475	0.5209	0.1814	0.6036	2.3546	4.7808	1.0666	10.3813	3.45	6.0261	34.1608	61.9339	2.3136	3.4729	2.5484	0.852	6.1061	10.4382	0.9586	1.3605	3.6744	11.6928	0.6634	1.0767	9.7296	0.7754	5.0616	0.7692	2.5007	4.4433	1.3229	0.4788
TCGA-P3-A6T7	1.33425	1	1.231	0.8305	3.6359	3.9395	6.5324	8.8186	1.9985	3.0209	6.0712	2.6564	2.3534	0.6567	2.204	0.5519	2.5402	4.5298	0.4824	1.9283	2.3665	0.6588	2.611	0.95	2.2133	2.8333	1.2656	4.1528	24.9658	0.6445	3.0173	0.7564	0.3736	0.9226	0.7864	2.3224	1.0982	0.9303	2.9218	0.3113	0.9957	6.9038	0.1936	3.626	0.6397	1.1048	5.3545	0.8691	0.2628
TCGA-CV-7421	0.00547945	1	7.6593	0.8331	2.7998	1.463	1.2404	1.5991	0.7066	1.0882	22.068	1.2122	10.9767	0.9733	3.5994	1.6754	4.5334	25.6009	1.4598	16.1738	3.6053	0.4949	2.2528	1.6298	2.6011	6.781	3.5825	6.9789	25.0314	0.3763	1.7655	1.325	0.7311	2.342	1.6255	2.6139	0.6957	2.4578	1.6504	0.4604	0.0757	11.798	0.4129	8.1959	0.21	0.842	3.7748	0.3161	0.2643
TCGA-CV-5432	10.7671	0	4.5808	11.2027	3.2954	3.3305	7.9349	4.2177	2.0494	1.7522	14.2339	3.1669	5.5255	1.2333	2.0917	2.3227	3.1958	2.5781	1.0351	13.15	2.5001	2.1118	1.2933	2.0068	3.3027	4.2245	3.8361	4.9307	21.6538	0.8212	2.1565	1.2943	0.9835	0.6073	1.0541	1.8585	0.9872	1.8085	2.0335	0.6508	1.1016	5.4953	0.5668	1.8531	0.6068	0.9654	2.3122	0.5001	0.4877
TCGA-CN-4722	4.06301	0	18.9834	16.6552	3.102	4.9244	0.4887	0.8858	1.6823	0.9217	12.4256	4.5297	6.744	2.8648	3.4789	1.4687	3.5888	7.9323	3.8754	6.2096	8.2232	6.9961	3.9803	2.3392	4.7294	7.5711	1.7065	5.1341	34.349	0.7558	3.2568	1.8686	1.9725	1.8123	0.9804	2.8989	3.3901	1.6692	1.694	1.9987	0.9485	2.0744	1.0822	11.4911	1.2887	1.0777	4.345	0.599	0.8246
TCGA-CR-6487	0.641096	0	99.9894	81.3583	116.393	49.1573	0	46.1827	53.0898	44.2927	27.3314	47.65	75.6556	27.2579	6.3453	19.3719	26.6402	27.3669	20.1353	15.3056	25.6495	43.1299	10.2205	20.3353	32.4932	32.7307	9.7296	24.7929	128.716	10.6013	24.0537	17.7419	9.7024	7.9242	7.7381	19.7378	12.5128	11.5128	13.7643	4.8765	13.1429	23.1562	11.7721	10.6153	13.3396	11.5735	12.9639	10.4829	9.2876
TCGA-QK-A6VB	1.75616	0	0.0206	1.3249	0.8804	0.4376	2.6668	1.3746	0.4015	0.2508	3.3745	0.3169	28.9825	0.4734	1.138	1.3633	12.1899	93.364	0.2853	10.3073	1.1262	0.6217	0.7959	0.594	1.5836	1.9693	1.8473	2.9781	15.4079	0.3015	1.9936	1.1539	0.2576	0.229	0.6647	0.9295	0.6044	6.9829	1.7179	0.0515	0.0496	2.0414	0.0168	1.5735	0.0984	0.3143	2.3728	0.0987	0.4889
TCGA-CQ-5331	3.83288	0	10.8137	6.8492	20.2165	17.1246	3.7648	25.6934	9.0156	6.6929	10.2093	10.9745	21.3904	9.5602	4.224	1.3095	11.5481	7.6316	7.6923	4.7314	11.2976	15.5829	10.7561	5.4509	12.0185	16.8077	7.4903	9.589	44.8927	3.5177	8.9951	3.8032	3.6517	5.4419	3.9319	6.5124	4.1067	3.7582	4.696	3.5312	3.2009	9.6103	2.0243	11.951	2.4192	3.4676	8.5918	3.7784	3.1316
TCGA-D6-A6EO	2.07945	0	1.4538	3.7804	2.2342	1.6748	9.9735	4.0833	0.5762	0.9321	6.1457	1.256	27.5222	1.0549	0.4749	0.7675	2.1444	8.6736	1.8083	8.0289	3.768	1.0546	0.7497	1.1289	2.2017	4.2455	1.3925	3.5693	9.2861	0.6164	3.0756	0.8787	0.6873	1.2921	3.7043	2.325	3.6594	1.3069	1.9954	0.1987	0.2542	9.5606	0.2512	1.9283	0.3286	0.5816	8.0469	0.399	0.2444
TCGA-CV-A45Q	14.1151	1	1.1132	0.3023	6.6179	2.1636	12.1311	5.4039	0.5801	2.6391	0.2346	1.0607	4.7494	0.1851	0.082	3.4772	1.0888	14.4198	0.1488	0.5142	0.1181	3.5361	0.9243	0.1972	1.8197	0.8768	0.7142	6.5267	16.0598	0.4249	1.855	0.5859	0.0697	1.8077	1.2354	0.3183	4.5101	0.8589	3.5398	0.2227	0.4584	1.7288	0.3288	5.3077	0.1306	0.6779	1.2063	0.1921	0.3011
TCGA-CR-5248	4.55616	0	181.156	111.26	296.362	73.5682	0.5566	71.5072	20.6632	88.2949	11.5873	34.6551	100.423	28.3123	20.4367	55.3809	30.6921	25.9633	16.5579	8.2757	34.4768	39.4931	9.3885	26.8262	39.853	42.8896	7.1895	33.9777	159.957	12.2759	30.8883	15.7694	6.5759	29.6441	6.689	15.5292	10.603	12.6057	11.0629	5.1475	12.3187	16.3867	20.5704	12.7277	15.7982	13.7541	25.2719	11.8404	10.9505
TCGA-CR-7401	2.95068	0	18.7748	1.2013	2.3958	4.9594	0.1929	4.3482	1.0296	1.0186	3.8935	4.0345	8.7104	2.5653	0.9458	1.0927	4.3959	4.7898	3.2318	5.4028	3.1918	1.893	6.0336	2.2805	5.9606	4.9058	3.163	4.795	34.6312	0.7472	3.252	1.5478	2.7089	1.7659	1.896	3.0699	1.4052	1.3441	2.0077	2.4704	0.7041	6.0029	0.8543	9.9646	0.5357	1.0215	5.54	0.6685	1.1397
TCGA-BB-7862	3.06027	0	2.401	1.3809	1.4802	1.5269	0.2472	1.8392	0.6249	0.449	6.5156	1.2045	5.8684	2.2573	2.3795	0.4759	2.8024	3.0916	1.8283	7.2918	2.4217	1.0399	1.3884	1.9046	2.8513	4.2959	1.763	4.0233	30.46	0.4811	2.6304	1.1092	0.9101	1.5379	1.3544	6.1638	1.0765	2.1912	2.3162	0.2794	0.337	5.9898	0.2259	4.3325	0.4366	0.4976	4.1679	0.234	0.4784
TCGA-MZ-A6I9	1.33973	1	30.3243	39.2341	6.2082	5.6141	0.0471	2.2202	1.746	3.1559	5.3307	3.5922	13.3833	1.7396	0.7137	1.8008	5.437	6.8317	3.0723	5.3411	6.0272	5.0677	11.3082	3.125	4.4111	6.1787	0.8808	10.8431	32.7428	1.4244	4.5251	2.464	0.8377	4.655	2.608	2.2173	1.8473	5.1753	6.7529	1.1357	0.5179	3.3604	1.53	5.8477	1.2844	2.5513	12.7297	0.4882	0.8636
TCGA-CV-7243	2.6137	0	0.6574	0.1891	0.7303	1.8009	0.7714	0.5296	0.3922	0.1257	1.6153	1.3715	4.0929	0.4695	0.3844	0.1768	2.1188	2.7125	0.3831	3.1919	1.8098	3.7852	1.4919	0.5947	2.0843	2.7201	1.2625	3.252	24.3808	0.2708	0.8618	0.6178	1.4627	0.5024	1.2585	1.2878	0.5165	0.6913	1.5069	0.1695	0.2133	1.3361	0.1107	7.7567	0.0708	0.4175	1.7078	0.1747	0.3766
TCGA-T2-A6WZ	1.32603	1	20.3658	20.8634	7.7653	5.7078	14.2549	8.7465	1.3301	2.8889	0.9273	3.5589	21.0797	0.4994	0.2617	4.9514	3.3479	3.9606	1.3733	3.8408	1.1495	4.9176	1.804	1.989	5.709	2.5762	1.5442	12.1275	25.3495	1.0633	2.6696	1.7293	0.9751	7.8004	2.6338	1.5216	0.7535	1.1669	6.1357	0.8478	0.5835	9.7637	2.1689	6.977	0.7305	1.9584	2.4884	0.5099	0.3426
TCGA-CV-6935	0.808219	1	1.6629	2.7078	1.6647	1.5439	3.6635	1.5037	0.8127	0.456	16.4569	1.7764	5.869	1.4324	2.1706	0.9433	25.1105	2.8802	0.9243	2.6869	1.046	2.4481	0.6731	1.1797	3.1788	2.7299	4.0187	2.9233	21.3414	0.4615	1.8135	1.3696	1.5055	0.4276	1.5289	2.6357	0.5727	1.1248	0.9836	0.3324	0.1934	8.0894	0.3114	3.7864	0.2651	0.4326	4.072	0.464	0.3629
TCGA-MT-A51W	1.19726	0	0.4843	0.3518	7.1448	4.2416	2.8811	15.3172	3.0693	3.6254	5.4187	3.6751	4.3845	1.3452	1.3258	4.4273	2.3365	2.5304	1.1615	2.2327	1.3307	3.6403	4.3289	1.1662	3.245	2.9191	2.856	3.5769	17.936	0.7639	3.5832	0.6155	0.415	1.1353	0.9267	1.8314	1.1597	1.1221	2.3728	1.1491	0.7821	3.7826	0.3961	8.5267	0.5094	0.9821	6.4655	0.9142	0.8113
TCGA-CV-7100	0.750685	1	7.6916	0.2654	16.7846	9.7312	0.3069	14.4448	7.1449	8.1025	28.9381	8.1392	49.9878	4.1324	5.2906	6.0616	8.1065	8.8195	3.2917	4.7973	6.2297	2.1849	2.9158	3.8657	6.9545	11.9989	4.1231	11.1887	65.8035	1.9047	4.6541	2.6634	2.2426	3.7115	1.3949	4.3612	3.6957	4.2274	7.1665	1.782	1.8882	10.1952	1.359	4.3186	1.048	2.0185	5.5203	1.6249	1.5915
TCGA-BB-4224	0.761644	0	6.1729	0.4516	1.4316	2.2016	19.6682	1.943	0.7825	0.7922	0.5293	1.6529	6.9031	0.9907	0.2153	0.8787	2.482	17.5239	0.2299	2.9982	1.9998	3.4773	2.0326	2.2645	1.2061	1.9941	1.544	4.9155	30.0296	0.8859	3.7856	1.1266	0.7935	1.4321	0.4132	0.917	1.0101	2.6481	4.4118	1.3901	0.14	3.5717	0.0886	11.2914	0.1524	0.733	6.5381	0.2906	0.6379
TCGA-CR-6481	0.852055	0	370.396	97.5973	77.438	50.5135	0	25.0214	25.8976	24.4789	33.1957	42.2015	94.6762	29.0898	8.7211	19.235	35.6849	25.2739	33.1074	4.3942	27.9499	42.7057	17.2698	24.1559	31.5501	42.9656	4.9284	30.6077	187.312	10.2227	26.6007	21.5069	12.3909	20.1074	7.2883	20.7393	14.0965	10.9112	8.9759	7.703	11.3611	19.8973	13.8527	15.8775	13.0706	9.1881	16.4222	5.8771	12.6246
TCGA-BA-6868	1.29315	1	0.2738	0.5423	1.902	1.1361	8.141	0.9582	0.5861	0.4698	64.7385	1.1098	1.958	0.6373	0.5342	0.5075	3.0609	1.0394	1.3948	8.4027	0.9297	0.5498	7.9116	0.7358	2.869	1.1034	1.6826	2.0243	17.1049	0.2429	2.1683	0.7374	0.4838	0.4375	0.4369	3.8703	0.5404	2.2111	2.1569	0.0048	0.1521	8.3814	0.4105	5.734	0.1327	0.2476	3.5278	0.2405	0.3392
TCGA-CQ-5329	5.87123	0	4.6318	2.6836	6.7746	10.9975	1.8117	13.1539	5.4052	3.7649	56.6243	5.891	25.128	7.5062	9.5466	2.7712	6.7302	16.6651	4.3572	6.2502	6.9177	4.1944	5.9345	4.4452	8.2885	13.7339	15.7609	9.6922	51.7762	1.6627	2.9269	1.7462	2.474	0.8217	2.3238	3.3587	1.5285	6.1489	3.3231	0.949	1.5148	2.3748	1.3094	9.8041	1.6202	1.1144	2.2722	1.3466	1.0485
TCGA-CN-4741	6.13425	0	4.183	5.7919	4.9249	5.6309	0.9658	3.5117	2.4401	2.0621	1.6386	4.1042	20.6646	1.9267	2.9901	2.1512	3.7535	3.198	1.7047	3.624	2.6882	2.5616	2.1764	1.7723	3.9888	3.1808	2.7941	3.8072	46.8009	1.1634	6.3705	1.7844	1.8724	1.5455	0.5911	2.785	2.2469	1.9342	3.6323	0.6002	0.8213	9.5044	0.7604	6.7959	0.8777	1.4056	10.9779	0.7931	1.5736
TCGA-CV-6961	0.208219	1	1.526	0.1646	5.2033	2.9761	1.5062	8.0467	1.9345	2.0027	22.9569	2.2413	14.6939	2.2262	5.3986	2.0128	4.4225	3.427	4.3959	4.8768	1.083	0.6814	9.3927	1.568	5.0445	3.1085	5.77	4.5946	72.6978	0.9196	4.0911	1.3998	1.5569	0.8261	1.3843	3.7441	2.671	1.3387	3.5269	0.7814	0.5481	9.2845	1.3003	2.9837	0.273	0.8185	10.66	0.7318	0.6642
TCGA-CV-7252	0.413699	1	2.0631	3.4685	5.3279	3.7301	1.7337	3.7758	1.7071	0.7924	3.8366	3.7897	7.4709	1.967	1.7878	1.1193	4.7383	20.5675	1.4246	0.7922	2.353	11.2192	5.3058	2.3554	5.1808	5.2684	7.363	6.4141	52.5407	1.0178	2.689	1.4615	1.4992	1.3465	2.3814	3.1064	1.1669	1.092	1.8683	0.3407	0.4299	5.4156	0.4451	6.181	0.5744	1.1334	2.3844	0.9669	1.0707
TCGA-CR-7399	0.49589	0	98.1148	2.3307	34.8577	31.7222	0.0621	20.5633	21.6647	15.604	10.3796	24.0442	29.0947	13.6165	8.7366	4.0719	13.5651	7.1097	14.9638	38.0739	7.8003	7.7448	8.8749	11.5986	16.5356	15.5287	12.8112	14.5704	78.1496	2.9648	7.6908	5.4744	7.1241	4.159	2.8502	8.4489	4.3816	11.7479	7.7921	2.0522	5.608	44.6636	3.5133	18.7909	7.5698	3.0365	8.1024	5.3849	3.6215
TCGA-BA-5151	1.97808	0	2.3398	3.5859	2.3989	4.9501	0.4924	3.1803	1.9035	0.6982	6.3964	4.8735	5.9636	7.4344	4.0579	0.8868	5.2618	2.9681	11.9421	3.1817	5.7992	3.9461	4.2379	5.0045	7.3629	7.6408	9.9252	7.2413	32.8064	0.9459	4.1775	1.9836	2.2702	1.7728	1.3362	4.7564	1.9108	1.3916	1.4726	0.8902	0.8527	3.584	0.7511	5.2185	1.3715	1.188	8.3243	1.0373	1.2763
TCGA-T2-A6X0	0.591781	0	28.9271	18.8676	11.8174	9.8136	0.6894	10.2241	10.2462	9.304	9.2266	10.019	28.2131	5.3605	4.1155	4.7775	8.4631	10.979	6.7028	7.621	5.7304	5.2833	3.9064	6.2919	10.937	10.5843	4.5823	11.0056	41.0855	1.4113	6.0869	4.5572	1.7141	2.0012	2.0199	4.4977	3.5027	4.5097	5.709	0.5388	2.7883	2.9375	1.5944	3.1931	3.7825	2.0562	4.865	1.6574	1.0379
TCGA-CV-7097	1.05479	1	2.302	1.3118	7.9789	6.1473	26.0437	6.4926	1.6212	1.1608	18.0936	5.6327	14.5837	4.8021	14.9512	3.0498	6.7194	4.6615	3.7104	2.2936	4.1259	2.6762	11.4092	3.9733	11.6585	9.6631	21.9861	6.5764	44.0561	1.4507	4.617	3.7222	3.7641	1.8395	3.0714	4.4499	2.0631	3.6657	1.7433	0.5606	1.0362	7.3814	0.6277	6.1291	0.84	1.4622	8.5679	1.517	0.9642
TCGA-CV-6959	0.70137	1	5.549	7.2678	3.6417	4.5032	0.3736	8.0686	2.4323	1.4613	20.9297	3.2012	9.9398	4.7442	3.2762	2.0071	5.6803	5.6556	4.9271	2.2975	7.0665	5.0569	3.637	2.8333	7.5915	8.5115	6.2598	5.8148	39.9891	1.3552	4.3935	1.352	2.4811	0.7058	2.7625	3.8189	1.6362	1.7469	2.9587	1.445	0.8165	2.4949	0.7211	7.2822	1.0365	1.1743	6.2109	1.0838	1.0354
TCGA-CV-A6K1	1.87671	0	6.7124	1.1997	10.3697	6.7643	21.339	9.6988	1.756	7.1298	1.727	3.0942	2.8081	0.6426	1.5506	3.154	4.4932	61.3053	0.8024	0.5446	1.9071	0.7785	4.3996	0.672	5.5008	3.3682	4.1863	13.4637	31.4536	1.1201	3.1433	0.5515	0.3885	2.1094	4.8259	0.8562	0.8787	3.2952	13.6285	0.2261	0.4795	6.5729	2.0344	5.0369	0.3388	1.4391	2.6081	0.6722	0.2436
TCGA-F7-A61W	0.0383562	0	0.147	0.0845	0.5674	0.7365	1.2703	0.2254	0.0969	0.0478	1.7122	0.4956	3.4308	0.3445	0.2045	0.0672	1.3115	2.8266	0.2496	0.4108	1.1041	0.4701	3.2757	0.485	1.2851	1.9699	1.6132	2.7662	49.0092	0.1577	1.0408	0.3221	0.7141	1.0909	0.6729	1.0136	0.3428	2.1451	2.886	0.4785	0.0608	11.3964	0.024	8.9894	0.0414	0.4198	2.1725	0.1411	0.197
TCGA-BA-6872	1.05205	1	3.5895	1.7929	1.9821	3.022	3.1406	2.2942	1.0298	0.9726	23.3107	2.5081	6.4894	1.0593	0.4382	1.1371	3.1494	4.5111	2.0409	10.692	1.5438	3.898	2.9403	1.1573	4.3813	3.5947	3.3399	5.3133	21.7293	0.6264	1.7495	1.2284	1.7509	1.2564	2.8269	4.6546	0.7879	1.2375	2.3717	0.276	0.2714	12.4171	0.2833	10.1258	0.4875	0.8106	3.8036	0.418	0.4451
TCGA-F7-A50G	1.68767	0	6.2646	3.5418	11.6793	12.8555	6.1155	8.3974	5.8528	6.6088	3.0075	6.2695	9.7673	5.1022	2.7734	5.6787	7.2829	5.3694	2.4145	2.2518	7.6383	9.5166	6.5724	4.9292	6.6123	8.9828	3.0632	7.2004	30.264	1.762	6.466	2.4365	1.7295	3.9333	2.1061	3.3068	2.4568	2.883	5.613	3.6473	1.7279	5.2291	1.3956	11.5801	2.0637	2.6478	10.0507	0.9562	2.2974
TCGA-CR-7394	3.68767	0	6.2317	44.9832	31.9401	36.2487	0.6402	21.8456	30.2133	18.1839	9.796	25.607	19.6711	19.3758	9.1175	8.626	17.2481	14.9385	14.5271	1.8688	13.6872	23.3107	10.1727	13.1045	24.1068	19.1203	9.2288	12.7123	75.6342	4.8754	13.761	5.0275	7.7609	2.1117	2.0745	10.4552	5.1032	4.0242	4.1645	4.757	4.0678	13.5752	4.7252	10.5378	7.8842	5.1403	11.6863	5.5371	6.3422
TCGA-BB-A6UO	0.734247	1	1.4507	0.0759	4.4276	1.6367	21.1016	7.4237	0.8275	0.9112	4.1334	1.3227	4.171	1.0008	2.3924	2.9239	3.1126	6.2968	0.6346	3.3373	1.7425	1.9564	8.335	1.0016	3.1008	2.9991	4.4091	7.6202	36.4572	0.397	2.8486	1.0045	1.0654	0.4283	2.1757	1.5172	0.6694	1.1106	2.2786	0.1032	0.2274	3.5314	0.3236	8.3048	0.1392	0.7995	4.6953	0.7449	0.2658
TCGA-BA-6869	1.76438	0	3.704	18.4188	6.9899	4.1332	0.6119	8.0789	1.9539	2.6928	22.0506	4.1533	53.0105	1.4665	1.212	3.0288	10.4754	9.1706	1.8624	8.6992	1.6407	1.9171	1.0608	1.674	3.6314	2.3384	1.4497	3.6772	17.0434	6.1367	2.6444	1.3206	1.6308	1.2169	10.9676	1.4423	0.758	1.2033	4.9156	0.389	0.817	6.6011	0.7151	2.5693	0.6217	0.9438	6.0069	1.1566	0.4023
TCGA-CQ-6224	4.71507	0	8.1169	1.7431	3.07	9.3632	0.3185	1.3932	1.1261	0.354	9.983	4.8611	29.1078	3.7303	2.32	0.7246	7.5054	7.2029	2.7757	4.3971	5.246	1.7913	5.4164	4.2398	10.8538	10.8792	7.0897	8.2842	52.2021	1.2995	4.5492	2.6437	4.5114	1.6164	2.4473	4.3142	2.3917	3.5668	2.9314	0.9434	1.045	4.9486	0.3562	11.5783	0.5835	1.4494	2.8318	0.6198	1.3041
TCGA-CQ-A4C6	3.70685	0	5.8882	1.8585	5.4041	7.4689	3.5015	9.1135	2.2392	2.0818	2.9658	4.3073	9.3581	3.2311	1.8241	2.1117	4.5956	2.8731	3.5568	2.1574	4.618	3.0435	2.5346	2.0828	5.8384	4.9187	5.4292	6.3452	29.5386	1.8264	4.0483	1.4185	2.758	2.7987	3.116	2.7572	1.2106	1.9379	3.7517	1.1241	1.2131	4.4094	0.9006	6.4365	0.849	1.4988	4.3053	1.4805	1.0803
TCGA-DQ-5630	2.82192	0	15.304	3.4246	38.7201	13.9475	3.5993	25.395	4.6098	4.8398	8.8947	11.5017	24.2207	6.1697	9.6279	12.1134	8.9439	6.9308	2.6116	4.5154	12.5333	10.5781	8.5803	6.2936	10.4806	13.2021	6.7595	16.0184	73.758	2.8532	4.03	2.7608	3.5561	3.9956	2.2973	4.0906	2.4735	3.8169	7.6946	1.8411	2.002	6.8047	2.3548	14.1139	1.7454	2.2844	6.288	3.5092	1.5691
TCGA-CN-6023	4.33973	0	36.2505	25.4385	43.9573	21.0599	0.4488	8.3645	22.4114	11.7155	8.3786	19.0101	40.8246	9.5399	13.139	9.3448	40.7061	7.6856	6.8729	11.3116	14.3821	9.6313	6.2903	8.3703	12.6411	18.5475	5.4996	10.8084	69.6295	4.0929	10.2245	6.1799	2.1001	2.9506	1.9255	9.9832	4.8092	11.6556	8.1802	2.0614	6.0036	15.5083	3.4106	4.7988	8.3595	3.632	4.9815	3.9309	3.3358
TCGA-QK-A6IJ	1.06027	0	9.7197	1.486	4.0014	8.449	20.555	6.5212	0.4679	0.775	24.8353	4.158	10.8316	0.5965	1.0905	1.1248	4.5937	7.793	1.5149	1.06	1.8606	2.1253	4.4759	1.3613	6.293	3.1151	3.7537	15.691	47.052	2.343	2.9439	1.5885	1.8029	3.5964	8.5744	1.409	2.0323	5.4351	8.2619	2.4653	1.0605	2.3477	1.8115	3.1708	0.2944	2.8865	4.1519	0.6168	0.5572
TCGA-P3-A6SW	3.06849	0	14.0771	73.2169	23.2226	20.1766	1.9501	19.9005	12.1835	16.736	3.2024	17.8512	24.2651	3.8677	9.8779	11.5387	12.6967	5.9009	3.6524	1.7353	11.1013	7.1816	3.2056	9.4065	13.4487	12.0666	5.8478	20.8385	65.3096	4.0714	4.7113	4.8846	1.5908	1.6892	3.0688	4.2308	4.1783	3.6935	11.5493	0.9245	3.5286	10.1901	3.6729	3.816	5.0445	4.8308	6.2	2.0564	1.5842
TCGA-D6-A6EQ	1.00822	0	13.5243	6.15	11.6027	10.4101	4.1532	8.3764	2.1366	2.7076	22.7139	4.9001	15.1446	0.9914	2.6379	4.7966	7.2198	8.0506	2.1214	0.7867	2.5241	3.4631	4.7007	2.2614	7.3557	4.5881	4.1222	18.7927	39.8727	1.7919	4.2357	2.2092	2.086	7.728	6.4449	1.7626	1.3378	3.071	7.5522	1.6165	1.2059	10.4735	1.9891	7.6995	0.4782	2.2186	3.5994	0.7715	0.8616
TCGA-IQ-A61O	1.15342	1	8.248	1.1758	1.5581	2.6108	0	0.5407	0.8221	0.6112	20.2898	2.0494	10.8868	2.5856	13.0647	0.6123	7.5468	16.7483	1.2238	9.6443	2.2444	1.6124	3.0328	3.9925	9.6929	7.2173	8.3217	11.1892	49.3339	0.9258	2.5288	2.9903	1.7835	2.6385	4.9367	3.3721	1.5651	6.4853	2.7835	0.2943	0.5509	7.6429	0.2307	12.4588	0.4366	1.245	1.5625	0.292	0.2584
TCGA-D6-A6EK	2.39726	0	13.4992	17.3757	19.2465	19.9544	30.4509	16.0638	4.4188	8.4447	1.5588	10.9186	11.5862	1.7606	2.2194	7.5456	7.8375	10.0132	2.457	1.8655	4.4174	7.6907	3.2705	2.1918	9.4636	5.9279	2.6944	19.5846	40.5057	2.563	6.9069	1.8221	1.9432	9.1969	9.9717	1.7626	2.115	3.4334	7.5229	6.5161	2.0267	4.1113	6.793	3.6061	1.0871	4.0812	4.7116	0.9652	1.3384
TCGA-CV-7183	10.9068	0	0.024	0.414	1.168	0.8621	1.3162	1.0779	0.6022	0.5656	1.2928	0.9765	1.0721	0.3115	0.3816	0.5374	0.8959	14.561	0.2852	3.3336	1.3903	5.5223	1.4344	0.27	1.2536	2.5625	0.9544	1.7238	20.6907	0.1884	0.7362	0.2452	0.3786	0.5789	0.3339	0.9658	0.5256	1.2336	0.5726	0.7212	0.1324	1.3716	0.1766	7.0276	0.1148	0.2192	7.597	0.1897	0.1357
[truncated: 45 more columns]
