# Supplementary material for: Machine learning-based identification of a consensus immune-derived gene signature to improve head and neck squamous cell carcinoma therapy and outcome
Source: Front Pharmacol. 2024 Apr 10;15:1341346. doi: 10.3389/fphar.2024.1341346 (PMC11044683; doi:10.3389/fphar.2024.1341346)
Supplement: Supplementary file 4 [file Table4.XLS]

## Sheet: uniCox24
id	HR	HR.95L	HR.95H	pvalue
JCHAIN	0.997833	0.99624	0.99943	0.00781931
CCL19	0.996225	0.992576	0.999887	0.0433576
CD79A	0.990013	0.982835	0.997243	0.00685882
CXCL13	0.990381	0.983763	0.997044	0.00472336
NKG7	0.990618	0.981492	0.99983	0.0459275
CD2	0.977731	0.963598	0.992072	0.00243378
GAST	1.01331	1.00474	1.02195	0.00227723
GZMB	0.984143	0.971322	0.997134	0.016901
CD8A	0.973948	0.951494	0.996931	0.0265371
CD3D	0.978608	0.965738	0.99165	0.00136775
GZMH	0.975567	0.954991	0.996587	0.0229501
CD53	0.988882	0.979253	0.998604	0.025109
TGM2	1.0079	1.00056	1.0153	0.0349044
CD3E	0.965608	0.946517	0.985084	0.000592645
CD52	0.983611	0.973346	0.993984	0.00202037
UCP2	0.990422	0.982023	0.998893	0.0267745
CXCR4	0.990294	0.983479	0.997157	0.00564062
RGS1	0.98291	0.96905	0.996969	0.0173654
PTPRC	0.95524	0.927721	0.983574	0.00213726
VSIG4	1.01932	1.00051	1.03848	0.0440227
TPSAB1	0.968586	0.944145	0.993659	0.0143724
SASH3	0.954979	0.92793	0.982816	0.00167599
LGALS9	0.973823	0.953144	0.994951	0.0154278
CD7	0.962007	0.933607	0.991272	0.0112988
TNFRSF1B	0.984352	0.970909	0.99798	0.0245677
CTSW	0.95766	0.925514	0.990923	0.013014
SPOCK2	0.969592	0.948198	0.991469	0.00667556
CST7	0.976011	0.958124	0.994232	0.0100839
IL2RB	0.969168	0.943873	0.995141	0.0202889
BATF	0.959984	0.935795	0.984798	0.00170988
HCLS1	0.978731	0.961248	0.996531	0.0193934
LTB	0.973715	0.955829	0.991935	0.00486186
LSP1	0.978233	0.959411	0.997425	0.0264152
IGF2BP2	1.01524	1.00502	1.02557	0.00340394
SELL	0.959133	0.932918	0.986085	0.00316782
NTN1	0.977664	0.956891	0.998888	0.0392588
GIMAP7	0.955188	0.928972	0.982143	0.00124241
SLAMF7	0.970153	0.944038	0.99699	0.0295186
OR2I1P	0.979235	0.961204	0.997605	0.0269056
CPVL	1.03832	1.01048	1.06694	0.00669961
EVI2B	0.955061	0.923738	0.987447	0.00688286
SELPLG	0.968274	0.946493	0.990556	0.00547897
GIMAP4	0.974538	0.954182	0.995329	0.0166372
ID2	0.983855	0.970242	0.99766	0.0220465
FAM171A1	0.967636	0.936798	0.999488	0.046485
ROBO1	0.958724	0.934541	0.983533	0.00122155
CORO1A	0.974032	0.959321	0.988968	0.000702259
FCGR2A	1.0374	1.00833	1.0673	0.0113381
CCR5	0.94201	0.892542	0.994219	0.0299589
PLPP3	0.963634	0.933122	0.995144	0.0240384
WAS	0.947341	0.912955	0.983021	0.00413373
CCR7	0.920791	0.879736	0.963762	0.000391026
CD27	0.918029	0.87225	0.966211	0.00104929
CCL22	0.964849	0.932377	0.998452	0.0404968
GPSM3	0.978225	0.960657	0.996114	0.0172634
ARL4D	1.00548	1.00048	1.01051	0.0316834
IRF8	0.925347	0.881706	0.971149	0.00164563
ITM2A	0.944213	0.908641	0.981179	0.00339289
CXCR3	0.921943	0.872598	0.974078	0.00378244
LCK	0.9265	0.888623	0.965993	0.000337659
WIPF1	0.947251	0.913453	0.9823	0.00346285
OLR1	1.02095	1.00345	1.03876	0.0187776
GMFG	0.973292	0.953243	0.993762	0.0107973
CYP7B1	0.91471	0.857469	0.975772	0.00685424
CYTIP	0.925758	0.883951	0.969543	0.00106868
ATP2A3	0.947902	0.917531	0.979277	0.00128037
LPXN	0.962689	0.938497	0.987504	0.00340797
CD5	0.893822	0.843655	0.946971	0.00013964
IL10RA	0.9264	0.874442	0.981446	0.00943414
ARHGDIB	0.994711	0.990216	0.999226	0.0217421
PTPN7	0.924081	0.871065	0.980323	0.00881352
RASSF2	0.936112	0.891868	0.98255	0.00752698
ARHGAP30	0.952353	0.921646	0.984083	0.00350574
CD37	0.934612	0.895334	0.975613	0.00202178
SIT1	0.901704	0.846437	0.960581	0.00134512
NCKAP1L	0.923591	0.867441	0.983376	0.0129986
FOXP3	0.926198	0.873278	0.982324	0.0106467
LGALS2	0.948068	0.910074	0.987648	0.010602
TNFRSF4	0.905124	0.845397	0.96907	0.00420933
PREX1	0.940186	0.898096	0.984248	0.00830518
INPP5D	0.915949	0.866443	0.968284	0.00195592
CTLA4	0.914841	0.849566	0.985131	0.018442
APBB1IP	0.914613	0.854551	0.978897	0.0100121
ARHGEF6	0.913813	0.853198	0.978736	0.0100603
S1PR4	0.920015	0.872035	0.970635	0.00228366
GALM	0.931797	0.88341	0.982834	0.00942091
GIMAP6	0.927694	0.877027	0.981287	0.00881405
APOBR	0.945399	0.897645	0.995694	0.0337427
TNFRSF14	0.961333	0.925317	0.998752	0.0429634
JAK3	0.918879	0.872667	0.967537	0.00131134
SLA	0.899795	0.834302	0.97043	0.00617308
ITGAL	0.886585	0.822022	0.956218	0.00180566
NCF4	0.946569	0.904539	0.990552	0.0178074
BLNK	0.865691	0.794825	0.942875	0.000933405
CXCR6	0.889794	0.822408	0.962701	0.00366092
CD247	0.860705	0.787667	0.940515	0.00091491
MYO1F	0.924049	0.857805	0.995408	0.0374132
CLEC10A	0.927054	0.864194	0.994487	0.0344909
SIRPG	0.865342	0.793803	0.943328	0.00101943
RUNX3	0.977788	0.9577	0.998297	0.0339317
GZMM	0.879214	0.81687	0.946315	0.000602594
GYPC	0.923872	0.873101	0.977595	0.00603816
GIMAP2	0.928821	0.86952	0.992167	0.0282649
LIMD2	0.924292	0.884456	0.965922	0.000460987
IKZF3	0.874162	0.812386	0.940635	0.000322398
RFTN1	0.958248	0.92575	0.991887	0.0154059
FAM107B	0.94259	0.905618	0.981071	0.00377895
SLAMF6	0.863074	0.796985	0.934642	0.000291301
ARRDC3	0.986389	0.973709	0.999233	0.0378793
FUCA1	0.975214	0.959117	0.991581	0.00312033
RASAL3	0.881746	0.819355	0.948888	0.00077613
MMP19	0.950453	0.908175	0.994699	0.0286028
KLF2	0.951677	0.90967	0.995624	0.0315264
RASSF5	0.957185	0.927372	0.987956	0.00671734
SLA2	0.875234	0.79416	0.964584	0.0072095
TRAF1	0.953242	0.915598	0.992434	0.0198377
PDCD1	0.894701	0.825195	0.970062	0.00700458
CADPS2	0.914242	0.83995	0.995106	0.0381325
CELF2	0.860965	0.781766	0.948189	0.0023616
SPN	0.890022	0.818706	0.96755	0.00625538
DPYSL2	0.961877	0.934394	0.990169	0.00858965
SQLE	1.00719	1.00162	1.01278	0.0112896
GCH1	0.969606	0.940319	0.999806	0.0485675
BIN2	0.890775	0.81828	0.969691	0.00757181
BMF	0.895622	0.828428	0.968267	0.00559915
CIITA	0.917299	0.843627	0.997404	0.0432996
RGL1	0.928623	0.875503	0.984966	0.01374
TIGIT	0.843037	0.759365	0.935929	0.00136689
PPP1R16B	0.854562	0.785955	0.929158	0.000232542
CD6	0.843789	0.774099	0.919753	0.000112523
TBC1D10C	0.846748	0.773459	0.926981	0.000316378
STAT5A	0.938763	0.901471	0.977597	0.00224648
MYO1G	0.919058	0.855238	0.987641	0.0215252
TMEM140	0.9669	0.93507	0.999814	0.0487432
DOCK2	0.850898	0.763022	0.948895	0.00369418
ICOS	0.835737	0.749489	0.931911	0.00124284
S100A10	1.00059	1.00016	1.00102	0.00764811
TAGAP	0.880894	0.801899	0.96767	0.00815633
TP53INP1	0.919365	0.880892	0.959519	0.000115925
ARHGAP45	0.944982	0.910838	0.980404	0.00257837
CD3G	0.848398	0.763381	0.942884	0.00227614
NFAM1	0.918629	0.846783	0.996571	0.0410898
TRANK1	0.930992	0.869665	0.996644	0.0397198
MAP4K1	0.843245	0.766839	0.927264	0.000434332
FRZB	0.894529	0.820803	0.974878	0.0110938
ZAP70	0.815094	0.736569	0.901992	7.63101e-05
ARHGAP25	0.897153	0.829136	0.97075	0.00697683
KIT	0.871312	0.779245	0.974258	0.0156203
NEK6	1.04603	1.01328	1.07983	0.00556118
ARHGAP9	0.858348	0.777683	0.947379	0.00241732
DOCK8	0.868185	0.787357	0.957311	0.00458297
FGD3	0.793934	0.719911	0.875569	3.8195e-06
TMEM150C	0.927029	0.877113	0.979786	0.00729431
TNFRSF17	0.920841	0.863675	0.98179	0.0116694
PTPN6	0.976088	0.953495	0.999216	0.0428088
SNX20	0.853934	0.760586	0.95874	0.00750999
CD96	0.840854	0.75405	0.93765	0.00182081
JAML	0.831801	0.734289	0.942261	0.00379401
AKNA	0.893877	0.841288	0.949753	0.000287425
FCMR	0.883121	0.816494	0.955185	0.00189918
PSTPIP1	0.871054	0.780785	0.97176	0.0133927
RCSD1	0.874655	0.793019	0.964694	0.00738495
ZBP1	0.870796	0.765644	0.990389	0.0351136
SH2D3C	0.851067	0.7829	0.92517	0.000153142
ZNF683	0.907027	0.824934	0.997291	0.0437983
FAM78A	0.826043	0.733366	0.930432	0.00164637
CD48	0.85119	0.766675	0.945022	0.00252933
IKZF1	0.824218	0.736659	0.922184	0.000741644
IRF4	0.88532	0.812307	0.964895	0.00554179
LPIN2	0.928341	0.879995	0.979343	0.00643193
PLCB2	0.838128	0.739945	0.949338	0.00547247
FNBP1	0.942525	0.90485	0.981769	0.00445509
PPM1M	0.926053	0.871038	0.984543	0.0139523
FLI1	0.854226	0.756273	0.964866	0.0112279
DOCK10	0.849881	0.754242	0.957646	0.00757449
ZBED6CL	0.908105	0.830992	0.992372	0.0332477
RFX5	0.971647	0.945463	0.998556	0.0390534
PAQR8	0.865405	0.77671	0.964229	0.00878697
MDFIC	0.952264	0.912549	0.993707	0.0244234
CCR4	0.79647	0.696362	0.91097	0.000898331
EVL	0.926359	0.874891	0.980855	0.00872219
ACAP1	0.850147	0.770524	0.937998	0.00121353
ADAM28	0.899792	0.810188	0.999306	0.0485019
DOK3	0.866888	0.776852	0.967359	0.0106772
PLD4	0.834362	0.730667	0.952773	0.00748513
FMNL3	0.888922	0.809527	0.976103	0.0136384
BCL2L11	0.919549	0.867883	0.974291	0.00447308
CXorf21	0.851897	0.730947	0.992861	0.0402012
IFFO1	0.852191	0.748936	0.969682	0.0152175
SLC49A3	0.892881	0.798423	0.998513	0.0470287
ERG28	1.0136	1.00202	1.02532	0.0212548
BTK	0.831655	0.730427	0.946913	0.00537413
P2RY10	0.786614	0.688382	0.898863	0.000420917
ARHGEF3	0.924475	0.879187	0.972095	0.0021817
SEPTIN1	0.793233	0.700531	0.898202	0.000259071
CCR8	0.800214	0.667985	0.958619	0.0155818
PIK3R5	0.835737	0.706188	0.989052	0.0367918
PLS3	1.00543	1.0024	1.00847	0.000436526
GMIP	0.92658	0.879933	0.9757	0.0038109
RNF19A	0.969569	0.947313	0.992347	0.00909675
KLHL6	0.792243	0.67366	0.9317	0.00487593
EVI2A	0.840896	0.718267	0.984461	0.031186
ETV6	0.966417	0.938777	0.994871	0.0210372
ITGB7	0.768458	0.643527	0.917642	0.003621
SPATA13	0.793195	0.670043	0.938983	0.00711748
PIK3CG	0.791061	0.673862	0.928644	0.00417227
TNFAIP8	0.943801	0.893794	0.996606	0.037308
IRAK3	0.874405	0.774432	0.987285	0.0302699
LAX1	0.843703	0.746902	0.953051	0.00626953
SMAP2	0.954765	0.931696	0.978406	0.000207795
KLRB1	0.763352	0.654014	0.89097	0.000617947
HLA-DOB	0.890377	0.800593	0.99023	0.0322742
SATB1	0.822515	0.705105	0.959476	0.012905
CDC42SE2	0.958969	0.926295	0.992797	0.017851
KCNAB2	0.847387	0.733847	0.978494	0.0240601
IL21R	0.847227	0.747088	0.960788	0.00978731
FAM13B	0.869202	0.779718	0.968955	0.0114422
RASGEF1B	0.78111	0.679728	0.897614	0.000496243
TPP1	1.02786	1.01068	1.04533	0.00140026
GPR171	0.750627	0.637754	0.883476	0.000560416
CGNL1	0.826563	0.720251	0.948567	0.00669452
MCOLN2	0.820219	0.678275	0.991869	0.0409368
PARVG	0.824624	0.695723	0.977408	0.026185
SP140	0.883209	0.782363	0.997055	0.0446812
PLCG2	0.857823	0.756802	0.972328	0.0164427
SH2D1A	0.75889	0.651484	0.884003	0.000394864
RHOH	0.817946	0.705686	0.948065	0.0076296
CFLAR	0.890921	0.820459	0.967433	0.00600366
IL16	0.734267	0.617328	0.873357	0.000483191
NCF1	0.809446	0.696796	0.940308	0.00569317
RNF166	0.878513	0.782825	0.985898	0.0277117
CD1C	0.824094	0.703763	0.964999	0.0162895
CNOT6L	0.920452	0.859487	0.985741	0.0177535
VPREB3	0.927592	0.871203	0.987631	0.018828
PPM1K	0.808106	0.67052	0.973923	0.0252575
XAF1	0.935681	0.878916	0.996112	0.0373471
