# Supplementary material for: Machine learning-based identification of a consensus immune-derived gene signature to improve head and neck squamous cell carcinoma therapy and outcome
Source: Front Pharmacol. 2024 Apr 10;15:1341346. doi: 10.3389/fphar.2024.1341346 (PMC11044683; doi:10.3389/fphar.2024.1341346)
Supplement: Supplementary file 5 [file Table5.xls]

## Sheet: risk.models
ID	futime	fustat	CIDGS	Baoling Liu	Bohai Feng	Cai Yang	Chao Huang	Cheng Li	Dan Liu	Daoliang Song	Dongsheng He	Fan Yang	Fang Chen	Guangsheng Hu	Haige Zheng	Hongyu Zhao	Hua Zhang	Huili Wu	Jiabao Ma	Jing Yang	Juncheng Wang1	Juncheng Wang2	Ke Yang	LangXiong Chen	Li Xu	Lizhu Chen	Muyuan Liu	Qilong Zhong	Qun Li	Ruijie Ming	Saisai Tian	Shixian Liu	Suran Li	Wei Lu	Wei Xin	Xiaolei Gao	Xinyuan Zhao	Xiwang Zheng	Yao Yao	Yi Zhang	Yilong Lu	Yingying Wang	Yu Jin1	Yu Jin2	Yu Qiu	Yue Jiang	Yuri Belotti	Zhanzhan Li	Zhenyuan Han
TCGA-D6-A4ZB	1.03014	0	40.8698	0.963293	0.845487	0.877803	0.924642	0.905142	0.557068	0.934195	0.759069	0.957872	1.01182	0.759531	0.876551	0.943411	0.882943	0.988046	1.06618	1.23948	0.909455	0.909106	1.03699	1.06887	1.05328	0.990391	0.674678	1.06749	0.968979	0.87679	0.952662	0.804953	0.927466	1.03709	1.07861	0.857183	1.01587	0.831776	0.84635	1.24659	0.962689	1.10532	0.861264	0.838143	1.01453	0.896712	1.00448	1.02616	1.25194
TCGA-CV-7435	12.8219	1	25.8386	1.31207	0.600708	1.31099	1.04737	1.12435	0.810362	0.857174	0.647925	0.729767	0.983264	1.44054	0.791068	1.59155	1.13437	0.597435	1.5681	1.35432	0.943778	0.884867	1.13612	0.669723	0.756167	0.818933	0.861928	0.795585	0.8477	0.917084	0.807462	0.898266	0.656593	1.12052	0.88639	0.971109	0.842845	0.981085	1.02133	0.79232	1.06089	0.865333	1.10758	1.10942	0.892398	1.11585	0.962719	0.808986	0.992392
TCGA-CR-7370	0.287671	0	63.0763	0.851018	0.790461	0.750741	0.813719	0.88869	0.83116	1.73696	0.797812	0.889315	0.602936	1.63017	1.27899	0.88552	0.858731	1.25324	1.15646	0.700148	1.02447	1.02472	0.983868	1.37074	0.951299	0.80128	0.64916	0.808984	0.736203	0.876211	0.830758	1.29224	0.713278	1.56572	0.771883	0.872234	0.898379	1.20375	0.510607	1.90782	1.05059	0.840662	0.658395	0.668416	0.958781	0.885247	0.896011	1.21253	0.856432
TCGA-HL-7533	2.89589	0	29.199	0.885243	0.838109	0.411394	0.995231	0.85295	0.73447	0.733811	0.611827	0.772564	0.307433	0.956772	1.10689	0.351533	0.910998	1.06271	0.797667	0.381256	0.92101	0.92869	1.04262	1.11125	0.67422	0.807541	0.734673	0.816086	0.773931	0.829254	0.148195	0.181134	0.830602	1.23967	1.96441	0.861326	0.836334	0.786852	1.05383	0.947671	1.06209	0.999945	0.450406	0.746321	0.844443	0.848344	1.1728	0.808979	0.40146
TCGA-CR-7398	0.427397	0	58.3263	0.739079	0.631998	0.751806	0.842189	0.926498	0.864934	0.906124	0.530049	0.856946	0.658858	1.00451	0.98934	0.701211	0.935443	1.2279	0.896285	0.680156	0.214254	1.0222	0.982257	0.650391	0.42007	0.811111	0.59086	0.793723	0.426431	0.732193	0.833165	0.643217	0.278414	0.938839	0.84727	0.857041	0.938923	0.599647	0.226147	1.09515	0.838624	1.41193	0.652462	0.835936	1.03475	0.890996	1.07105	1.06963	0.693096
TCGA-CV-A464	4.71781	0	28.2433	1.21899	0.736958	0.805742	1.09242	0.874234	0.769888	0.603282	1.08695	0.826518	1.01979	0.821799	0.685129	0.824801	0.908553	1.29644	1.01849	1.10911	1.09174	0.832794	1.09368	1.16008	0.941352	0.831008	0.757303	0.8073	0.851333	0.909343	0.789101	0.5702	0.734395	0.803119	0.921146	0.831574	0.988822	0.857978	1.42733	0.839246	0.667027	0.93803	0.915195	1.02769	0.920442	0.860844	0.85716	0.792392	0.922834
TCGA-CV-7416	2.09041	1	84.3694	1.31934	0.805913	0.97803	1.33268	2.74802	0.957557	1.74398	1.06885	0.90295	0.822228	0.757853	1.17919	0.913205	2.67763	1.24341	0.925701	0.710111	1.3004	1.21152	1.02864	1.22002	1.37292	0.983714	0.879321	0.917521	1.1577	1.31461	1.11487	0.728142	1.24773	0.945344	1.3118	0.915974	1.04517	1.27696	0.997788	0.962876	1.0608	1.13413	1.06581	0.989747	1.05247	0.946247	0.628689	0.741827	0.954865
TCGA-P3-A6T6	1.08219	1	95.6703	0.684038	0.817906	0.344637	0.772587	0.885273	1.38488	0.709737	0.578455	0.925928	0.287266	0.26388	0.91089	0.297085	0.954606	1.02506	0.443549	0.315441	0.892627	1.08471	1.0091	1.55767	1.19953	0.811484	0.749909	0.824838	1.07537	1.40351	0.750109	0.683275	0.778372	0.726759	0.938687	0.89592	0.954743	0.680152	0.836409	0.715454	0.779508	1.29329	0.341774	0.340633	1.01134	0.869212	0.69071	0.972051	0.87967
TCGA-CV-A45R	15.0137	0	19.7673	0.925213	0.83539	0.450266	0.861447	0.890803	0.732991	0.545243	0.610055	1.19698	0.646245	0.830642	0.664308	0.570659	0.891871	0.517371	0.610595	0.677213	0.790073	0.953696	0.985961	0.615951	0.729949	0.799868	0.618131	0.862232	0.73907	0.694042	0.902614	0.482381	0.838125	0.784176	1.02596	0.842988	1.0365	0.776998	0.913237	0.698198	0.894602	0.995536	0.548021	1.03981	0.920938	0.860745	0.723959	0.798645	1.00666
TCGA-CV-A463	0.0630137	1	119.565	0.639549	0.802218	1.06646	0.83123	0.853312	0.663365	0.452646	0.836855	0.966566	1.04052	0.517903	1.12661	0.886729	0.880456	1.19384	0.915785	1.12876	0.923109	1.02521	0.945594	0.726018	0.799437	0.812616	0.541035	0.819312	0.80754	0.777849	0.152539	0.809692	0.870194	0.817132	1.30417	0.845854	0.960926	0.723522	0.962505	0.681308	0.828964	1.14002	1.04008	0.646257	0.9508	0.852601	0.748429	1.26691	0.91637
TCGA-CV-6433	1.75616	0	22.0191	0.622024	0.794068	0.0358557	0.811779	0.855606	0.621416	0.63034	0.484356	0.683068	0.0460222	0.40211	0.0916319	0.0273488	0.862948	1.15191	0.444426	0.0396712	0.439887	0.408461	0.997503	0.939322	0.521702	0.809051	0.784063	0.82682	0.495499	0.453329	0.815192	0.429985	0.226246	0.80774	0.72324	0.909407	0.833812	1.14945	0.377506	0.857624	0.87908	0.890227	0.0726986	0.34786	0.839832	0.833929	0.831865	0.697205	0.834625
TCGA-RS-A6TP	1.4137	0	54.9739	0.988368	0.803998	0.34313	0.854205	0.924145	0.797348	1.16048	0.261137	0.921466	0.248484	0.151224	1.17391	0.246973	0.953479	0.979469	0.731658	0.290558	0.774466	1.07468	1.0741	1.92154	1.25358	0.810381	0.856645	0.960315	0.860335	0.686548	0.607607	0.348856	0.812726	0.960419	1.6588	0.885661	1.03359	0.650863	0.794249	1.04823	0.890556	1.17764	0.437642	0.211073	0.888938	0.922716	0.96041	0.77174	0.658886
TCGA-CV-6934	0.178082	1	106.27	1.36527	0.796922	0.89092	0.772905	0.896377	1.03888	1.21258	0.915142	0.731164	0.876823	0.994573	1.40027	0.845189	0.950043	1.24775	0.855091	1.13384	1.16174	0.713439	1.04992	0.77703	1.0193	0.824264	0.597788	0.839492	1.08195	0.705658	1.00168	0.704494	0.801176	1.45418	0.681723	0.998088	1.01634	1.26656	1.04248	1.05014	1.32297	0.624662	0.652765	1.10981	0.983358	0.881303	0.927158	0.998772	0.916561
TCGA-CN-6994	3.2411	0	36.2733	1.32155	0.809322	1.43662	0.918978	1.41826	0.931933	1.09751	0.812671	1.03748	1.0448	0.913193	0.9251	1.22864	1.33141	1.02599	1.13009	1.08654	1.21392	1.16425	1.02701	1.13455	0.961599	0.807487	1.26432	0.922039	0.954338	1.21751	1.0243	2.21189	0.926214	0.943752	1.36034	0.919254	1.02222	1.35325	1.08245	1.08764	1.06922	1.08179	1.27173	1.03406	0.972402	1.4358	0.953901	0.785392	1.08695
TCGA-CV-6441	0.8	1	123.688	0.920116	3.28088	1.00934	0.857596	0.868681	1.51816	1.12222	1.41938	0.93015	2.62171	1.02789	1.22562	0.84464	0.912043	1.10567	0.665858	0.941379	0.778972	1.15378	0.980868	1.00446	0.820296	0.812566	0.903571	1.25021	0.896248	1.52714	0.758791	0.543518	2.32144	0.790495	1.0695	0.842075	0.845723	1.89705	0.714601	3.41762	0.932746	1.21154	1.17074	1.01407	0.994404	0.854827	1.08925	0.806082	1.104
TCGA-CN-5365	0.961644	1	125.695	0.891238	0.860463	1.39128	0.799988	1.03726	1.37657	1.75415	0.806809	0.945742	1.11729	1.12585	1.1263	1.09556	1.05521	1.21967	0.815674	1.23037	1.0405	1.21958	1.00606	0.863202	1.02679	0.848943	1.39116	0.805687	0.788311	1.12349	1.1209	1.38329	1.48405	1.23082	1.09038	0.871172	1.02269	0.870579	1.10523	1.03727	0.921671	1.14501	1.41742	0.966508	0.965167	1.03551	0.850254	1.40698	1.03844
TCGA-WA-A7H4	1.2137	0	29.1843	0.876288	0.820984	1.09866	1.04926	0.914457	0.820035	0.698558	0.919443	0.771311	0.998137	0.170641	1.2589	0.90333	0.921908	0.794677	0.651618	1.19035	1.12782	0.952498	1.0332	0.644827	1.18893	0.845383	0.968292	0.844018	0.765737	0.685227	0.913088	0.570393	0.648708	0.751254	0.958079	0.888114	0.92899	0.860126	1.37205	1.03934	0.883208	0.949676	1.24858	0.956416	1.04184	0.898258	0.815373	1.04646	1.01293
TCGA-MT-A67D	0.153425	0	29.8864	0.70781	0.800344	0.91146	0.790712	0.997938	0.906288	0.751851	1.12231	0.871334	0.971941	0.252125	1.08075	0.948874	1.0838	0.718563	0.8463	1.11059	1.14046	0.828935	1.0498	0.686794	1.31239	0.816554	1.30793	0.805228	0.918319	1.00142	0.820874	1.24894	1.20351	0.951107	0.803565	2.16063	0.847805	0.806672	1.12216	1.19863	3.46773	0.981234	0.923448	0.990221	0.989154	0.978618	0.806902	0.884273	0.881675
TCGA-CN-6997	2.70685	1	56.5443	1.05666	0.752717	1.55045	0.936595	1.04981	1.19849	1.23664	1.67695	1.01087	0.930044	2.76372	2.51595	1.48865	0.971909	1.20919	0.879458	1.41383	2.30953	1.10878	0.976199	1.45721	1.34239	0.808428	0.700605	1.19569	0.973094	3.52939	0.788375	3.60602	1.0755	1.22531	1.5285	0.889721	0.827747	1.35008	0.988464	1.77356	0.956492	1.09153	0.66945	1.01503	1.02712	2.07113	0.836811	0.783645	0.666198
TCGA-CV-7177	1.81644	1	73.5097	0.898635	0.721988	0.905345	0.978427	0.863321	0.556376	1.96208	1.45624	0.817477	0.971344	0.729628	1.08114	0.859542	0.831546	1.15692	1.08443	1.11727	1.10874	1.16657	0.970941	0.884151	1.04443	0.803208	0.629672	1.02001	1.87451	1.20204	1.11803	1.18047	1.49058	1.20735	0.819158	0.874916	1.06949	1.10397	0.952708	1.01376	0.943702	1.0682	0.891925	0.978537	1.03019	0.861229	0.844475	0.785239	1.01128
TCGA-CV-6938	0.394521	1	135.344	0.92868	1.15514	1.15086	0.821758	0.868408	0.928363	0.751753	0.880421	0.917244	0.998719	0.981045	1.12801	0.890242	0.885731	1.14606	1.05211	0.974762	0.853228	1.06317	1.12525	0.737479	0.750147	0.851833	1.32172	0.818886	0.789861	0.615662	0.806934	0.986881	1.25427	0.855501	0.75962	0.970603	0.847183	0.928733	1.09008	0.904903	1.09748	0.98766	1.2777	0.939548	0.775111	0.854137	0.77341	1.30792	0.822981
TCGA-CR-7367	3.94521	0	17.9065	0.960189	0.589995	0.985263	0.709362	0.874767	0.728765	0.803769	0.861083	0.760669	0.821566	0.585361	0.746264	0.964845	0.901826	0.825197	0.905993	0.972038	0.786534	0.867664	1.02208	0.647735	0.947295	0.803749	0.516899	0.833683	0.818954	0.82601	0.819492	0.794173	0.832229	1.02263	0.785308	0.871422	1.0526	1.38591	0.954206	0.989087	0.958863	0.850773	0.756454	1.05016	0.98022	0.899024	0.771368	0.8278	0.86912
TCGA-CR-6472	2.87671	0	29.2086	0.728017	0.817709	0.539485	0.763424	0.927563	0.943541	0.656485	0.776259	0.792166	0.411604	0.476067	0.923494	0.301299	0.940294	1.02457	0.770611	0.494301	0.707135	0.903448	0.973267	0.476541	1.17439	0.806388	0.474417	0.813411	0.75973	0.352207	0.793771	0.525351	0.619777	0.697888	0.928037	0.894104	0.809871	0.528632	0.642072	0.646237	0.714304	1.01163	0.486463	0.436	1.03967	0.916491	0.679609	0.787723	0.925796
TCGA-CV-5442	6.37534	0	36.9554	0.688592	0.80687	0.584358	0.783314	0.839391	0.882852	0.540857	0.628802	0.909774	0.545883	0.437789	1.13942	0.704469	0.796307	0.816963	0.783469	0.708509	0.563119	1.13535	0.995944	0.741459	0.901726	0.808886	0.606541	0.824944	0.784856	0.660736	0.892917	0.226618	0.746814	0.716703	1.26555	0.86391	0.968178	0.489385	0.829989	0.640877	0.840427	1.24679	0.631523	0.610082	1.0532	0.852648	0.739554	0.762707	0.554157
TCGA-CR-7390	4.13151	0	27.0826	0.84845	0.930857	1.19343	0.77015	0.907092	0.88391	0.973145	1.19675	0.848829	0.956329	1.48102	1.09681	1.6351	0.933226	1.14497	1.09881	1.22997	1.27544	1.10726	1.07031	1.52134	1.3397	1.02959	0.860494	0.806065	0.96424	0.769868	0.859465	1.16294	1.51273	1.06752	0.875049	0.859206	0.989106	1.01791	0.849609	1.0996	0.947706	1.1827	1.1467	0.868916	1.05753	0.945597	0.960413	0.80823	0.962362
TCGA-CV-7248	1.4274	1	90.2606	0.790375	0.768819	0.993314	0.548413	0.934234	1.12963	1.40438	1.27957	0.846624	0.87106	0.760527	0.713611	0.860296	0.864871	1.08769	1.03869	0.878778	1.62117	0.691234	0.974352	1.25031	1.3448	0.814197	1.01121	1.00584	0.992793	0.791051	0.847992	0.80372	0.762436	0.993862	0.761847	0.900766	0.929312	1.47198	0.935975	1.90312	0.794295	0.623249	0.745784	0.896267	0.978665	0.918045	0.748034	0.850087	0.997003
TCGA-D6-6825	1.34521	0	35.3867	1.01472	1.0645	1.37456	0.527453	1.16812	0.900468	0.298084	0.519479	0.830261	1.09179	0.873926	0.760988	1.21552	1.27612	0.899807	0.954394	1.0611	0.837808	0.840882	1.02029	0.879191	0.583286	0.808691	1.2479	0.800379	0.80413	0.862279	0.83677	4.08259	0.821682	1.11293	0.987972	0.87329	0.907413	0.828171	1.08268	0.696569	0.686954	0.50086	1.20052	0.900063	0.72663	1.16311	0.965253	0.832519	1.03343
TCGA-D6-6516	2.11781	0	26.8741	0.711674	0.758998	1.23142	0.781243	1.00015	1.10987	0.706433	0.598594	0.861491	1.12937	0.586163	1.07482	0.856408	0.999916	0.757201	0.951695	1.07288	0.777893	0.765646	0.98183	1.34203	0.748509	0.80645	0.569226	0.894882	0.773421	0.663772	0.758576	0.791053	1.21961	0.990371	0.850652	0.838966	1.08285	0.974693	0.750927	0.712572	0.661097	1.04038	1.2809	0.902955	0.895512	0.989248	1.00387	1.386	0.920027
TCGA-BB-A5HU	2.14247	0	43.2653	1.26389	0.922613	2.31166	0.987366	1.40789	1.27721	1.57659	1.18485	1.07408	0.912943	0.943026	1.35491	1.64196	1.36137	1.10144	0.95462	1.43816	1.32604	1.15899	0.805088	1.89202	1.15703	0.839944	2.06592	0.798781	0.809613	2.09366	0.904937	1.12387	1.32879	1.24038	1.41949	1.54605	0.929529	0.999184	1.19474	0.892325	1.46745	1.09295	1.61599	0.992375	1.10735	1.80014	1.08996	0.824528	0.857869
TCGA-CV-6933	7.50959	1	40.1993	0.915654	0.926618	1.64818	0.955135	0.91198	0.793009	0.942448	1.16247	0.920983	0.833985	1.101	1.94367	0.906173	0.864286	1.02941	0.921661	1.87864	1.56896	2.11994	1.05295	0.922186	1.5595	0.806532	0.999261	0.806099	1.0346	1.57646	0.800386	0.9651	0.766939	1.07789	0.866674	1.54428	1.01259	1.03061	0.785157	0.80424	1.76127	1.04535	0.788707	1.0061	1.01919	1.493	0.528165	0.803285	0.781661
TCGA-F7-A622	0.983562	1	112.219	0.829158	0.854926	1.13336	0.859413	0.881081	0.691098	0.890677	0.825477	0.893592	1.21874	1.31737	0.94226	0.907349	0.904641	1.08834	0.812394	1.45749	0.722258	1.11444	1.21366	1.91686	1.03929	0.81476	0.629742	0.874018	0.752179	1.43941	1.10739	0.881964	0.936522	0.871092	1.00396	0.825245	0.895154	1.09111	0.734302	0.889928	1.09424	1.19518	1.22278	1.13563	1.01253	0.874017	0.854573	0.896382	1.01367
TCGA-UF-A71D	4.00274	0	21.1677	0.550141	0.785451	0.90737	0.81602	1.21681	0.868549	1.80978	0.762983	1.05285	0.944321	0.661458	0.705131	1.21907	1.23938	0.756776	0.795134	1.09537	0.486719	0.999781	0.997946	0.645506	0.749343	0.808247	0.681538	0.808	0.911558	0.673154	1.03859	0.748203	0.66347	0.869646	0.868307	0.845209	0.979012	0.610732	0.742359	0.773675	0.794207	0.967918	0.887177	0.691764	0.997704	1.19195	0.920724	0.780573	0.955647
TCGA-F7-A623	1.68767	0	34.2649	0.818558	0.907421	0.915327	0.750227	0.867961	0.731403	0.870136	1.65003	1.07183	1.01633	0.636779	0.464382	0.951036	0.900156	0.804713	0.940589	1.04327	1.49769	0.875529	0.968228	0.712103	1.06625	0.612001	0.570055	0.816425	0.844365	0.969111	0.583805	0.878631	0.86116	0.818243	1.21336	0.839133	0.86607	1.20714	0.847339	0.723977	0.679124	1.05065	0.859554	0.680889	0.91266	0.860985	0.777585	1.6296	0.945631
TCGA-D6-6823	1.92055	0	28.5117	0.991246	0.798084	1.41764	0.898591	0.940672	0.912869	0.873437	0.795646	0.920196	1.07564	1.09631	1.14439	1.68662	0.963494	1.04199	0.88449	1.13757	0.553323	1.07369	1.05898	1.41118	0.701175	0.806783	1.26902	0.815859	0.72657	1.34111	0.792851	0.988264	1.23013	0.931412	0.962805	0.835786	0.871879	0.858469	0.709718	1.07706	1.16642	1.10121	1.4575	0.89885	0.967666	0.956336	0.980253	0.823084	0.450223
TCGA-P3-A6T4	0.169863	1	122.544	0.732709	0.809392	1.06213	0.862564	1.17153	0.713193	0.720567	1.28895	0.939771	1.11673	1.82768	0.933144	1.2345	1.14261	1.01994	1.11111	1.33563	1.40979	1.07086	1.05984	1.27181	1.3487	0.823619	0.896401	1.05213	0.961233	1.25551	1.3667	1.77773	1.22819	0.935171	1.18276	0.877774	0.859881	1.63415	1.37102	1.05427	1.22051	1.1147	1.02379	1.05166	0.94692	1.16138	0.869078	1.62456	1.26685
TCGA-CR-7373	2.43562	0	42.5932	1.0169	1.08847	1.33839	0.959892	0.904029	1.18882	0.432931	1.33943	0.890487	1.20563	0.797559	1.2218	0.984883	0.982394	1.1593	0.82825	0.91836	1.03339	0.716795	0.940783	1.0293	1.10439	0.836851	1.30331	0.836953	0.807019	0.843908	0.777096	1.84213	1.0843	0.985058	1.15722	0.966662	0.823861	0.583564	1.37291	1.77216	1.15623	0.781417	1.57489	0.874417	0.813724	0.911657	0.970655	1.26727	0.666148
TCGA-CQ-6219	1.31233	1	91.528	0.950172	0.81111	0.853789	0.833062	0.862933	0.895936	0.810594	0.871661	0.916285	0.912241	1.17083	0.856575	0.783448	0.87121	1.11123	0.982663	0.918593	0.927422	0.722483	1.13258	0.647485	1.10545	0.811506	0.757203	0.823116	0.872358	0.850067	0.884916	0.847383	0.957775	0.839087	0.877193	0.913884	0.946567	1.29332	1.02846	0.737269	0.861533	1.05969	0.79831	1.00956	0.740466	0.85612	0.711096	2.04448	0.871638
TCGA-CQ-5324	4.36438	0	31.6205	0.968048	1.49989	1.11142	0.839415	0.866536	1.36375	0.579351	0.999979	0.858438	1.13061	0.815991	0.997335	1.16077	0.861149	1.00376	0.919971	1.13465	0.803806	0.96566	1.00242	0.713733	0.773712	1.11853	1.15935	0.891023	1.5627	1.04641	0.816618	1.38415	1.96271	0.842295	1.11408	0.895893	0.913696	0.862321	0.977801	1.05619	0.916369	0.984075	1.16697	1.00287	0.865923	0.859423	0.347813	0.810185	0.893168
TCGA-CV-7429	0.293151	1	152.308	1.24661	1.21784	1.36433	0.992402	0.876815	2.16691	1.49394	1.67676	0.88909	3.07179	1.21577	1.47962	1.02732	0.896433	1.45569	1.0619	1.13946	3.32888	0.956462	1.11189	1.56601	2.07705	0.841568	0.960374	0.992539	1.78105	2.1233	1.22166	4.43899	2.12019	1.05283	0.552695	0.84461	0.850285	3.22096	1.32981	2.52853	1.52815	1.09767	1.399	1.0484	1.02285	0.88261	0.823143	0.953121	0.952184
TCGA-D6-6515	1.10411	1	80.1757	0.930862	0.765395	1.0845	0.902791	0.968033	1.24527	0.760212	0.705868	0.827858	1.04299	0.629961	1.016	0.8829	0.959325	1.19554	0.851403	0.942085	0.63813	1.13969	1.04243	0.580623	0.808654	0.808319	0.905238	0.817442	0.599189	0.469563	0.790556	0.961399	1.60562	0.850238	0.727013	1.90067	0.917832	0.694376	0.738342	0.756227	1.28798	0.482903	1.04611	0.892933	0.743064	0.941031	0.917334	1.95006	0.727453
TCGA-CV-6955	0.915068	1	95.8152	0.543871	0.812816	0.854811	0.782246	0.874631	0.281074	0.424171	0.654163	0.94856	1.00977	0.66494	0.233644	0.814586	0.832789	0.960143	0.836157	1.14686	0.721724	1.03025	0.972774	0.510218	0.666514	0.812205	0.390754	0.8372	1.55786	0.91614	0.78533	0.857294	1.48863	0.792381	1.0268	0.829475	1.01331	0.708725	0.73972	0.632993	0.814107	1.02679	0.87781	1.05543	0.89634	0.855423	0.725248	0.841604	0.945671
TCGA-IQ-7630	1.32877	0	50.168	0.971169	0.893208	1.16503	0.928322	0.906382	1.13318	0.917869	1.33927	0.910246	1.003	0.822367	1.18608	0.992404	1.03424	1.1855	0.871119	0.990319	1.04497	0.98399	0.962569	1.42546	0.842187	0.819926	0.870523	0.873137	0.77719	1.03952	0.931187	0.867196	0.989523	0.996688	1.59904	0.900674	0.886095	0.768181	0.97812	1.35514	0.915567	1.00916	1.26768	0.944132	0.941576	0.887758	0.897641	1.35493	0.821757
TCGA-CQ-6227	0.353425	1	122.711	1.47222	0.780329	0.87901	0.780966	0.902381	1.07857	0.845044	1.07626	0.871195	0.985883	1.36461	4.22785	1.02109	0.974602	1.03233	1.02353	1.10861	1.50599	0.985765	1.34056	1.45042	1.01005	0.934348	1.41163	0.809494	0.799147	0.987626	0.891629	0.811547	1.26344	0.890657	1.04148	0.831472	0.977049	1.3278	0.950657	1.08852	0.744496	1.00749	1.02707	1.11537	1.03574	0.892677	1.11913	0.808263	0.901007
TCGA-CN-4730	2.23836	0	37.2422	0.744957	0.803448	0.956967	0.857964	0.855645	1.17044	1.01082	1.06467	0.974187	0.872218	1.57917	1.15293	1.19871	0.903532	1.26767	0.90698	0.924276	0.804612	1.09346	0.97131	0.809128	1.03207	0.990578	0.989334	0.82373	0.920405	1.67979	0.790052	1.37751	0.994285	0.992648	1.0096	0.820386	0.818579	0.821261	0.88965	1.21011	0.912089	1.1871	0.96525	1.02771	1.01641	0.863099	1.33048	0.805797	0.910167
TCGA-HD-7754	2.14521	0	40.0352	0.821661	0.670601	0.894683	0.887294	0.87447	0.619934	1.2869	0.867295	0.74748	0.795141	0.588776	1.05888	0.715614	0.871803	0.957257	1.28552	1.0563	0.690538	1.19727	1.035	0.610633	1.08893	0.806661	0.589149	0.802713	0.839601	0.321947	1.09419	0.422887	0.237023	0.805869	0.940737	1.26838	0.889499	0.817151	0.788661	0.831464	1.25393	1.07704	0.639248	0.615277	1.02517	0.855687	0.71404	0.767134	0.891474
TCGA-CV-A45P	1.75068	0	38.8525	0.669905	0.881657	0.67609	0.80508	0.850936	0.532857	0.348811	0.73528	0.987789	0.932403	0.75814	0.275883	0.856396	0.854442	0.441773	0.726838	1.09934	0.810097	1.1049	0.981236	0.655219	0.879471	0.81332	0.682189	0.825911	0.826766	0.630384	0.457265	0.876599	1.22462	0.897748	1.13554	0.838296	0.998061	0.656217	0.870517	0.687579	0.848643	1.11119	0.75214	0.981292	0.955095	0.834895	0.799127	0.826002	0.92949
TCGA-CV-7425	4.70685	1	49.1086	0.584189	0.820303	1.20735	0.77039	0.855498	0.762554	0.46941	0.83599	0.883081	1.07842	0.676628	0.962693	0.979587	0.850342	0.644828	0.895116	1.12238	0.870189	1.14659	1.01423	1.1952	0.968731	0.814421	0.850422	0.849887	0.782711	0.567515	0.739742	0.70733	1.32254	1.08398	1.0992	0.858553	0.982849	0.959422	0.838658	0.683336	0.83522	0.943362	1.22171	0.930638	0.882541	0.844704	0.765423	0.79257	0.807879
TCGA-HD-A6I0	0.575342	0	52.0069	0.760972	0.873482	1.19152	0.814364	0.837647	1.00305	0.632026	1.01524	0.931541	1.43037	0.829414	1.17795	0.863853	0.896338	1.1206	0.861414	1.17333	0.630511	1.12314	0.985322	0.938084	1.18826	0.851477	0.618285	0.975317	0.910307	1.23993	0.229239	0.517731	0.832277	0.864477	0.77485	0.832746	1.11889	0.335866	0.70059	0.723871	0.892675	1.05729	1.41168	0.976018	0.977911	0.815569	0.774622	0.897391	1.24602
TCGA-CR-7380	1.66027	1	75.5253	0.783193	0.820905	1.68425	0.830485	1.11563	0.879828	0.661167	0.613117	0.839718	1.11977	0.834429	1.35548	1.06079	1.13215	1.0852	0.910009	1.20578	0.987239	0.892912	1.04769	0.921708	0.780562	0.842029	1.3583	0.812235	0.909349	1.02422	0.855361	1.21509	1.23399	0.892449	0.862616	0.846452	0.969517	1.06068	0.937458	0.903912	0.889133	1.15985	1.51999	1.04132	1.02282	1.20687	0.825929	0.797599	0.77448
TCGA-CN-4737	1.71233	0	43.6968	0.898605	0.747024	0.571295	0.807287	0.920971	0.750182	1.25811	0.753374	0.934611	0.909283	1.03121	0.921222	0.955949	0.892797	1.16118	0.896848	0.979516	1.09763	1.11478	1.0069	0.605174	1.15611	0.815605	0.908225	0.809866	0.851388	0.845981	0.897547	0.591508	0.791311	1.04685	0.830372	0.90574	1.06915	0.869062	1.05296	0.946102	0.964536	0.9876	0.668041	1.07499	1.02799	0.912786	0.8161	1.1576	0.945578
TCGA-BB-7872	3.2	0	41.3172	1.1173	1.05524	0.795615	0.995764	0.840697	0.754906	0.788587	1.17375	0.908957	0.962224	1.40645	1.27533	1.06572	0.867148	1.26134	1.01235	0.838169	1.4095	0.948977	0.871779	0.694522	1.4409	0.809175	1.97044	0.846473	0.811605	0.906117	0.172976	0.766601	0.720241	0.944846	1.10925	0.866594	0.893624	0.969265	1.43557	0.908	0.886902	0.634859	0.968515	1.12582	0.779137	0.832375	1.06882	0.811263	0.954917
TCGA-HD-A4C1	0.030137	0	59.1346	0.874429	1.95592	1.17203	0.809318	0.87482	1.16193	0.697943	0.958609	0.904534	1.0119	0.758337	1.15982	1.15275	0.90855	1.13887	0.882566	1.19325	0.944791	1.06342	1.00963	1.13001	1.05019	0.820071	1.55856	0.884761	0.94079	0.907547	0.973419	0.909944	1.19152	1.10015	1.04554	0.85391	0.89197	1.04778	0.926682	0.749432	0.992876	1.05844	1.1516	0.898502	0.930449	0.870108	0.79792	1.51051	0.765546
TCGA-IQ-A61J	2.79726	0	27.1095	0.850003	0.774596	0.709541	0.975878	0.88595	0.78859	0.58515	0.805446	0.922561	0.828029	0.909282	1.08977	0.790286	0.858388	0.868009	0.837116	0.924726	1.03859	1.21996	1.0651	0.704515	1.07687	0.809132	0.667352	0.817675	0.798893	0.741149	0.932638	0.858392	0.715955	0.735273	1.01749	0.868804	0.987815	1.06879	1.14938	0.745112	0.860847	0.96212	0.75114	1.07637	0.969648	0.875968	0.783664	0.976902	1.01679
TCGA-CV-5973	7.23562	0	35.0572	0.68421	0.826266	0.672682	0.857819	0.906294	1.28615	0.694873	0.71584	0.986545	0.663753	1.25682	0.996129	0.837316	0.915348	1.04244	0.743156	0.780102	0.900866	1.02483	1.00139	1.30282	1.0737	0.80555	1.58419	0.867546	0.756796	2.08444	0.880533	0.522098	0.71219	0.898793	1.11493	0.905646	1.08183	1.24492	1.31849	0.905871	1.33253	1.16276	0.731265	1.18743	1.03224	0.882873	0.798748	0.772691	1.1445
TCGA-CV-6436	5.20274	0	37.6535	0.71489	0.878921	1.05031	0.771845	0.8385	0.453914	0.488464	0.986026	0.943265	0.987708	1.09577	0.24683	0.786934	0.882302	1.02407	0.817293	1.04059	0.54578	0.778689	0.985088	0.785591	0.868745	0.919603	0.699736	0.839921	0.752877	0.771907	0.615464	0.736711	0.923691	0.835661	0.791325	0.823161	0.99579	1.05119	0.876331	0.70802	0.952991	1.01387	1.0913	1.15982	0.979266	0.82099	0.760651	0.903404	1.08681
TCGA-CQ-5333	0.934247	1	119.704	1.11862	1.08895	1.06464	0.931959	0.909852	0.832639	0.967204	1.1668	1.0458	1.02015	1.09938	1.06393	1.14093	0.911618	1.12412	0.996354	1.03197	1.45704	0.896922	1.0713	0.939016	1.13151	0.812617	1.04615	0.810697	0.709626	0.42848	0.817681	0.579664	0.835876	0.971587	0.675179	1.10278	1.00513	0.925637	1.48279	1.00412	1.22884	0.821553	1.21571	0.982959	0.964845	0.884179	0.869211	1.29602	0.966876
TCGA-CQ-5325	1.79178	1	66.6771	0.990906	0.674462	0.896082	0.710697	1.04993	0.840556	0.953808	0.930642	0.996416	1.00505	0.882151	0.397427	0.875353	1.1069	1.13314	0.869942	0.902194	0.824643	0.413851	0.988017	0.736887	1.35999	0.820185	0.600387	0.798334	0.651433	0.545274	0.898479	0.849571	0.933119	0.906734	0.629093	0.848407	0.931985	0.949625	0.752856	0.738211	0.402175	0.601962	0.619139	1.02388	0.822193	1.03683	0.795973	1.24873	0.886012
TCGA-CV-7263	1.53425	1	59.3656	0.665965	0.747032	0.829654	0.803123	0.866615	0.42811	0.768247	0.442881	0.798603	0.831669	0.789051	0.973659	0.909807	0.838039	0.718677	0.915311	0.97902	0.989255	0.8987	0.972695	0.577907	0.719641	0.810973	0.63677	0.818742	0.991464	0.718096	0.724834	0.341428	1.17474	0.935747	0.809123	0.952768	0.933611	0.733982	0.758127	0.800527	0.894138	0.877433	0.73281	0.837245	1.00874	0.87601	0.758081	0.916527	1.12709
TCGA-CQ-7072	6.46301	0	36.6097	1.41799	1.18534	1.28196	1.2526	0.869514	0.842281	0.84758	0.692315	0.667291	0.934335	0.986761	1.1636	1.27187	0.82575	1.31089	0.933819	1.34382	1.17869	1.07866	1.07578	0.8562	0.954563	0.802578	0.669425	0.81054	0.70643	1.58355	1.0216	1.2489	0.580857	1.04696	0.941091	0.952923	1.08798	0.970691	0.936007	1.29342	1.42651	0.665322	0.991985	0.938408	1.09792	0.963547	1.33219	0.715786	1.16562
TCGA-CV-A468	1.27123	1	55.2838	0.856012	0.686367	0.483146	1.07274	0.857155	0.632314	0.333457	1.0412	0.847069	0.654149	0.740148	0.766374	0.501284	0.936426	0.85426	0.856132	0.708271	0.894756	0.40892	1.03522	0.574889	1.05504	1.49274	1.05481	0.81118	0.910686	0.496667	0.750044	0.633079	1.34924	0.867731	0.711985	0.922133	0.938317	0.734509	1.11762	0.728491	0.666806	0.518643	0.511173	0.939952	0.920026	0.839508	0.737411	1.15003	1.00958
TCGA-IQ-A6SH	1.29041	0	31.7539	0.847601	0.860014	0.536496	0.947739	0.959658	0.812908	1.20336	0.975546	0.895475	0.748447	1.24207	1.06586	0.431767	0.931855	1.16158	1.06605	0.491842	0.783963	0.988839	1.05738	1.00652	1.20563	1.03085	0.82725	0.84494	0.868427	1.36634	1.00344	0.811595	0.96899	1.22558	0.847661	0.877351	1.01559	1.3191	1.12124	1.18857	0.860781	1.04188	0.608079	1.07506	0.883362	0.928884	0.881676	1.932	1.08597
TCGA-CR-7371	0.257534	1	97.5186	0.932043	0.627587	1.28399	0.779207	1.10191	0.671303	0.758177	0.877545	0.851827	0.999213	0.545861	0.915686	1.3897	1.10579	1.0527	0.987542	1.10841	0.704019	0.613878	1.00856	0.90693	0.916225	0.820314	0.784027	0.896687	0.795799	0.66855	1.02968	1.34967	1.04127	1.15327	0.835538	0.895445	0.948274	0.998806	0.727763	0.978189	0.636523	0.409452	1.11164	0.880351	1.00853	1.09048	1.70019	0.870187	0.870206
TCGA-BB-8601	1.70959	0	56.8367	0.707369	0.886444	0.801004	0.788511	0.87442	0.531627	0.849594	2.0481	0.897486	0.809915	0.620634	1.25249	0.742958	0.818084	0.894591	0.855241	0.837127	1.72072	1.12422	0.98482	1.16585	1.90984	0.810081	0.858001	1.0612	1.03719	1.29672	1.16624	0.700103	0.886628	1.03403	1.10424	0.821652	0.786561	0.70481	0.63133	0.928038	0.834318	1.20008	0.653518	0.533598	1.0634	0.864867	1.13037	0.809777	0.919981
TCGA-QK-A6IF	1.92877	0	13.5256	0.963034	0.653323	0.675374	0.755552	0.862206	0.737367	0.159974	0.737881	0.748409	0.736682	0.235641	0.42584	0.558767	0.870995	1.14998	0.506053	0.756965	0.631069	0.115795	0.971699	0.50033	0.875467	1.09255	0.537998	0.850048	0.673378	0.295982	0.975898	0.531355	0.302264	1.10621	0.600031	0.901967	0.860369	0.247941	0.66831	1.3781	0.0941993	0.500293	0.100148	0.399305	1.01149	0.866982	1.05781	0.714585	0.832369
TCGA-BA-A4IF	2.45205	0	31.4564	0.885238	0.813148	0.989032	0.857983	0.879961	0.683215	0.627018	0.924664	0.898623	0.950453	1.32837	0.921288	1.43533	0.909941	1.07812	0.812008	1.01639	0.897082	1.11216	0.997787	1.20281	0.798081	0.812092	0.782488	0.812276	1.2324	1.67452	0.832698	1.45702	0.799925	1.39108	1.49798	0.825991	0.87625	1.10791	0.758662	1.29539	0.896293	1.13865	0.981352	0.908461	0.92683	0.852637	1.11592	0.811849	0.692647
TCGA-BA-5152	3.52877	0	38.1094	0.821557	0.763815	0.891965	0.914139	0.889409	1.03459	0.237146	0.85251	0.969769	1.19559	0.765635	0.636812	0.744459	0.859935	0.425859	0.922246	0.890843	0.70713	0.719649	0.958119	0.699086	0.888191	0.803394	0.911067	0.832561	0.787901	0.782515	0.954164	1.02964	6.14938	0.704158	1.00993	1.58925	0.865632	1.10287	0.882344	0.950805	0.978577	0.759021	0.949754	1.02835	0.928169	0.869114	0.74818	1.72089	0.8694
TCGA-BA-4076	1.13699	1	102.221	0.72666	0.998043	1.84555	0.822895	1.33407	0.894026	1.26949	0.70496	0.974373	1.282	1.54645	1.2982	1.50934	1.34161	0.990255	1.01639	1.40503	1.02263	1.11156	1.05614	1.00032	0.753412	0.844341	1.28252	0.883354	1.2681	3.25792	1.07293	1.69782	1.97276	1.59099	1.46295	1.16152	0.837525	1.05628	1.1891	1.45871	1.13813	1.14134	1.68693	1.05575	1.04115	1.49139	1.4254	0.767374	1.01698
TCGA-UF-A7J9	3.72055	0	33.0381	1.048	0.787464	0.635526	0.981701	0.864267	0.641467	0.930538	0.835519	0.769961	0.560394	0.979487	0.939853	0.696011	0.798353	0.914364	1.13362	0.712902	1.09673	0.963685	1.02336	0.755542	0.911722	0.879691	0.783083	0.927731	0.741539	0.735583	0.877917	0.650255	0.39921	1.11714	0.910898	0.89396	0.947053	0.404442	0.679909	0.971466	0.988472	1.0289	0.454927	0.760451	1.02926	0.857751	1.06635	0.76917	1.11531
TCGA-BA-5557	1.70685	0	51.8152	1.0741	0.81145	0.622556	0.870121	0.862672	0.934423	1.10923	0.858484	0.871403	0.631185	0.926054	0.941161	0.731388	0.83444	0.958934	0.924066	0.762134	0.861292	1.13379	0.945879	0.594945	1.29908	0.810893	0.638456	0.814877	0.862203	0.67627	0.921223	1.00111	1.84421	2.79834	0.980157	2.14767	1.09265	0.82624	0.97467	0.805896	1.04866	0.684823	0.447903	1.09618	1.02635	0.849465	0.433894	0.866218	0.988366
TCGA-HD-7753	2.3726	0	28.7427	1.07404	0.892503	1.66397	1.4172	1.2283	0.853082	0.787243	0.923494	0.868056	1.05654	0.752832	1.49397	1.11502	1.20699	1.18261	0.943446	1.21446	1.21984	0.954218	1.08897	1.22625	1.10832	0.805912	1.17301	0.925943	0.776801	0.998334	0.849984	0.902358	1.15139	0.960499	1.04749	0.868447	1.04354	1.08428	0.981489	0.894648	0.96044	1.0544	1.77602	0.931472	1.01961	1.24881	1.02488	1.08659	0.845622
TCGA-CV-7102	0.153425	1	140.478	1.15421	0.966935	2.83716	1.09602	1.68374	1.20294	7.74867	1.55426	0.938742	1.11522	0.756321	1.3853	1.79375	1.65248	1.28286	1.00093	1.40228	1.28003	1.17363	0.887751	1.2541	1.33382	0.821733	2.49685	0.838286	0.880956	2.07232	0.805235	1.3024	0.99194	1.08227	1.20031	0.910649	0.900287	0.864664	0.863083	1.0882	1.12974	1.00686	2.00823	0.868079	1.02845	2.29128	1.06564	1.28962	0.771322
TCGA-T2-A6WX	0.572603	1	105.713	1.33142	1.03062	1.38985	0.978628	0.900145	2.14251	0.793785	1.0623	0.919011	1.24564	0.722836	0.718087	1.0548	0.911634	1.28816	0.867242	1.19131	0.825145	0.816421	1.10643	0.992326	1.11249	0.884045	1.22453	0.8389	0.852668	0.927369	0.91462	1.05856	1.02918	0.947428	0.724596	0.849499	0.841306	0.856673	1.08402	0.911773	1.23619	0.728059	1.46942	0.757397	0.794498	0.885097	1.09468	0.919464	0.887988
TCGA-CN-A49A	1.4411	1	87.3118	0.922213	0.894303	0.998586	0.826738	0.853033	0.683945	0.901632	0.817789	0.870851	1.02135	0.932565	1.56964	1.24508	0.796828	1.25047	0.726284	1.20754	0.738467	1.11851	1.01967	0.739517	0.762723	0.793844	0.613518	0.914236	0.655819	0.800817	1.06471	1.17534	0.514823	1.06145	1.60044	0.893846	0.845213	7.1543	0.806751	1.54242	1.22057	1.24351	0.955237	0.696288	1.21434	0.854523	1.19101	1.36158	0.913477
TCGA-BA-A6DI	0.920548	1	100.207	0.822503	1.05002	0.929937	0.936769	0.885911	0.796072	0.623041	0.89105	0.91725	0.891516	0.562876	0.974562	0.780249	0.853599	0.850817	0.963561	0.887777	0.708447	1.04016	0.935899	0.841329	0.990839	0.813716	1.36886	0.858739	0.739547	0.885619	1.01769	1.21626	1.49414	0.761564	1.16985	0.836431	0.937044	1.5104	1.20963	0.853136	0.929206	1.05589	1.03961	1.02116	0.990603	0.893667	0.887523	0.823248	0.985784
TCGA-QK-A6IG	0.608219	1	117.887	0.972695	1.07004	1.04991	1.15972	0.875805	1.52803	0.597607	1.94399	0.950978	1.12238	1.01733	1.11713	0.794294	1.00182	1.35839	0.875084	1.04267	2.14941	0.968563	1.05384	0.99165	1.43444	3.44853	0.707318	0.924798	0.856311	1.17987	0.846402	1.35145	1.20202	0.944944	0.954971	0.964454	0.899682	1.33979	1.10957	1.06629	1.07826	1.07848	1.07648	0.919534	1.01653	0.856565	0.937206	0.8251	0.848268
TCGA-CV-A45O	2.33151	0	40.2873	0.587287	0.807838	0.768545	0.800516	0.83016	0.24807	0.335215	0.525639	1.00043	0.926041	0.312056	0.26031	0.810587	0.813074	0.714982	0.853683	1.19767	0.785827	0.990046	0.968367	0.477648	0.741008	0.807032	0.415249	0.810413	0.802613	0.488149	0.540818	0.615804	0.642796	1.04261	1.14821	0.875966	1.08706	0.697594	0.79416	0.650405	0.940628	1.08815	0.805847	0.985247	0.87995	0.814839	0.72781	0.91492	1.03311
TCGA-P3-A6T0	1.58356	0	51.6606	1.20195	0.840549	1.35914	1.87663	0.942505	0.901258	0.817107	1.00176	0.746765	1.0582	0.8487	1.46222	1.01223	0.931603	1.31111	0.90655	1.03437	1.10039	1.14757	0.919847	1.24338	1.26213	0.829336	1.08376	1.06244	1.66068	1.69426	0.842632	1.60387	1.43649	0.857848	1.38043	0.836174	0.966675	0.712029	1.26011	1.08676	0.936332	1.18962	1.5546	1.03078	1.10595	0.927361	0.942688	0.725189	0.897619
TCGA-CN-6992	2.92055	0	30.027	0.856262	0.740273	1.07135	0.817814	0.966968	0.90154	0.987436	1.94314	0.935409	0.929871	1.05407	1.44009	0.984385	0.943107	1.06278	0.83022	0.96472	0.882841	1.02215	0.981664	1.04401	1.04936	0.778301	0.708394	0.996136	0.88396	0.784228	0.984513	1.36545	0.881377	0.93984	0.835403	0.865173	0.972909	0.667594	0.624943	1.16707	0.895847	0.721181	0.952407	0.726931	1.03092	0.946227	0.979363	0.804185	1.02857
TCGA-CN-A497	2.91781	0	21.3182	0.954142	0.772009	1.15053	0.8521	0.870759	0.642046	1.06479	0.165562	0.821263	0.951219	0.961348	0.901617	1.02033	0.845692	0.955008	0.680203	1.21957	0.400454	0.858003	1.02661	0.724483	0.211327	0.801544	1.38365	0.798853	0.711974	0.636101	0.764382	0.911999	0.144775	1.15908	0.859405	0.845181	0.890669	0.876409	0.672529	1.13195	1.05206	0.793683	1.00633	0.847503	1.01884	0.860379	1.18241	0.893217	1.02044
TCGA-P3-A6T5	2.41644	1	52.7103	0.936342	0.795118	1.12486	1.56878	0.984425	0.715034	0.675028	0.85058	0.858382	1.06307	0.779782	1.00483	0.931872	0.938246	1.07924	0.85096	1.13467	0.927481	1.20371	1.03776	1.5261	2.83414	0.822587	0.729617	0.803921	0.836087	0.90819	1.01183	0.565778	0.954449	0.959115	1.13657	0.859872	1.02217	0.685442	1.15055	1.02264	0.934829	1.10616	1.23284	0.922076	1.01355	0.943133	0.939954	1.07418	0.995445
TCGA-F7-7848	3.09863	0	26.2371	0.643346	0.727205	1.30724	0.74476	1.26179	0.5646	1.20492	0.4018	0.868109	1.0778	0.558326	0.381044	1.23618	1.26185	0.924099	1.13195	1.06725	0.639687	0.615408	1.00915	0.576257	0.335238	0.8133	0.961669	0.799869	0.957386	0.903103	0.859753	0.502901	0.58513	0.822796	0.800848	0.869094	0.95938	1.29732	0.667672	0.80008	0.81312	0.511218	0.993784	0.94948	1.02092	1.2827	1.06831	1.21618	0.917408
TCGA-T3-A92M	1.14247	0	27.708	1.07824	0.891012	1.48398	0.96166	1.14075	0.898929	0.503655	1.09855	0.786778	1.03429	1.46174	0.908796	1.3415	1.23465	1.33295	0.960628	1.14828	1.15932	0.746131	1.13446	1.02212	1.2733	0.79917	0.905442	1.08417	0.757324	0.888006	1.08931	0.680753	1.20937	0.852642	0.789094	1.02382	0.885346	1.69305	1.15783	1.08407	1.28075	0.904129	1.30081	0.88439	0.934753	1.11934	0.92729	0.936947	1.13581
TCGA-MT-A67F	1.05205	0	37.0304	0.939132	0.91346	1.09741	0.832425	0.839693	1.5888	0.191039	0.728061	0.862149	1.1422	0.727279	0.566146	0.926727	0.864221	0.994709	0.88122	1.36209	0.713011	0.475727	1.16873	0.992444	0.785172	0.809514	1.46936	0.810489	0.7095	0.356646	0.535929	0.655509	1.48485	1.47572	0.642749	0.946181	0.926975	0.704346	0.728305	0.729795	0.626321	0.558226	0.757191	0.916187	0.883307	0.822318	0.844228	1.39622	0.943815
TCGA-CX-7086	1.56986	0	34.8371	0.589768	0.816899	1.15312	0.801718	1.25698	0.868109	0.934372	0.596992	0.934394	1.01817	0.731109	0.953183	1.16514	1.20631	0.95715	0.77606	1.14429	0.621369	0.933999	1.00137	0.8226	0.550667	0.816701	0.985988	0.803601	0.76388	0.945556	0.911914	0.466327	0.506632	0.757036	1.0136	0.836925	0.892353	0.714137	0.650888	0.757552	0.813945	1.02714	1.10145	0.787691	0.962739	1.26593	0.833612	0.82475	0.615535
TCGA-BA-5149	2.20822	1	72.4857	0.833701	0.867626	6.24726	0.919149	7.03186	1.42583	1.48996	1.33806	0.897431	1.13673	0.829826	1.3877	5.47996	7.48437	1.2797	0.862319	1.03913	0.963093	1.01776	0.984297	1.1825	1.06292	0.994013	4.0041	0.808096	0.749363	1.78758	0.850064	1.79246	1.52353	1.16979	1.19424	0.841222	0.869861	0.713545	1.09992	1.12775	0.784706	1.03561	5.11752	0.706499	0.938961	7.1856	1.1435	0.864868	0.792396
TCGA-CN-6010	4.1726	0	29.9535	0.912885	0.788231	1.00309	0.723447	0.884381	0.886962	1.02959	1.25076	0.895417	0.868523	0.420387	1.06407	0.909703	0.839619	0.596744	0.988394	0.92436	1.01178	0.920837	0.956528	1.33454	0.862711	0.817363	0.757127	1.15934	1.45823	0.92113	0.839652	1.09321	1.96551	0.919639	0.923272	0.845621	0.985033	0.895494	0.752325	1.89486	0.81797	0.981465	0.86193	0.880523	0.99967	0.887048	0.727037	0.977932	0.883237
TCGA-CX-7085	0.879452	0	35.7869	0.992997	0.698473	0.628121	0.567381	0.879923	0.593807	0.662346	0.62927	0.769406	0.983635	0.718039	0.713822	0.922111	0.902548	0.925478	0.859788	1.11926	0.738952	0.44045	0.984221	0.502393	0.898112	0.811687	0.635271	0.809629	0.812319	0.368368	0.852381	0.817807	1.08948	1.24471	0.568503	1.03348	1.03387	0.723602	0.986501	0.760954	0.608212	0.288709	0.54017	1.07164	0.969294	0.868501	0.783388	0.853258	0.916029
TCGA-UF-A7JD	2.02466	1	70.0101	1.31952	3.65421	0.984601	2.38645	0.938039	1.14604	0.971288	1.19848	0.872094	0.961453	1.25311	0.906688	1.16691	0.953544	1.32369	1.17524	1.38547	1.08099	1.1796	1.12579	0.961813	1.83843	0.805075	0.626246	0.851183	0.995414	0.806039	0.809025	0.939253	0.7702	9.65575	1.41926	2.373	0.932862	0.828911	1.44635	1.23106	4.03846	1.13337	0.88095	0.931482	1.02555	0.953044	1.2227	1.98899	0.812483
TCGA-CN-A63W	1.03288	1	98.7295	1.4798	0.759144	1.15582	1.20073	0.879292	1.04904	0.948042	0.792184	0.626307	1.14168	1.0636	1.02892	0.986467	0.883087	0.955182	0.664895	1.42263	1.09791	1.02503	1.17666	1.06608	0.844455	0.810863	0.927115	0.817568	0.714525	1.14	0.887343	1.39566	1.75254	1.40672	1.18741	0.827838	0.88945	1.38837	0.841915	1.12215	3.70934	1.16572	1.17884	0.959578	0.993388	0.87091	1.71723	0.808248	1.01219
TCGA-QK-AA3K	0.693151	0	69.9484	1.04503	1.12255	1.43807	0.984426	1.24107	0.939437	0.670014	0.855509	0.772795	0.95995	0.837702	0.629905	1.04556	1.24522	1.37655	0.999197	1.0655	2.26096	0.830246	0.940548	1.0313	2.11256	0.771479	0.542021	0.985789	0.856528	0.790783	0.912352	0.870178	1.22199	0.900506	1.05184	0.842809	0.903356	1.05194	1.48236	0.911588	0.873825	0.953211	0.951642	0.885007	1.0643	1.22531	1.08974	0.845985	1.32044
TCGA-CN-A6UY	1.95342	0	24.4369	0.772008	0.788623	0.413193	0.890795	0.867691	0.47257	0.504186	0.0465753	0.88752	0.56998	0.467955	0.627315	0.254388	0.858951	1.0118	0.645795	0.422276	0.113165	0.6841	0.975501	0.461364	0.215428	0.815011	0.701491	0.80471	0.218098	0.474535	0.790591	0.302097	0.397924	0.706804	0.970322	0.899619	1.02351	0.468704	0.10085	0.91789	0.756983	0.552507	0.98078	0.614799	0.998902	0.852229	0.777499	0.782418	1.02821
TCGA-BB-A6UM	1.07671	0	52.8206	0.696526	0.80246	0.203888	0.819455	0.899476	0.599426	0.801091	1.41575	0.821925	0.175853	1.11105	0.893272	0.143283	0.907026	0.952408	0.738674	0.180483	1.27804	0.782422	1.02222	0.809223	1.21418	0.814033	0.682466	0.870384	0.983845	0.675774	0.940885	0.176591	1.05377	1.13021	1.03367	0.876552	0.911228	0.914778	0.751477	0.680918	0.786102	0.843516	0.224931	0.805875	0.872659	0.875524	0.780555	0.810479	0.906062
TCGA-CN-5358	0.715068	1	83.3215	1.04159	0.511287	1.04777	0.388059	0.872473	0.671829	0.48107	0.757351	0.62089	0.992527	0.674284	0.546425	0.856171	0.910823	1.10453	0.878342	1.1332	0.964749	0.318645	1.04397	0.503669	0.94394	0.808075	0.873909	0.815532	0.957803	0.433795	0.831956	0.64251	0.729543	0.963621	0.516761	0.891343	1.0184	0.823264	1.06067	0.975125	0.625555	0.186557	0.70601	1.0678	0.999375	0.85652	0.891622	1.12215	0.896155
TCGA-P3-A5QA	5.97808	0	35.105	1.98045	1.37071	0.756763	1.97899	0.87475	1.8097	0.862603	1.64262	0.762453	0.720228	1.03774	1.67463	0.864878	0.929193	1.4564	0.931478	0.919033	1.30963	1.11737	1.14576	1.59215	1.74499	0.813405	0.990661	0.825094	1.85921	0.913361	0.904624	0.80787	2.94631	1.06933	1.29423	0.937581	0.962873	0.70964	1.6332	2.61405	1.28245	1.22262	0.915689	1.05574	1.03329	0.866273	2.01872	1.49829	0.965207
TCGA-CR-7365	3.26301	0	38.5721	1.13786	0.957613	1.20445	1.15025	0.898185	1.19559	1.16001	1.25284	0.893556	1.10001	1.21187	1.18689	1.40532	0.890287	1.18743	0.970243	1.20509	0.864126	1.098	1.03301	0.958156	1.31578	0.907823	0.896345	0.876567	0.832862	1.04692	0.895901	1.15157	1.01588	0.840557	1.06755	0.841294	1.09965	0.838804	0.87003	1.04626	0.890659	1.12376	1.32117	1.14597	0.986746	0.905285	1.0855	1.11947	0.881974
TCGA-CR-7402	2.49589	0	19.6954	0.929605	0.717904	0.513394	0.92962	0.881158	0.528553	0.643039	0.270438	0.441479	0.418292	0.654224	0.882442	0.483965	0.934162	0.964415	0.81011	0.487245	0.188377	0.94092	1.02243	0.533216	0.32946	0.806275	0.665359	0.79601	0.532473	0.641468	0.808551	0.504813	0.597066	0.978678	1.21901	0.864145	0.906033	0.781978	0.338001	0.733035	0.862877	0.596267	0.497267	0.687042	1.0357	0.880937	1.17218	0.914469	0.966922
TCGA-CV-A6K2	0.868493	1	116.427	0.968296	0.880826	1.09212	0.884934	0.850098	1.07718	0.842605	0.612903	0.915586	1.22581	0.93174	0.842588	0.880989	0.875148	0.750948	0.897964	1.03895	1.20717	0.985177	1.01302	0.901488	0.626083	0.806936	0.734418	0.824764	0.850654	0.84803	1.08618	0.823803	2.49958	0.774423	1.21552	0.893439	0.891743	0.765156	1.14482	0.965387	1.15685	1.15794	1.09493	0.977738	0.937101	0.833598	0.954993	3.05	0.930182
TCGA-CR-6474	1.54521	1	84.6676	0.991145	0.870019	1.27979	1.37982	1.12135	1.00129	0.760145	1.05903	0.812004	0.979577	1.06413	0.900994	1.03943	1.05718	1.36492	1.03358	1.26904	1.19254	0.834098	1.26778	1.00883	1.27132	0.832261	1.52006	0.90589	0.888935	1.05281	0.949445	1.50352	1.30825	1.10197	0.80874	0.934848	1.07063	1.16979	1.03154	1.49273	0.956367	0.765338	1.16322	1.20033	1.02088	1.17744	1.1853	0.8437	0.912046
TCGA-BA-A6DE	1.20548	0	45.438	0.593094	1.09763	0.992341	0.936927	0.888329	1.19306	0.837042	0.921567	0.834465	0.988079	0.951465	0.989442	1.0033	0.872802	1.00893	0.733273	0.980154	1.25089	0.975096	0.970017	0.974475	0.83585	0.810012	1.28238	0.80177	0.877022	1.07565	0.800775	1.00213	0.834471	0.733927	0.976748	0.841647	0.995007	1.09032	0.822979	1.33027	1.02215	1.15263	1.25518	0.938906	0.822822	0.874897	0.892623	0.808113	0.98689
TCGA-F7-A61V	2.07945	0	23.9007	0.662145	0.802604	0.825404	0.828497	0.890831	0.564532	0.832443	0.957604	1.10551	0.928243	1.06703	0.514622	1.20009	0.911488	0.798594	0.87626	1.10118	0.567542	0.99416	0.971198	0.637675	0.831372	0.817725	1.10007	0.809583	1.11148	1.29756	1.37907	0.700306	0.638847	1.06238	0.981884	0.838251	0.939298	0.757179	0.825228	0.789081	0.869759	1.07735	0.859156	0.797108	1.00529	0.870881	0.854593	1.18091	0.992125
TCGA-CR-7397	2.06575	0	26.5346	0.946601	0.710217	0.905411	1.05342	0.873114	0.595679	0.890511	0.798493	0.928104	1.0063	0.844746	0.878886	0.944457	0.839975	0.979284	0.984758	1.24064	1.04969	0.979313	1.03074	0.510258	1.12586	0.81074	0.615575	0.80427	0.822379	0.617522	0.867423	0.7694	1.04714	1.12852	0.934989	0.934205	1.07997	0.877663	0.977438	0.845503	0.788608	0.721454	0.889833	1.08628	1.01729	0.88117	0.871713	0.780232	0.993158
TCGA-CQ-7069	3.49041	0	36.3084	1.57295	0.827315	1.41664	1.74819	0.945833	1.39342	1.05506	0.71859	0.854339	0.981247	1.18721	2.0765	1.19042	0.943566	1.12412	1.15976	1.74308	1.16563	1.10727	1.08503	0.876092	1.02767	0.819118	1.9382	0.809442	0.618441	0.93752	0.788089	1.28634	1.08921	0.919385	1.12663	0.998559	1.09868	0.847759	1.79909	0.952037	1.00522	1.05399	1.90463	1.13062	1.10429	0.939721	0.961131	1.07419	1.10398
TCGA-CR-7368	3.41096	0	18.9619	1.08764	0.763939	0.952601	0.967137	0.891372	0.883447	0.688092	0.553724	0.891115	0.734424	0.69389	0.988918	0.718379	0.901739	1.03568	0.678406	0.892707	0.457025	0.862509	1.03961	0.516053	0.742444	0.80497	0.60064	0.802131	0.718381	0.613784	1.05846	0.273767	0.968848	0.715939	1.3515	0.879073	0.913022	0.605822	0.604628	0.687816	0.775762	0.857497	0.92351	0.878612	0.947422	0.888508	1.16324	0.783621	0.579169
TCGA-HD-8224	1.22192	1	101.412	1.00131	0.723829	0.503171	0.665499	0.861844	1.50427	1.64973	0.877344	1.12722	0.900162	0.326247	1.15297	0.697898	0.870349	1.00467	0.808469	1.05093	1.40893	1.10404	1.01692	0.535931	0.676333	0.80975	0.734104	0.807163	0.875202	0.735148	0.898129	0.363333	0.665302	0.918299	1.41089	0.925877	1.03935	0.576611	0.907507	0.840065	0.941919	0.920169	0.582048	0.475401	1.00316	0.854897	0.801133	0.713451	1.00161
TCGA-DQ-7592	3.13151	0	41.5949	1.07841	0.757603	1.00553	0.967646	0.923377	0.839657	0.524216	0.959635	0.857585	0.922425	1.25603	1.12212	1.22959	0.988226	1.30501	1.11255	0.804874	0.925683	1.04186	1.0389	0.990359	0.935574	0.822349	1.52355	0.803462	0.74067	1.00749	0.90018	0.863436	0.749625	0.871104	1.32016	0.851903	0.960203	0.904596	0.971951	1.07825	0.978036	1.03127	1.15737	1.0084	0.970717	0.935708	1.30524	0.808038	1.19417
TCGA-CN-5369	0.00273973	1	106.656	0.95932	0.94828	1.27926	0.811996	0.868765	1.36889	0.461705	1.11478	0.863515	1.14441	0.728719	0.947442	0.939902	0.894181	1.00442	0.848391	1.17413	0.763023	0.842407	1.07771	0.822145	1.03064	0.841889	1.01082	0.85488	0.804527	0.547475	0.853088	1.32061	1.2657	1.01563	0.838767	0.891602	0.908091	0.860239	0.865007	0.858672	0.994687	0.797196	1.29925	0.917956	0.856894	0.859963	0.832058	0.957481	0.879886
TCGA-D6-6824	0.210959	0	70.9878	1.17354	1.08942	1.07415	0.432018	0.883902	0.667045	0.731297	0.812938	0.778184	1.17985	0.180227	1.26566	0.713865	0.93764	0.206684	0.891438	1.21621	0.692841	0.603105	1.12788	0.528193	0.767005	0.828405	0.934788	0.862479	0.850635	0.423442	0.839026	0.734689	1.12527	0.875185	0.690109	0.879184	0.943061	1.96449	0.964058	0.866762	0.961243	0.571113	0.966698	1.08601	0.947896	0.892989	1.00332	0.838702	0.922579
TCGA-BB-A5HZ	2.26575	0	22.6506	0.773192	0.752733	0.933786	0.78724	0.875282	0.859066	0.646488	0.493915	0.808324	0.966004	0.732499	0.551652	0.964178	0.87941	0.914194	1.06001	1.1637	0.753538	1.08511	1.03402	0.602276	0.794746	0.80779	0.887136	0.809014	0.855775	1.44042	0.759387	0.872794	1.0999	1.38551	0.870183	0.826592	0.927712	0.876418	0.965675	0.753068	0.882738	1.14106	0.959784	0.929583	0.987844	0.846907	0.833854	0.845233	1.01642
TCGA-CR-7377	0.764384	1	87.4838	0.836988	0.659009	1.16361	0.650501	1.06057	0.882812	1.05038	1.20329	0.832059	1.09106	0.826567	0.730154	1.07714	1.11119	1.34194	0.828901	1.07902	1.32991	0.390159	0.944557	0.654467	1.16653	0.82094	0.919954	0.895307	0.852689	0.583267	0.833831	1.23833	1.30154	0.94381	0.729281	0.859216	0.972597	1.12301	1.42233	0.827263	0.541839	0.361049	0.909302	1.02735	0.856591	1.05319	0.922395	0.888467	0.333864
TCGA-BB-7870	5.52329	0	29.8164	0.85349	0.823473	1.25967	0.795585	1.00458	0.665928	0.900648	1.35415	0.728669	1.28263	0.715238	0.928098	0.831103	0.940238	1.05823	0.688628	1.24907	0.616663	0.981347	1.03421	1.44807	1.07723	0.813149	0.895513	0.819279	0.803401	1.63839	0.783064	0.863913	0.639541	1.07009	1.09874	0.827637	0.741051	1.25665	0.742788	0.839447	0.849263	1.08111	0.531599	0.699219	1.0312	0.994567	1.12041	1.61575	1.09427
TCGA-C9-A47Z	0.523288	1	115.467	1.06575	0.832209	0.946538	0.872595	0.929146	1.06616	0.53254	0.902321	0.997379	0.776477	1.06448	0.963019	1.26697	0.934638	0.803681	0.910539	1.02892	0.860938	1.07522	1.08005	0.886576	1.26709	0.844055	1.06582	0.871473	0.769587	1.33275	0.910951	0.924498	1.57783	1.28406	1.22244	0.844166	1.02887	0.866149	0.796706	0.697034	0.869157	1.08847	0.958693	0.974598	0.97859	0.960674	0.958955	1.05071	0.948795
TCGA-CQ-A4CG	1.17808	1	111.101	1.58572	0.964946	1.15887	1.04529	0.879521	1.08755	1.00703	1.07737	0.709943	1.01212	1.29964	0.441532	1.45192	0.890859	1.37187	1.02338	1.31714	1.5211	1.08195	1.26217	1.72347	0.888732	0.84532	1.71849	1.12886	2.08436	1.78122	0.950957	2.10543	1.81489	1.00193	1.47906	0.849651	0.882319	1.43512	1.05272	1.48151	0.977046	1.19168	1.21564	1.04572	1.00563	0.877906	0.970216	1.18256	0.845103
TCGA-CR-7376	2.66301	0	42.2784	1.20544	0.500079	1.05724	0.588716	0.865381	0.813075	0.445742	0.625802	0.609815	0.97572	0.660761	0.987705	0.906292	0.882152	1.10911	0.863254	1.09338	1.15712	0.441287	1.04538	0.463831	0.838059	0.810383	0.82157	0.818027	0.942911	0.445487	0.831351	0.778582	0.624108	1.03959	0.451739	1.02594	1.01316	0.768287	1.09627	0.766103	1.03136	0.431074	0.67506	1.03372	0.837107	0.852336	0.604207	0.952526	0.868347
TCGA-CQ-5326	0.243836	1	147.592	1.17297	1.42609	1.48939	1.31696	1.12317	1.31296	3.55902	1.83567	0.950232	1.2392	1.03419	1.35007	1.22149	1.14091	1.16415	0.975167	1.3398	1.27496	1.20718	0.912064	2.14768	1.49412	0.843157	0.905487	0.807725	0.89894	0.96405	0.956342	6.85352	1.69667	1.98334	1.2577	1.17373	0.976977	1.27881	1.59031	1.43029	1.65872	1.154	1.47172	1.09698	0.902016	1.16428	0.995469	0.887713	0.875829
TCGA-CV-7406	4.78904	1	52.6062	0.799125	0.882937	0.257462	0.819932	0.887187	0.642147	1.18573	0.820651	0.754805	0.321092	0.861471	1.17094	0.282041	0.806751	0.912018	0.960105	0.339764	1.05161	1.1701	0.978333	0.543677	0.832935	0.808836	0.853572	0.815235	0.862531	0.288894	0.997585	0.518404	0.785639	0.80947	1.33704	0.939035	0.90802	0.765977	0.928974	0.782781	1.08539	1.17917	0.27	0.816363	1.00948	0.87944	0.636105	0.846686	1.27009
TCGA-CV-A6K0	1.66027	0	22.2293	0.704948	1.07122	0.849145	1.74538	0.913907	0.673842	0.37704	0.795143	0.806224	0.872093	0.734574	0.494657	0.868362	0.91115	0.920518	0.72069	1.07475	1.12927	0.971366	0.984998	0.647857	0.904199	1.12328	0.623988	0.809106	0.834881	0.54517	0.793774	0.648381	0.95497	0.760527	0.793123	0.871075	0.913077	0.878938	1.26955	0.84129	0.434267	0.676593	0.848912	0.907923	0.963842	0.955057	0.792758	0.82202	0.911848
TCGA-IQ-A6SG	1.5863	0	40.8583	0.771768	0.803591	1.29296	0.847937	0.923178	0.649104	1.55647	0.807424	1.00235	1.0642	0.718438	1.11006	1.04392	0.9003	0.897446	1.1005	1.03051	1.83076	1.16319	0.92656	0.989704	1.20627	0.817096	0.625753	0.829874	0.778708	0.946324	0.985545	1.82937	1.54667	0.866462	1.03345	0.851168	0.939162	0.970479	0.923046	0.864935	0.887135	1.15355	1.2232	0.642455	1.01733	0.925352	0.782678	1.24098	0.991146
TCGA-H7-A76A	1.74521	0	19.006	0.882353	0.824852	0.485451	0.841012	0.866822	0.519241	0.765039	0.879468	0.835745	0.468288	0.494405	0.00767842	0.406119	0.886084	0.688211	0.7763	0.509241	0.526672	0.420387	0.974251	0.441327	1.12328	0.804813	0.349195	0.807105	0.648192	0.209872	0.750106	0.287542	0.853724	0.866423	0.791491	1.00251	1.04091	0.56278	0.680198	0.666061	0.473178	0.738407	0.221802	0.674804	1.00196	0.840316	0.797926	0.781535	0.7831
TCGA-UF-A7JK	1.16164	1	129.704	1.15195	0.833188	2.05147	1.27594	0.890608	1.11101	1.15273	1.1716	0.906892	1.07813	1.40798	1.32997	1.00765	0.928194	1.14062	0.919349	1.83142	1.12206	1.14266	1.10895	2.38549	1.33347	0.805748	1.27563	1.03092	0.817041	1.88881	1.03825	1.20113	0.699058	0.928086	0.828351	0.870114	0.992758	1.35997	1.50805	1.57167	1.04809	1.20508	1.4626	1.08914	1.03637	1.35419	1.3552	0.7187	1.20158
TCGA-CV-7432	7.0411	1	33.8644	1.00446	1.03454	0.924507	0.902684	1.10236	1.33396	0.824164	1.40771	0.920449	0.744478	0.790179	1.32671	0.827094	1.12666	1.24395	0.8962	0.631	1.18417	1.10982	0.977601	3.98289	1.27693	0.845588	1.7441	0.875828	1.28496	1.67646	1.00146	0.990789	1.33343	1.10439	1.59797	0.839269	0.909877	0.791226	1.0643	2.93065	0.876492	1.15634	0.987944	0.847259	0.929191	1.10572	0.868916	0.780751	0.652127
TCGA-CV-7103	4.3589	1	43.3934	1.12358	0.510662	0.733013	0.942516	0.899976	0.669077	0.818705	0.950264	0.535988	0.721271	1.08898	1.33993	1.06514	0.910006	1.18987	1.04617	0.857091	1.03285	1.09798	1.03187	0.600412	0.909086	0.82582	0.663794	0.808654	0.752968	0.855139	1.02839	0.729324	0.752186	0.901564	0.627865	0.904099	1.07181	1.05436	0.7398	1.11123	0.89219	0.921332	0.661566	0.918371	1.04332	0.879689	1.15145	0.762767	1.26735
TCGA-CN-A63V	1.86027	0	29.6794	1.09676	0.799316	1.06338	0.82283	0.874991	1.30085	0.592042	0.708499	0.802379	1.01896	0.72023	1.1295	1.09609	0.844408	0.786172	0.865876	1.23266	1.11339	0.994155	1.09525	0.739687	1.17525	0.858529	0.58162	0.825591	0.785048	1.03524	0.63647	0.651707	1.39053	0.895934	1.05966	0.841348	1.00039	0.549866	1.13727	0.730288	1.01624	1.06076	0.945917	0.980219	1.07877	0.871574	0.715743	0.799535	0.899366
TCGA-CV-6952	0.506849	1	94.7352	1.08193	1.17129	1.20248	1.01309	0.871192	0.774336	0.779298	0.983562	0.888371	1.2619	1.13008	1.1438	1.13214	0.912646	1.249	0.941904	1.07866	0.946654	1.02804	1.00577	0.715109	1.05036	0.811854	1.66861	0.809992	0.807245	0.904699	0.823088	1.32201	1.27123	1.00907	1.22511	0.87097	0.951871	0.702658	1.06743	0.855025	0.838406	0.957489	1.54306	1.05689	0.814868	0.857807	0.963914	1.26976	0.874585
TCGA-D6-6826	0.953425	1	118.901	1.33515	1.94844	1.56717	0.913318	0.983079	1.21818	3.75385	0.950281	0.875676	1.43506	0.908112	1.34777	1.72443	1.0876	0.943213	0.885676	1.1371	0.80553	1.0156	0.932073	1.10548	1.09208	0.827662	1.01819	0.815731	0.854854	0.790505	0.84384	0.928487	1.14256	1.61776	1.32818	0.946542	0.921445	0.96547	1.13668	2.18471	1.17671	0.81252	1.23526	1.07892	1.00973	1.09648	1.06229	1.09681	0.810195
TCGA-BA-4075	0.775342	1	150.316	0.72611	1.16708	1.19817	0.897583	0.97689	1.14833	3.05264	3.84016	0.923498	1.5145	1.65138	1.20753	0.984184	1.05221	1.45997	1.11838	1.27857	2.00468	1.14986	1.11423	1.80762	3.23275	4.63876	0.979548	0.853744	1.61765	3.20375	1.00005	1.47231	1.5684	2.13072	1.275	1.4701	0.791169	1.94421	1.95881	3.6783	1.61104	1.21207	1.20281	1.1017	1.04166	0.988285	1.65487	1.03185	1.1392
TCGA-CV-7413	0.805479	1	118.285	1.24643	0.869515	0.975331	0.943056	0.884405	0.940364	1.45902	0.865273	0.860008	0.980685	1.13385	1.03233	1.03784	0.926239	1.10878	0.952939	1.18041	1.37646	0.874732	1.19529	0.896041	0.992437	0.83327	0.654328	0.881397	0.798482	0.908368	0.971982	1.08825	0.978912	0.942322	0.769923	2.49436	1.08336	1.1485	1.08372	0.809343	2.04047	1.07592	1.01243	1.19401	1.01477	0.868509	1.02329	0.835479	0.876241
TCGA-CV-7090	14.389	0	35.8654	1.09448	0.80988	1.44923	1.14384	0.963927	0.839224	0.705121	0.858049	0.816655	1.02045	0.738147	1.36718	0.905131	0.92486	1.33021	0.909406	1.05597	1.12931	0.984818	0.960593	1.01942	1.24407	0.819613	0.929657	0.874817	0.748926	0.645222	0.792627	1.00116	1.13499	0.860682	0.683791	0.906175	1.00318	0.948409	0.950918	0.830602	0.879417	0.972762	1.44189	0.978854	0.937689	0.962105	0.6732	0.798224	0.901382
TCGA-CR-7392	3.90411	0	27.5355	1.05769	0.603503	1.10965	0.570471	0.939074	0.920861	0.495912	0.838234	0.732988	0.955751	0.9407	0.748885	1.03803	0.96938	1.32255	0.880308	0.866354	0.932357	0.47665	1.01367	0.638654	1.03573	0.815976	0.51893	0.802029	0.786598	0.663162	0.866854	1.02458	0.840382	1.00159	0.726933	0.862165	1.00544	1.0039	1.06646	1.03442	0.576171	0.530387	1.02023	1.13294	0.860024	0.935636	0.674633	1.32279	0.94591
TCGA-HD-A634	0.356164	1	124.809	0.937989	0.815107	0.706573	0.768895	0.8498	1.97546	1.41257	0.55898	0.769481	0.603795	0.1977	1.0395	0.725454	0.772306	1.36576	0.491991	0.622169	1.29254	1.16971	0.957433	4.01843	0.511251	0.773742	0.657922	0.853424	0.818711	1.34713	1.43551	1.22347	0.202793	1.31506	0.931965	0.919458	0.87489	5.25858	0.671256	33.2547	0.579602	2.20877	0.640806	0.478232	1.02837	0.821724	1.03122	0.776063	1.05019
TCGA-CV-5439	1.49589	1	79.3153	0.924518	0.815096	0.902474	0.749861	0.876133	0.645886	1.14808	0.979276	0.935921	0.954001	0.776333	0.941618	0.711231	0.867094	1.02084	0.973598	1.0482	1.04877	0.959424	0.988947	1.12424	1.02398	0.811186	0.804905	0.81335	0.86053	0.81225	0.803148	1.32744	1.32972	1.14946	1.25247	0.834519	0.92066	0.848973	1.20503	0.803769	0.845364	1.03134	0.889993	0.955869	0.886351	0.8804	0.971328	0.933929	1.18019
TCGA-CV-7180	0.89589	1	98.7382	0.620795	0.812179	0.902672	0.870199	0.90238	0.757194	0.702983	1.18021	1.00969	0.90092	1.02921	1.05413	0.807804	0.920228	0.965769	0.883022	0.900512	0.816981	1.05076	1.01347	1.23744	1.16817	0.815803	0.986584	0.810722	0.841235	1.09806	0.783219	0.688313	1.23039	0.808127	1.00126	0.824595	0.993845	0.780285	0.876294	0.996131	0.82629	1.08412	0.973539	1.11065	0.99393	0.909291	0.801739	0.825282	0.903804
TCGA-CV-6936	0.454795	1	113.944	0.674918	0.898933	1.50742	0.8573	1.34071	0.780878	1.6871	0.822023	0.932017	1.10304	0.72333	1.11409	1.21858	1.43403	0.692893	0.815259	1.45928	0.869214	0.910935	1.09164	0.892532	0.490035	0.81466	0.978588	1.0001	0.840655	1.31188	0.890638	0.608341	1.39962	1.42844	1.37039	0.894546	0.933107	0.755216	0.903222	0.889159	1.03443	1.02547	1.49353	0.769533	0.894518	1.33632	0.7566	0.761367	0.803706
TCGA-CN-5374	4.74521	1	26.9119	0.491998	0.709771	0.504952	0.747546	0.836615	0.539186	0.48098	1.04719	0.991771	0.462879	0.986171	0.847891	0.440367	0.807552	0.625534	0.732494	0.50803	0.84605	0.381201	0.964683	0.672535	0.884212	0.819902	0.569418	0.816074	0.836317	0.420755	1.09103	0.340356	0.449065	0.730096	1.10112	0.873128	0.902548	0.882408	0.846283	0.638153	0.288129	0.965007	0.429896	0.923214	0.981601	0.828801	0.821503	0.927121	1.05439
TCGA-CV-6948	3.53151	1	50.7082	1.10775	0.792977	1.13052	0.78899	0.864456	1.02021	0.780802	1.69039	0.922318	1.00367	1.0398	0.899011	1.14712	0.846779	1.1946	0.97489	1.13757	0.918427	1.01393	0.973482	1.53263	1.15799	0.802551	0.596536	0.826806	0.854097	1.29619	0.977865	0.976269	0.816977	0.888168	1.15461	0.893269	0.899138	1.67004	0.60535	1.33178	0.963869	1.04	0.963653	0.660627	0.985607	0.856439	1.22504	0.690799	0.998529
TCGA-CN-4734	4.63014	0	27.5345	0.956363	0.80928	1.21298	0.79803	0.876752	0.960761	0.590538	0.905785	0.870367	1.07396	0.765962	1.07335	0.957782	0.899917	0.975747	0.940497	1.15205	0.749311	0.87068	0.958824	0.93195	1.12191	0.830926	0.98342	0.910327	0.833861	0.666408	0.893434	1.2318	0.943393	0.945597	0.982804	1.52033	0.878455	0.635081	0.944131	0.711788	1.21743	0.882372	1.08323	1.01804	0.820658	0.862694	0.933345	1.27897	0.813977
TCGA-CV-5440	8.9589	0	35.7251	1.09295	1.02067	0.355789	0.957706	0.953009	0.520616	0.71999	1.64048	1.02576	0.382675	1.04574	1.218	0.469398	0.91197	0.967254	1.11511	0.478602	1.11905	1.12001	0.936704	0.75381	1.14635	0.828257	0.897629	0.834571	1.02024	1.24861	0.834198	0.718477	0.350643	0.872316	1.08855	0.849551	0.925955	1.30409	0.812706	0.833345	1.23551	1.18888	0.38755	1.1011	0.90115	0.958477	1.22008	0.794937	1.21156
TCGA-DQ-5631	1.50137	1	94.3887	1.03687	1.20563	1.77347	1.59406	0.94573	1.52874	1.6438	1.28195	0.86741	0.920834	1.2193	2.4008	1.40625	0.958035	1.34572	0.825202	0.839483	1.5829	1.29196	0.993622	1.51001	1.37459	0.810581	2.80714	0.90953	0.864221	1.22397	0.895602	1.17994	1.71799	0.849744	1.64172	0.839201	1.03189	0.706525	1.12402	1.13267	0.940069	1.12771	2.42053	0.99924	1.04754	0.929867	1.07908	1.25713	0.747986
TCGA-CN-6996	1.45205	1	81.3849	1.16189	1.07482	0.936296	0.707775	0.882483	0.893095	0.21255	0.998608	0.896565	1.12481	0.812558	1.07648	0.98814	0.911392	1.15706	0.887911	1.101	0.895252	0.583334	1.08008	0.852858	0.985922	0.814132	1.3652	0.814168	0.823939	0.634976	0.861693	0.771654	0.844949	0.907298	0.815344	0.838622	0.946129	0.836197	1.16884	0.947525	0.640951	0.537907	1.11752	0.982473	0.835473	0.871888	0.965715	1.20728	0.71372
TCGA-CV-6937	1.70959	1	76.8796	0.862374	0.879144	1.05657	0.867686	0.899938	0.792776	0.68861	1.58631	1.63996	0.999927	1.45917	0.938568	0.926278	0.841146	1.20634	1.06323	1.0754	1.04006	1.12141	0.954026	0.697997	1.30153	0.723889	0.789584	1.02115	0.919564	1.18142	0.964186	3.00119	0.821952	0.85725	1.19455	0.969754	1.02073	1.40909	0.951486	1.22645	3.20649	1.12349	1.031	1.08074	1.01485	0.887373	0.872373	1.48537	1.50296
TCGA-BB-4223	8.82466	0	8.63025	0.8132	0.78508	0.762767	0.76613	0.852038	0.627694	0.419223	0.371687	0.873952	0.612926	0.424275	0.546248	0.439438	0.84355	0.897789	0.671957	0.722814	0.394937	0.550112	0.963297	0.494653	0.579753	0.821223	0.643169	0.812153	0.714422	0.418447	0.788984	0.165367	0.19435	0.836148	0.757881	0.946934	0.809529	0.310833	0.840552	0.752038	0.4517	0.452623	0.677303	0.543685	0.938099	0.847389	0.843166	0.741134	0.445998
TCGA-F7-A50J	2.59452	0	31.149	0.95831	0.840866	1.01505	0.894809	0.895539	1.07912	0.742965	0.782497	0.937757	0.821658	1.09635	0.857161	0.868782	0.910852	1.07518	0.744144	1.24424	0.565079	0.89676	1.02217	0.931129	0.953602	0.813189	0.867271	0.8052	0.705907	1.18362	0.698186	0.943309	1.13887	0.928618	1.10772	0.847864	0.946531	0.980907	0.907288	0.903658	0.801676	0.980631	0.745899	1.03378	1.01557	1.13625	0.744005	0.943348	0.94923
TCGA-CV-7253	0.989041	1	119.073	1.31255	0.913929	1.22534	1.09931	0.887119	0.729274	1.37118	0.80914	0.890822	0.853568	1.41021	1.45399	1.14671	0.869967	1.1051	0.887551	1.00559	0.783749	1.1504	0.980531	0.850187	0.89474	0.810745	2.21243	0.808002	1.00676	0.821423	0.75401	1.02417	3.35506	2.20075	3.12228	0.854702	0.937892	0.705551	0.958304	0.65418	0.975797	1.19125	1.39763	0.96077	1.02247	0.935145	1.51609	0.784131	1.42747
TCGA-CV-7250	7.94521	1	34.1012	0.630416	0.865881	0.878453	0.789524	0.887167	0.834879	0.750309	0.377953	0.623894	0.958268	1.07319	1.02224	1.27054	0.884846	0.914702	0.938314	0.857346	1.03499	0.992799	1.03605	0.941287	0.541251	0.804342	1.01791	0.811558	0.869202	0.762955	0.788416	1.65286	1.15435	1.07075	1.19627	0.881176	0.884724	0.676546	0.749498	0.783024	0.945757	1.02183	0.840646	0.887819	0.955819	0.878967	0.80013	0.78216	1.17264
TCGA-CN-A642	0.224658	1	146.44	0.95296	0.831279	1.10652	0.7755	0.87757	3.02221	1.14798	1.53214	0.913405	1.06137	0.924698	1.12369	1.03034	0.88669	1.29344	0.815546	1.18551	1.16261	0.958932	1.00677	1.1828	1.05471	6.92823	0.874122	0.900143	0.794396	1.10865	0.818329	1.29796	0.666775	0.975409	0.835088	0.848176	0.775099	0.635239	1.37822	0.906784	1.17813	1.08531	1.09299	0.940656	0.846579	0.873776	1.01486	0.861475	0.920709
TCGA-CN-6022	0.769863	1	124.006	1.75176	0.862274	1.14018	0.958619	0.893143	1.5103	1.85528	1.35067	1.0045	1.02049	1.06185	1.47589	1.13751	0.908512	1.36293	1.20664	1.57522	1.88134	0.798891	1.23457	0.751349	1.36111	0.797727	2.12248	0.969615	0.941798	0.85293	0.900993	1.73051	1.19724	1.5375	0.923152	0.887938	0.965139	0.641735	2.81764	1.98619	1.15168	0.894958	1.10697	0.987942	1.04327	0.907159	1.41755	1.20651	0.956999
TCGA-CV-A45T	13.3041	1	22.1852	0.722426	0.84752	0.621645	0.958861	0.858514	0.581834	0.251747	0.818549	0.948334	0.73625	0.621458	0.0892554	0.636856	0.871633	1.16694	0.825895	0.720664	0.705411	0.295315	0.985771	0.695057	0.865244	0.821541	0.650909	0.811872	0.781402	0.448772	0.453306	0.830038	0.672646	0.928061	0.742061	1.12315	0.979626	0.901209	1.079	0.756898	0.421952	0.400687	0.615648	0.887397	0.876581	0.846276	0.796459	0.971319	0.950894
TCGA-CN-6011	2.55616	0	45.478	1.27163	0.770485	1.56597	0.959556	1.14851	1.00431	1.54954	1.24393	0.922443	1.21934	1.00256	1.25862	1.31448	1.20089	1.27398	0.744536	1.08808	0.95383	0.970808	0.989216	2.248	1.18601	0.815843	1.44081	0.829479	0.779554	1.02576	1.21028	0.412495	0.899058	1.18602	1.17335	0.827202	1.00244	0.747413	1.08156	1.16129	1.02499	1.14	1.58135	1.06703	0.915341	1.17309	1.25743	0.77355	0.756585
TCGA-CN-6988	0.871233	0	66.6508	0.677208	0.839039	0.549613	0.799185	0.866712	0.900262	1.2184	0.540699	1.13979	0.662582	0.906217	1.01645	0.774152	0.850343	0.810709	0.806141	0.790451	0.369589	1.12321	1.02595	0.762538	0.750813	0.80966	0.556328	0.858735	0.873467	0.326662	0.81123	0.564555	1.03265	0.79074	0.909326	0.84142	0.953963	0.9241	0.783182	0.764378	0.847856	1.09787	0.585321	0.964138	1.00345	0.872089	0.70719	0.791305	1.15833
TCGA-CN-4738	1.19452	1	70.7193	1.05216	1.08806	1.37002	0.755794	0.913339	1.14637	0.780359	0.880804	0.919988	0.901157	0.604978	1.06022	0.743593	0.912955	0.536753	0.919087	1.31165	0.699773	0.737051	0.991281	1.29831	0.883209	0.816524	1.50619	0.804292	0.817504	0.664883	0.82483	1.29017	1.27265	0.901065	0.985662	0.854515	0.97025	1.04808	0.999222	0.923042	1.03271	0.730809	0.963586	1.09738	0.950021	1.23554	1.15392	0.871087	1.04087
TCGA-CR-7391	2.50137	0	19.6293	0.675508	0.71414	0.80104	0.721898	0.866244	0.285081	0.346772	0.7103	0.80909	0.927299	0.753861	0.364664	0.806865	0.857819	0.841645	0.815789	1.08262	0.706665	0.620676	0.989893	0.419997	0.972298	0.80457	0.467299	0.80328	0.842859	0.405597	0.740064	0.731616	0.853238	0.894401	0.776261	0.862465	1.04761	0.777458	0.827644	0.67797	0.518345	0.522013	0.845861	1.09174	0.967455	0.850438	1.02199	1.12765	1.02168
TCGA-CN-4728	4.72329	0	32.2784	1.14274	0.694603	1.16003	0.810737	1.0342	0.725861	1.08679	0.960165	0.647896	0.95539	0.907967	0.950533	1.0751	1.04089	1.16543	0.892827	1.27795	0.971097	0.914945	1.10809	0.448082	1.21058	0.850027	0.894856	0.856063	0.862435	0.568947	0.863797	0.800779	0.723918	1.47834	0.54305	1.56812	1.03504	0.834053	1.16516	0.942726	1.15693	0.553307	0.570462	1.05513	1.00041	1.01535	0.689234	0.769369	1.00813
TCGA-CV-6953	4.49589	1	38.7521	0.460591	0.806559	1.12802	0.757922	0.859179	0.722305	0.744037	0.994681	0.911112	0.899657	0.69937	0.695795	0.927486	0.866922	0.496196	0.870804	1.15613	0.763368	0.889209	0.96638	1.02604	1.00283	0.809815	0.654854	0.838573	0.834552	0.6636	0.636195	0.711919	1.57488	0.893245	0.998667	0.911867	1.01048	0.751709	0.880702	0.749378	0.820429	0.977993	0.986106	0.949462	1.02331	0.911172	0.818288	1.18555	1.0112
TCGA-BA-A6DD	0.473973	1	90.0311	0.885234	0.937497	1.08458	0.884295	0.995076	0.809649	0.576273	1.41621	0.927305	1.12214	0.875736	0.779891	1.00167	1.04143	0.847354	0.913875	1.12808	0.80171	0.901891	1.03296	0.913413	1.13349	0.811834	0.539438	0.876761	0.838997	0.933238	1.11289	1.79572	0.900609	0.806038	0.840723	0.835732	0.982809	1.01092	1.19721	0.83666	0.749497	0.843148	1.01712	0.916931	0.924011	0.976524	0.781752	1.70726	0.975871
TCGA-P3-A6T2	6.29589	0	26.4251	1.23402	1.6539	0.992645	1.01366	0.894851	2.15145	0.766672	1.56074	0.905209	1.25658	0.933166	1.35116	0.91788	1.11236	1.27653	0.913052	0.995503	1.11456	1.16266	1.1533	1.02552	1.59699	1.03486	1.17074	0.811361	0.840251	1.54144	0.829778	1.69502	0.731009	1.16495	0.956935	0.829495	0.840417	0.835488	1.12896	1.48239	0.940703	1.1405	1.10871	0.871602	1.06354	0.886532	0.83628	0.829719	0.708744
TCGA-IQ-A61H	3.11781	0	28.1918	0.901137	0.866095	0.99001	0.830646	1.10358	0.969499	1.28032	1.94161	0.825332	1.01022	0.931707	0.96591	0.922166	1.04072	1.12047	1.03499	1.08205	1.55631	1.12352	1.04516	0.908878	1.33183	1.14344	1.03021	1.01186	1.63079	1.28575	1.08534	1.75879	0.94286	1.17518	1.11356	0.954306	0.824387	1.32569	0.889431	1.15821	0.939212	1.12418	0.969695	0.753285	0.975104	1.08885	0.728217	1.55342	0.96396
TCGA-DQ-7596	3.46575	0	21.2848	0.627842	0.860447	0.465554	0.652258	0.875019	0.480282	0.484241	0.998432	0.92704	0.552719	0.3865	0.585545	0.352185	0.865286	0.750189	0.836132	0.615614	0.590214	0.415291	0.9752	0.571714	0.900454	0.801338	0.462446	0.806838	0.826535	0.198401	0.887909	0.460076	2.00099	0.788737	1.58778	0.868189	0.758455	0.58036	0.781638	0.631681	0.385329	0.747553	0.442326	0.538947	0.991949	0.868346	0.81652	0.787954	0.840078
TCGA-CQ-7063	5.84384	0	13.0446	0.930311	0.987269	1.23442	0.750312	0.895656	0.905717	0.286116	0.622325	0.922842	1.02432	0.774219	0.938217	1.00418	0.883704	1.07557	0.787455	1.06992	0.760643	1.03391	1.00658	0.691124	0.752443	0.809684	1.68388	0.80557	0.802905	0.698043	0.772569	1.22041	1.08188	0.89551	0.94676	0.83746	0.93117	0.704107	0.950885	0.655067	0.876462	0.619964	1.27552	0.966068	0.787908	0.88587	0.823894	0.868152	0.875388
TCGA-KU-A6H7	1.60548	0	29.6039	0.847704	0.806642	0.0827823	0.964782	0.873797	0.729372	0.730823	0.682304	0.964621	0.0743201	0.557909	0.760177	0.0595746	0.88064	1.052	0.746923	0.0615088	0.620861	0.843505	1.01789	0.585702	1.09555	0.805753	0.852962	0.809245	0.61949	0.553222	0.878175	0.223585	0.560159	0.819277	1.0679	0.881826	1.00261	0.556222	0.527965	0.777149	0.785396	0.937134	0.0732582	0.513881	0.951421	0.848233	0.93025	0.761047	1.03356
TCGA-C9-A480	1.05753	0	49.5857	0.633738	0.820442	0.936119	0.80859	0.869214	1.44332	0.517093	0.830847	0.915716	1.01279	1.16647	0.925881	1.23543	0.907952	0.765204	0.922114	1.26292	0.959781	1.11416	1.10556	0.843376	1.0305	0.825791	0.657966	0.827202	0.787041	0.928601	0.796939	0.81854	0.736436	0.886246	1.2295	0.840486	1.03279	1.29207	0.968164	0.735805	0.860291	1.09874	1.02119	0.984634	0.849292	0.862445	0.819769	1.21512	0.930065
TCGA-CN-5373	4.33973	0	10.2543	0.853051	0.699866	0.90464	0.768352	0.887042	0.579348	0.479776	0.603479	0.872337	1.01278	0.72995	0.708568	0.90798	0.885902	1.00875	0.813173	1.10943	0.792915	0.79686	1.03721	0.522905	0.735892	0.816822	0.69433	0.805553	0.813246	0.564016	0.938564	0.863417	0.885751	1.00307	0.860372	0.864364	1.0671	0.782823	0.935106	0.684786	0.656656	0.707322	0.879886	1.06456	0.809025	0.879545	0.795633	1.30114	0.982629
TCGA-CN-6021	0.756164	1	103.183	0.74178	0.752306	0.686759	0.80988	0.845495	0.824592	0.803653	0.97854	1.17754	0.711049	1.28874	0.931244	0.834838	0.872533	0.539506	0.861538	0.757273	0.36418	0.822884	0.984844	0.449766	0.821927	0.810761	0.606143	0.803959	0.801387	0.267289	1.50441	0.386782	1.24309	0.772326	1.01143	0.835292	0.915515	0.955343	0.605152	0.784327	0.700595	0.769631	0.636967	0.929564	1.01387	0.838872	0.677999	0.800669	0.821745
TCGA-CQ-A4C7	0.967123	1	109.122	1.29252	1.00956	0.769394	1.21371	0.921993	1.65358	0.775034	1.18551	0.776333	0.665401	1.32057	1.14082	0.942826	1.02871	1.19353	0.861987	0.701127	1.08473	1.13061	0.865478	1.22356	1.23931	0.813865	0.852525	0.82258	0.843504	1.0972	0.772003	0.853597	0.919933	0.966911	1.17532	0.834244	0.948755	1.17298	1.14078	1.10586	0.935959	1.07851	0.817709	0.999013	0.929717	0.912704	1.18125	0.858581	1.00087
TCGA-P3-A6SX	3.91781	1	56.8316	1.0251	0.842568	1.23171	1.01949	1.2065	1.46084	3.05375	1.00389	0.951274	0.83947	1.43477	1.22921	1.1828	1.21847	1.03902	0.856043	0.950406	0.698421	1.1282	1.12852	2.11185	1.08175	0.814768	1.08654	0.872369	0.694997	1.72134	1.06056	1.29453	1.48439	0.965061	1.22394	0.822249	0.863864	1.45973	1.26965	1.03249	1.05476	1.18425	1.21511	1.03999	1.04542	1.24282	1.05117	0.749371	0.926931
TCGA-CR-7364	3.93151	0	26.8725	0.723023	0.818105	1.58684	0.851704	0.865005	0.501095	2.00359	0.259731	0.86338	1.00397	0.797974	0.885026	0.997012	0.816479	0.448915	1.06859	1.78953	0.746981	0.917056	1.05775	0.601433	0.337096	0.806934	0.684726	0.799305	0.845621	0.134096	0.826562	1.2843	1.23179	0.885189	0.590403	0.842358	0.979044	0.902932	0.807275	0.910646	0.678796	0.117896	0.972648	0.927144	1.00402	1.26055	1.07364	0.818324	1.15254
TCGA-CV-7438	0.531507	1	97.7723	1.2137	0.801393	1.08348	0.990966	0.881521	0.848718	0.707189	0.873569	0.986223	0.97962	0.987768	1.35156	1.21882	0.868324	1.14818	0.779859	1.06974	1.26201	0.980813	1.08858	0.84721	0.758969	0.815907	1.02526	0.830691	0.818444	0.911447	0.89242	0.697038	0.913542	1.02732	1.35439	0.88536	1.02053	0.811804	1.12908	1.18695	0.921651	0.995762	1.16179	0.945413	0.909237	0.870557	1.08749	1.53765	0.928554
TCGA-BA-7269	3.48767	0	26.7104	1.35908	0.784994	0.786854	0.865745	0.872186	0.574943	1.11367	1.28668	0.845596	0.813118	2.24581	0.774933	0.551554	0.862059	1.2046	1.04689	0.866403	0.870325	1.00748	1.06643	0.901116	0.951098	0.811464	0.900373	0.866417	1.28462	1.53055	1.11543	1.06787	0.904543	1.25128	1.41813	0.824253	1.11691	0.160587	0.911943	1.9774	1.16467	1.0566	0.726953	1.20328	1.03507	0.881031	1.11729	1.97448	1.34207
TCGA-CN-5359	1.03288	1	84.2086	0.800738	0.44227	1.2176	0.869318	0.89028	0.926059	0.985845	0.882724	0.793348	1.12612	1.28873	0.94013	0.96879	0.863774	1.10525	0.982261	1.11972	1.1983	0.496794	1.06365	0.751051	0.910358	0.95784	0.773249	0.913574	1.44679	0.84837	0.849524	1.04641	0.887559	1.11043	0.621293	0.964726	0.968867	1.2668	0.933789	1.24368	0.514867	0.357767	0.817074	1.05711	0.980768	0.887001	0.70435	0.836452	1.04787
TCGA-UF-A71E	4.12055	1	53.9086	0.613788	0.84749	1.65662	0.842815	1.74922	0.983891	0.936909	1.25111	1.08599	0.9644	1.03962	0.872152	1.78437	1.69211	0.542022	0.898764	1.30026	0.925643	1.09201	1.03065	0.630869	1.40987	0.813447	1.17009	1.25248	2.25032	1.70474	1.16569	0.500291	1.00511	0.927202	1.0019	0.904352	0.906038	0.868615	0.799557	0.882847	0.865218	1.19344	1.42551	0.672424	0.986062	1.75237	0.773483	1.40018	1.22922
TCGA-CN-A6V7	1.6274	0	33.5965	0.980921	0.796124	0.56586	0.81782	1.18086	0.598782	0.745184	1.38934	0.699868	0.395428	1.31765	0.879015	1.04991	1.15463	0.889469	0.73495	0.379682	0.456789	1.06014	0.963609	1.0096	1.17386	0.816928	0.822432	1.57319	0.6674	0.965121	1.40167	0.304714	2.44745	0.75868	1.90351	0.870244	0.845464	1.06333	0.553402	0.80261	0.842363	1.46923	0.532097	0.481381	0.981504	1.17161	0.999971	0.78708	0.521492
TCGA-CN-6019	2.84384	0	35.1133	1.01865	0.587221	0.878042	0.743609	0.845669	0.773055	0.962344	0.826701	0.62752	0.87834	0.834002	1.13135	0.837622	0.813341	0.733585	0.998111	1.07414	1.35029	0.6718	1.01464	0.421623	1.10176	0.818739	0.763918	0.813888	1.12107	0.462463	0.781954	0.527645	0.75272	1.30006	0.477788	1.2956	1.03946	0.864866	0.906516	0.768806	1.46631	0.71172	0.594274	1.17132	1.01751	0.824497	0.695721	0.890741	1.16517
TCGA-CR-7389	1.07397	0	28.7967	0.87352	0.692493	0.748424	0.831841	0.874253	0.554484	0.543959	0.90749	0.856082	0.97243	0.631604	1.03385	0.773543	0.830364	1.06485	0.850721	0.967816	0.946035	0.873424	0.979965	0.482227	1.01052	0.8221	0.594065	1.00234	0.806427	0.596972	1.16156	0.946355	1.09248	0.779384	0.934059	0.856944	1.06246	1.35319	0.83914	0.845059	0.842871	0.647257	0.741336	1.12483	0.98146	0.891987	1.45045	1.07154	1.02992
TCGA-D6-8568	2.07945	0	33.5538	1.19939	0.99971	0.845461	0.981423	0.972964	0.898735	0.926452	1.02327	0.823503	1.08628	0.875422	1.38542	0.996806	0.99701	0.879074	0.85916	1.12151	0.819359	0.939653	1.08448	1.41175	0.962689	0.829212	2.50022	0.811793	1.22063	1.05967	0.931932	0.825728	1.3889	0.973659	1.00704	0.92055	0.951715	0.72865	1.11065	1.3345	1.11147	0.949828	0.924378	0.893911	1.02838	0.980464	0.970043	1.39287	0.723547
TCGA-BB-4228	1.53151	0	29.584	0.816306	0.742038	0.633594	0.849975	0.912728	0.798609	0.889295	0.237438	0.819322	0.495351	0.459269	0.539428	0.376741	0.891145	1.08905	0.695994	0.566265	0.614193	0.856089	0.997919	0.492965	0.824918	0.828172	0.621025	0.809721	0.628205	0.352893	0.788651	0.384862	0.449264	0.831515	1.0224	0.908716	0.853111	0.505749	1.00507	0.801701	0.813182	0.85907	0.340065	0.652907	0.985739	0.903766	0.990169	0.781283	0.829865
TCGA-CN-4733	4.34521	0	28.22	1.14911	0.699853	1.03511	0.530566	0.891118	0.847466	0.125807	0.741959	0.764314	1.19444	0.740337	0.180341	0.961979	0.91707	1.34312	0.901561	1.0173	1.05183	0.111491	1.00633	0.508272	0.989772	0.803746	0.900312	0.796236	0.909697	0.418003	0.925738	0.797267	0.640872	0.945471	0.505796	0.851327	0.993504	0.723319	1.50644	0.733786	0.287589	0.170864	0.604072	0.993944	0.883509	0.88178	1.13434	0.907474	0.841195
TCGA-CV-6954	5.48493	1	44.9687	0.643173	0.734961	0.725279	0.853886	0.873852	0.770212	0.629178	0.549318	0.979158	0.917206	1.44435	0.890234	1.00817	0.898833	1.24093	0.688398	0.81613	1.05072	0.940666	1.00698	0.687338	0.567984	0.823818	0.627218	0.822161	0.790957	1.14531	0.804094	0.659041	0.560151	1.1122	1.01313	0.865659	0.942205	1.12075	0.934908	1.00561	0.929107	0.958757	0.79345	1.15198	0.846132	0.890827	0.893036	1.48222	0.996997
TCGA-CV-7423	8.38082	1	37.2551	0.715319	0.839629	1.3301	0.925379	0.923035	1.07016	0.845715	0.876844	0.869269	1.10396	0.91297	1.50408	0.992275	0.92688	1.43257	0.967303	1.21985	0.81921	1.14502	1.00825	0.828396	0.995724	0.823033	1.69495	0.829437	0.755182	0.896656	1.06688	1.08639	1.02276	0.866583	1.23379	0.852162	1.03807	1.64903	0.760172	0.815897	0.873368	1.14247	1.60369	1.04046	1.00513	0.938717	0.841032	0.85496	0.845237
TCGA-BB-7866	3.74795	0	18.517	0.635449	0.782346	0.459159	0.686657	0.883773	0.868177	0.62228	0.907284	0.981082	0.406895	0.127329	0.675057	0.283003	0.887523	0.650356	0.772029	0.448655	0.434437	0.621042	0.995534	0.715497	0.8164	0.80465	0.514051	0.801287	0.658838	0.351492	0.859566	0.248587	0.472321	0.778843	0.922652	0.881385	0.787706	0.524374	0.588624	0.920977	0.280749	0.711972	0.373786	0.233413	0.991783	0.86918	0.832255	1.17148	0.841003
TCGA-QK-A6VC	1.64384	0	21.5521	0.866642	0.796654	0.960335	0.835119	0.889389	0.611316	0.453518	0.802434	0.91887	1.00194	0.664978	0.811548	0.73533	0.883195	0.738397	0.829244	1.28407	0.789703	0.650854	1.1188	0.69723	0.864611	0.806548	0.576493	0.804675	0.76505	0.506015	0.866467	0.816222	0.910519	0.905536	0.859035	0.891556	0.979672	0.891097	0.664876	0.750397	0.708226	0.547348	0.716046	0.803165	0.928105	0.859148	0.7967	0.83734	1.05993
TCGA-CV-A461	5.65479	1	33.1542	0.575814	0.854194	0.702365	0.821478	0.884141	0.355661	0.696095	0.312869	0.676432	0.695529	1.08562	0.341407	0.75506	0.931167	0.782719	0.606197	0.727921	0.335946	0.680872	0.970168	0.746447	0.319411	0.806198	0.723566	0.80121	0.499649	0.624981	0.852376	0.658563	0.64049	0.852041	0.879439	0.922397	0.88375	1.21218	0.438697	0.746758	0.797006	0.530897	0.588648	0.816648	0.764982	0.882421	0.950694	1.23432	1.15304
TCGA-CR-7374	0.0821918	0	35.458	0.81231	0.763469	1.13922	0.779706	0.934715	0.430135	0.756046	1.26396	0.810473	0.985368	1.67195	1.13926	1.09425	0.881596	0.925956	0.77117	1.08072	1.17195	0.579316	0.997698	0.934691	1.20091	0.770032	0.701525	1.04072	0.85746	0.477128	0.969032	0.74053	0.41256	1.75488	0.769273	0.841285	0.881987	1.10443	0.695083	1.51413	0.67229	0.449043	0.893897	0.771417	1.00417	0.905286	1.12093	1.49184	0.544151
TCGA-DQ-7591	1.70411	0	16.2549	0.819233	0.803125	0.592587	0.850544	0.877388	0.61721	0.319287	0.204517	0.911844	0.55472	0.438456	0.368923	0.462707	0.943653	1.2263	0.460139	0.511697	0.339082	0.778569	1.01843	1.24163	0.183298	0.776474	0.766586	0.818906	0.469753	0.52061	0.886749	0.794109	0.851822	0.969533	0.829651	0.909632	0.847931	0.792417	0.421	0.955194	0.449693	0.786091	0.28479	0.516316	0.987715	0.863501	1.12587	0.878422	1.23297
TCGA-BA-A4II	2.51507	0	26.9863	0.791978	0.785477	1.34358	0.80832	1.12528	0.653783	0.649508	0.837044	0.807325	1.02084	0.860086	0.569694	1.10669	1.07188	0.953366	0.749315	1.35184	0.722112	0.875113	0.990075	0.992969	0.877057	0.830988	1.16878	0.8013	0.833011	1.4474	1.10553	0.91927	0.713547	1.22207	1.09467	0.900342	0.861325	0.912015	0.77218	0.845463	0.740674	0.89596	1.11306	0.667793	0.992152	1.28044	0.704521	0.878766	0.845982
TCGA-UF-A7JF	4.61918	0	27.241	0.789053	0.811177	0.877592	0.944293	0.866706	0.427034	0.922315	0.776166	0.915879	1.21697	0.773653	0.76283	0.716375	0.851582	0.740627	0.939767	1.22627	0.701987	1.02628	1.04438	0.65654	1.31657	0.808122	0.795037	0.897758	1.47091	1.48075	0.756535	0.94704	1.18482	0.987485	0.786099	0.888793	1.10533	0.928831	1.08466	0.919203	1.21391	1.07443	0.824684	1.00913	1.02544	0.840491	0.474392	0.802352	1.26325
TCGA-CN-A499	1.96438	0	25.3856	1.11688	1.62661	0.543392	0.9803	0.856918	1.08551	0.388127	0.893983	0.813115	0.657008	1.11144	0.811819	0.636941	0.929262	0.881765	0.89428	0.551277	1.40579	0.866574	1.01032	1.51169	0.818704	1.06962	1.11539	0.905122	0.78179	0.706835	0.866018	0.494348	1.3588	1.21387	1.20602	0.843648	0.829182	0.853964	0.92997	1.14008	0.734188	0.825676	0.641175	0.719067	0.813116	0.860419	0.889031	0.806859	0.554179
TCGA-H7-8502	1.25479	0	66.2555	1.08168	0.785979	1.63105	0.963507	1.01526	2.34409	1.72645	1.96732	0.940325	1.5912	2.24158	1.50023	1.88038	1.02713	1.14845	0.962284	1.29137	0.862472	1.13577	0.959187	1.26018	1.28529	0.834821	1.91239	0.822692	0.830306	1.99726	0.859486	1.60525	0.961815	1.01483	1.08886	0.88295	0.850229	1.22628	0.881013	1.12191	0.946864	1.10771	1.81857	1.07739	1.03919	1.03416	0.995204	0.763122	0.678095
TCGA-BB-4225	0.4	0	43.0355	0.810281	0.776525	0.433334	0.93348	0.879749	0.825185	0.267095	0.264467	0.938778	0.499594	0.569422	0.645017	0.449716	0.881811	1.2019	0.662945	0.451886	0.380622	0.287386	0.974523	0.389796	0.613045	0.839336	0.62931	1.07687	0.552667	0.337218	1.19554	0.537771	0.50415	0.936505	0.738806	0.96612	0.890174	0.654512	1.19745	0.6671	0.575491	0.399364	0.234653	0.844016	0.998178	0.885954	0.819403	0.778721	0.534674
TCGA-CV-A45Z	4.01644	1	33.8061	0.901158	0.803496	0.756657	0.802086	0.869498	0.636666	1.02767	0.780183	0.832209	0.69202	1.06117	0.823396	0.912278	0.940362	0.783843	0.814661	0.728516	0.61543	0.963231	1.02438	0.689501	0.912509	0.8404	0.788876	0.870567	0.698488	0.649831	0.926082	0.742745	1.29775	0.864956	0.815474	0.911444	0.962415	0.712325	0.648686	0.787315	0.957216	0.92462	0.737938	0.652866	0.953799	0.860658	0.867434	1.19597	1.0143
TCGA-CQ-6218	3.43288	0	23.2036	0.840504	0.852486	1.03719	0.890853	0.859346	0.520866	0.592245	0.755168	0.905887	1.07331	0.470556	0.856045	0.836967	0.8644	0.620073	0.840441	1.10974	0.741138	0.941756	1.04836	0.54606	0.953869	0.813625	0.973353	0.803397	0.784784	0.760427	0.651338	1.04416	1.09388	0.957161	0.986345	0.839215	0.990103	0.741758	0.809435	0.726633	0.807644	0.997264	1.11285	1.01151	0.867263	0.841868	0.775116	0.867208	0.88096
TCGA-CV-5979	3.60274	0	32.661	1.44312	0.806205	1.45512	1.54352	1.27461	1.22254	1.00596	1.36805	0.954669	1.00644	0.911891	1.56629	1.22709	1.30045	1.13598	0.816349	1.05514	1.53911	1.11776	0.890651	1.31477	1.26516	0.812342	1.4295	0.814011	0.802567	1.32475	0.814293	1.27278	1.01949	1.07142	1.84111	0.877286	0.943845	0.842055	1.43662	1.01374	0.980968	1.09563	1.69166	1.10638	0.958205	1.27553	1.52774	0.734946	0.874109
TCGA-UF-A7JO	1.72877	1	77.0307	0.854281	0.854203	1.09199	0.835574	0.919789	0.683157	1.12059	2.00922	0.767019	0.966785	0.833574	0.596876	0.877997	0.888468	0.691403	0.994002	0.95259	2.78402	1.36976	0.979379	1.19212	1.22288	0.812346	0.90036	1.06181	2.38945	1.47048	0.837194	2.56245	1.47008	1.00652	0.790584	0.952627	0.834273	1.35991	0.693099	0.964889	0.865708	0.888438	0.853682	0.868069	0.785293	0.897656	0.756029	0.884374	0.996731
TCGA-CR-7404	4.03288	0	15.6031	0.801499	0.779333	0.486209	0.657159	0.887168	0.749097	0.562615	0.761536	0.726301	0.426467	0.431773	0.699772	0.601545	0.866338	0.725593	0.628287	0.467624	0.621624	0.450738	0.988348	0.641357	0.867791	0.807369	0.592028	0.810037	0.862057	0.434402	0.820839	0.1777	0.554381	0.78163	1.87452	0.997797	0.911682	0.559782	2.14236	0.76973	0.427879	0.525097	0.382635	0.442259	0.947666	0.876658	0.798718	0.798736	0.624376
TCGA-CQ-5332	0.868493	1	96.551	0.877181	0.760781	1.13095	0.827479	0.863647	0.837776	1.07723	1.58374	0.818734	1.00583	1.19629	0.866185	1.16283	0.836528	1.03898	1.45643	1.32325	1.34845	0.998288	1.0673	1.09962	1.34533	0.838404	0.846359	0.907667	1.19951	1.36369	1.0999	1.16789	0.578972	1.08487	0.596064	0.908741	0.930566	1.08028	0.783654	1.00546	0.91328	0.890921	0.950964	0.898481	0.983717	0.856314	1.08953	0.85269	1.10291
TCGA-CQ-7071	3.59178	0	18.3235	0.831799	0.853871	1.03671	0.83501	0.849441	0.751324	0.533751	0.933977	0.839579	1.0427	0.746999	0.888042	0.998633	0.852386	0.917413	0.843156	1.08595	0.837278	0.992714	0.985539	0.738043	0.892514	0.813497	0.940644	0.824383	0.811329	0.699503	0.738848	1.29223	1.02732	0.97335	1.00087	0.839726	0.851162	0.65877	0.920351	0.81353	0.898456	1.04843	1.04228	0.942516	0.939589	0.838716	0.913489	2.17317	0.874254
TCGA-UF-A7JV	0.246575	1	145.42	1.91859	11.2747	1.82602	4.23557	1.08554	5.52131	5.06843	1.34471	1.26008	1.0361	0.916722	1.66335	1.26017	1.15807	1.22503	0.869684	1.59359	1.2322	1.06833	1.37422	1.15235	1.58275	1.21603	1.57266	0.808927	0.754669	1.1051	0.909105	46.3955	1.87941	1.96966	1.07214	1.02385	0.96138	0.722964	1.86273	1.11368	1.44645	1.06182	1.94512	1.01145	0.988359	1.07725	1.17444	1.04896	0.843796
TCGA-CR-6473	3.08219	0	22.3945	1.19491	0.810181	0.54979	0.984639	0.872939	0.919608	1.11639	1.13872	0.929682	0.42058	0.428388	1.01522	0.416956	0.862018	0.884023	0.74961	0.486121	0.95288	1.05031	1.10909	1.09163	0.973357	0.807688	1.21482	0.971582	0.783178	0.694753	0.768529	0.361814	3.01938	1.38578	1.16819	0.891441	0.843526	0.841686	0.759516	0.98813	0.641142	0.852928	0.647975	0.462526	1.03338	0.877706	1.13368	0.756642	0.662985
TCGA-CR-6470	4.16712	0	13.1421	0.95806	0.697497	0.535928	0.753223	0.896927	0.672523	0.361429	0.698015	0.767525	0.440645	0.636449	0.666075	0.301623	0.83509	1.1658	0.715602	0.456114	0.676067	0.326957	0.982142	0.472663	1.05956	0.804429	0.651305	0.80412	0.755743	0.420634	0.798668	0.469656	0.512819	0.816222	0.693874	0.889375	0.861918	0.530631	0.806346	0.734974	0.344336	0.259019	0.281077	0.678575	0.919317	0.892221	0.921874	0.786451	0.826763
TCGA-CN-4735	4.7589	0	23.2447	1.06399	0.85164	0.898209	0.912271	1.04631	1.08421	2.42332	1.47562	0.815099	1.03299	1.55171	0.679596	1.46155	1.02621	1.24666	0.867128	1.10465	3.60139	1.1587	0.958971	0.823184	0.722531	0.814006	0.997456	0.833492	0.764664	0.934213	0.973845	2.1546	0.462442	1.2983	0.762199	0.911861	0.930971	1.26249	0.689731	1.18336	1.00344	0.772595	0.298226	1.0611	0.868485	1.11493	1.5772	0.76112	0.607905
TCGA-CV-7245	2.18356	0	41.1323	0.994545	0.770843	0.77175	1.01132	0.85531	0.855326	1.45814	0.554045	1.04073	0.80875	0.862516	1.12023	1.03532	0.830741	1.1134	0.821245	0.94221	0.974776	0.981014	0.972716	1.34873	0.715558	0.804992	0.891098	0.852397	0.873799	1.37279	0.977014	0.930146	0.943659	1.13561	1.43792	0.838442	0.991471	0.868055	0.95617	0.941547	1.30105	1.09862	0.802952	0.901868	1.00909	0.856308	0.933303	0.778343	0.775303
TCGA-P3-A6T8	1.09589	0	47.2725	1.1689	1.22782	1.26175	1.2489	0.882336	1.02313	2.3762	0.88844	0.750843	1.31252	1.56486	1.56195	1.23721	0.948918	1.42748	1.05837	1.23427	1.24194	1.13165	1.00012	0.816224	1.21735	0.807051	1.31181	0.842294	0.924834	1.5079	0.872266	0.99507	0.930348	0.83007	0.853903	0.856871	1.03507	1.12698	1.86652	1.85745	1.41165	1.12592	1.41007	1.0862	1.06203	0.933284	1.1335	1.07308	1.00376
TCGA-CN-5360	5.94247	0	21.3145	0.871655	0.758077	0.746939	0.697885	0.857832	0.570666	1.06376	0.345308	0.731723	0.818503	0.115694	0.910668	1.2045	0.834941	0.741158	0.816643	0.924746	0.75404	0.617404	0.967818	0.491294	0.40411	0.832518	0.756656	0.802851	0.810253	0.574506	0.86684	0.475104	0.473582	0.91725	0.69417	0.94816	0.983079	0.799528	0.714389	0.745265	0.735692	0.211433	0.550142	0.34889	0.886294	0.867363	1.11392	1.01076	1.01172
TCGA-CN-A641	1.00548	0	29.788	0.541083	0.785724	0.72413	0.79737	0.858313	0.842977	0.956391	0.48135	0.907556	0.739767	0.295563	1.0254	0.852943	0.901142	1.0101	0.763367	0.87337	0.67852	1.12272	0.973566	0.730216	0.697851	2.94496	0.805529	0.80323	0.829832	1.16646	0.754891	1.26823	0.779189	0.989456	1.03264	0.822013	0.885244	0.567865	0.621564	0.741713	1.10683	1.15825	0.704158	0.330043	1.0247	0.839462	0.766813	0.815346	0.128626
TCGA-CV-7430	1.35616	1	104.8	0.890403	0.812435	0.841255	0.823071	0.876931	1.1805	1.63892	1.34823	1.07314	1.20999	2.35542	1.09464	1.30388	0.872367	0.687859	1.18694	1.20971	0.840896	1.11634	1.03199	0.823408	1.39912	0.753233	1.42675	1.80719	1.16187	0.889337	1.50202	1.07037	1.81063	1.02069	1.52025	0.849665	0.979835	0.783798	1.23714	1.1137	0.868903	1.15814	0.883349	0.910547	1.02369	0.862549	0.815836	0.827213	0.90725
TCGA-CV-7415	1.90411	1	86.0425	1.28334	0.769571	1.40879	0.972767	1.26875	1.22975	1.19839	1.05	0.880277	1.14253	1.54644	1.05779	1.53339	1.2409	1.11438	0.94342	1.07585	1.21117	0.924021	1.18055	1.38264	1.10448	0.810431	1.24476	0.907976	0.756437	1.32359	1.09661	0.916093	1.05375	1.06061	1.15076	0.941342	0.923842	1.3138	1.49957	1.11178	1.26563	1.01649	1.37148	1.07385	0.852176	1.23689	1.21159	0.779801	0.906017
TCGA-4P-AA8J	0.279452	0	50.1448	1.15767	1.06544	1.04096	1.13139	0.919813	1.91138	0.751901	0.995282	0.899347	1.52429	0.911917	1.25011	0.954705	0.939064	1.05759	0.949832	0.99602	1.26417	1.00915	1.03733	0.732129	1.72356	0.865239	0.779203	0.970918	0.878466	0.862225	1.00065	0.462404	0.804024	0.851392	0.875423	0.866571	1.03122	0.596786	1.71983	1.67035	1.25301	0.969667	1.15983	1.05198	1.01849	0.89775	1.0955	0.804057	1.18022
TCGA-CQ-5330	5.19726	0	29.2317	1.20393	0.907983	0.501076	1.22813	0.873624	1.3381	0.659435	1.07197	0.939066	0.756087	0.978615	1.05067	0.544892	0.933858	1.32635	0.854202	0.481633	0.869028	0.929051	0.913409	0.620844	0.972761	0.8118	0.734237	0.815033	0.802677	0.730719	0.795455	0.887933	1.29447	0.823656	0.920198	0.869692	1.01331	0.865747	1.17162	1.04637	0.860367	0.707652	0.534079	1.0441	0.840855	0.898171	0.947728	0.804213	0.886526
TCGA-CV-7247	1.58082	1	84.9445	0.846559	0.820807	1.30629	0.861829	1.51664	1.14927	0.989731	1.30617	1.06005	0.835473	0.8836	1.49013	1.20175	1.45453	1.11157	1.03748	0.849099	0.639496	1.12114	0.88419	0.945095	0.957443	0.84187	1.2417	0.839777	0.813699	1.32333	0.80645	1.7101	0.607664	0.800715	1.07144	0.839379	0.857304	0.977945	0.914815	1.09513	1.00395	1.16805	1.32332	0.971144	1.02447	1.52978	0.88807	0.794312	0.5827
TCGA-CV-5435	6.35342	1	43.0024	1.33832	1.30931	0.87844	1.0446	0.867937	0.948537	1.09939	0.514745	0.772501	1.00038	1.30109	2.04413	1.18088	0.841402	0.948203	0.980813	0.810061	1.78042	1.12071	0.942311	1.09309	0.383813	0.7987	0.694083	1.11308	1.61132	1.92697	0.869312	1.39706	1.49421	1.05129	1.46006	0.875162	1.00308	0.799675	1.26652	1.37894	0.957176	1.19592	0.858603	0.982601	1.0381	0.854383	0.974486	0.710655	0.832882
TCGA-CX-7219	2.86301	0	32.6142	0.882725	0.986729	1.16342	0.833723	0.895525	0.94165	0.644629	0.50942	0.877216	1.47647	0.877232	0.894709	0.918228	0.873632	1.24663	1.00479	1.11182	0.960311	1.04926	0.959549	0.73022	0.718648	0.884946	1.13458	0.80802	0.815042	0.747582	0.854026	0.823465	0.811422	0.864441	0.845687	1.08092	0.907603	1.28193	1.04551	1.28074	1.1565	0.7616	1.05236	1.05165	0.927382	0.899843	0.70339	1.29474	0.851204
TCGA-CQ-6228	1.24932	1	94.0908	1.75626	0.799182	0.969492	0.782625	1.07288	0.677373	1.72402	2.06014	1.02748	0.799158	1.77774	0.884337	1.02654	1.1207	0.853995	0.522294	1.13112	13.2249	1.09048	1.06306	1.52879	0.885738	0.807678	0.900091	0.805917	1.279	1.62808	0.848844	2.70523	1.32648	1.69668	1.19909	0.951049	0.765932	0.680076	0.655089	1.41847	0.860306	1.06231	0.758317	1.0854	0.997022	1.03167	2.87321	1.05644	1.15956
TCGA-CR-6471	3.29315	1	47.2076	0.771521	0.692687	0.674361	0.707259	0.895686	0.776657	0.500826	0.589123	0.868537	0.597091	0.457658	0.959762	0.569156	0.883562	0.700818	0.913525	0.675719	0.89086	0.628865	0.992762	0.613163	1.03953	0.808017	0.696803	0.823222	0.928032	0.66509	0.984658	0.447471	0.735396	0.783725	0.981533	0.900725	0.972656	0.56864	0.925469	0.660321	0.596963	0.429578	0.614839	0.708117	0.929061	0.887052	0.740887	0.789638	0.715397
TCGA-CQ-6221	2.73973	0	64.6292	1.15979	0.420306	1.36458	1.26691	1.28236	0.45569	0.732381	1.0029	0.269431	0.994984	1.25336	0.751123	1.18125	1.27138	1.33389	1.12011	1.12793	1.51472	1.08089	1.00673	0.373421	1.38318	0.801936	0.99521	1.16321	0.887766	0.794808	0.939245	1.0185	0.80265	0.998537	1.08113	0.821969	1.18822	1.34492	0.955912	0.830461	1.07904	1.14586	1.06163	1.22112	1.04199	1.2429	4.11233	0.812185	1.08919
TCGA-CV-6942	11.7315	0	17.2551	1.12869	0.895788	0.944469	0.815588	0.846494	0.93189	0.480964	0.883112	0.808298	0.812702	0.456638	1.1149	0.676419	0.885347	1.26921	0.842743	0.807885	0.7781	0.510479	1.05155	1.0046	0.986127	0.787958	0.844436	0.844711	0.80242	0.657794	0.808269	0.679755	0.595903	0.936431	0.593105	0.852303	0.911165	0.929923	1.13204	0.768917	0.843885	0.803229	0.929851	0.863539	0.942126	0.834692	0.847376	1.03489	0.840295
TCGA-BB-7864	4.18356	0	36.0518	0.953707	0.746609	0.565494	0.938691	0.849254	0.886438	1.27767	0.678348	1.07111	0.606028	0.993926	0.88067	0.884693	0.860553	1.09462	0.770474	0.665349	0.666769	1.10422	0.959958	0.609125	0.73137	0.802176	0.63993	0.827754	0.877128	0.967782	0.935228	0.534777	0.630173	0.925249	1.20568	0.846975	0.889956	0.580686	0.767512	0.840648	0.871854	1.19102	0.566658	0.622124	1.02773	0.848454	1.0152	0.822414	0.710368
TCGA-CV-6951	2.50685	1	54.9294	0.759517	0.926131	0.751005	0.869322	0.910223	0.371769	0.675094	0.940215	0.84709	0.628793	1.02876	1.16444	0.966137	0.91549	0.670118	0.928168	0.825895	1.08051	1.08456	1.07668	0.979881	1.19441	0.82034	0.680831	0.879757	1.3526	1.43087	0.771133	0.758317	1.39952	0.935706	0.980171	0.832625	0.959455	0.751068	0.682565	0.92632	0.883876	1.1493	0.714195	1.02498	1.00507	0.913668	0.87876	1.36016	1.23916
TCGA-CQ-5327	4.54795	0	32.4119	0.679055	1.00887	1.19532	0.743127	0.899913	0.888364	1.02286	0.867779	0.953183	1.07578	0.834069	0.837136	1.24886	0.93193	0.818987	0.862583	1.13478	0.709086	0.948776	0.995531	1.09159	0.950923	0.811726	0.667846	0.832221	0.711718	0.685848	0.799512	0.856392	0.888076	0.938951	0.827673	0.917625	0.941791	0.809289	0.910817	0.908892	0.862979	0.878846	1.16321	0.90029	0.867614	0.888123	0.748147	1.23261	0.848739
TCGA-CV-7255	0.175342	1	131.82	0.941095	0.803607	1.24175	1.4745	0.894216	1.39128	1.19682	1.59882	0.945076	1.09893	1.02553	1.37032	0.964539	0.916249	0.975817	0.950867	1.00417	1.9863	1.12435	1.03551	1.24151	1.60829	0.812767	1.88149	0.845033	0.797142	0.867266	1.13102	0.85488	1.05496	0.946128	1.20527	0.872892	0.923205	0.955503	1.4932	1.3551	0.960164	1.19043	1.66052	1.10381	0.967669	0.903794	1.09341	0.809622	0.83967
TCGA-CV-7428	4.57808	1	38.2333	0.795019	0.78125	1.11465	0.796837	0.891752	0.884266	0.961963	0.863409	0.857164	0.999717	0.817606	0.91067	1.04708	0.881229	1.01406	0.778157	1.16122	0.631185	0.972195	1.02315	0.694902	0.918547	0.808426	0.924641	0.806854	0.974796	1.00101	0.817569	0.360039	0.897476	1.07644	0.991674	0.868973	0.903845	0.635704	0.804794	0.665784	1.28772	0.910975	1.11277	0.901055	0.757117	0.888683	0.917612	1.75898	0.696348
TCGA-CV-7178	5.93425	1	42.171	0.558276	0.668728	1.0202	0.902767	1.12143	0.742734	1.06739	0.885917	0.871671	0.76849	0.696456	1.04716	0.798243	1.05726	1.2781	0.819967	0.952523	0.928093	0.750189	0.949597	1.21054	0.752064	0.807486	0.620291	0.803287	0.835164	0.946256	0.811802	0.997682	0.810286	0.904549	0.633066	0.931664	0.91109	0.894638	0.792409	0.833955	1.07262	0.839719	0.767917	0.850374	1.05954	1.11756	0.715442	0.812925	1.04285
TCGA-IQ-A61I	0.00547945	1	93.9088	0.667381	0.773414	0.422313	0.805157	0.853567	0.471077	0.531408	0.560152	0.976766	0.620995	0.329885	0.754219	0.416247	0.848243	1.11164	0.67248	0.252773	0.340304	0.843541	0.971592	0.704169	0.52793	0.796016	0.640416	0.866032	0.57814	0.520285	0.851038	0.267767	0.696537	0.791069	1.0201	0.890436	0.955201	1.73048	0.647277	0.771496	0.679772	0.94494	0.530562	0.453465	0.929588	0.837339	0.789347	0.745103	0.982428
TCGA-CN-6018	1.58904	1	80.2319	1.28985	0.840736	1.32871	1.0254	0.871568	0.852014	1.26774	1.48433	0.909893	0.993539	1.31815	1.2644	1.41132	0.882168	1.41209	1.0163	1.24489	1.49006	0.916365	0.983959	1.29234	1.31588	0.807068	1.13459	0.915845	1.10126	0.85791	0.346443	1.31042	1.30093	1.52817	1.08322	2.07239	0.966056	1.10485	1.37485	0.884907	1.94292	0.841211	1.15677	1.16683	0.88719	0.916952	0.890853	1.10605	0.734081
TCGA-CV-7440	1.84932	1	72.2141	1.10984	0.871611	1.35282	1.11833	0.901389	1.11201	0.8142	0.797284	0.916263	1.26235	0.851852	1.19621	1.05671	0.877934	1.32338	0.848036	1.36329	1.08675	1.05615	0.96734	1.48869	0.634317	0.809994	0.903645	0.819801	0.988002	1.01473	0.737456	2.33189	0.946162	1.02222	1.17272	1.05238	0.861924	0.789047	1.44685	1.24656	3.99561	1.04001	1.2043	0.978508	1.00223	0.96792	1.22404	1.75137	0.903763
TCGA-CV-7427	13.0411	1	20.9229	0.881998	0.863209	1.09179	0.772803	0.855534	0.941608	0.718682	0.640866	0.967404	1.17948	0.658073	0.862546	0.97733	0.867641	0.999789	0.872973	1.16711	0.702125	0.981488	1.02663	0.619208	0.691141	0.812099	0.854907	0.831447	0.838902	0.516044	0.774516	0.865726	0.985453	0.896909	0.868596	0.90993	0.911034	0.694832	0.826958	0.678541	0.921728	0.739273	1.15823	0.81221	0.803737	0.847383	0.800066	0.901049	0.83835
TCGA-HD-7831	1.8274	0	42.13	1.78386	2.53699	0.956872	2.02218	0.871661	0.859398	0.77654	0.871704	0.679635	0.878527	1.07599	0.998258	0.88915	0.933112	1.29616	1.07659	1.15508	1.20775	1.46311	1.12131	0.546007	1.27807	0.803737	0.516044	0.820486	0.798652	0.781133	0.828004	0.849452	0.866626	1.00472	1.14933	0.857076	1.07107	1.0189	1.05911	1.27176	0.924883	1.12162	0.838418	1.18704	1.05676	0.862577	1.29069	0.772608	1.18698
TCGA-T2-A6X2	2.70411	0	38.4945	0.653505	0.871801	1.27082	0.873153	0.901838	1.12981	0.587968	1.50333	0.861732	1.02553	0.750366	1.1145	1.01801	0.925818	1.0417	0.953829	1.1026	0.921262	1.1837	0.972271	0.754794	1.23825	0.809842	0.853452	0.924461	0.771321	0.762821	0.422854	0.530041	0.798145	0.75847	0.850261	0.846104	0.999349	0.654345	1.11063	0.853798	0.990249	1.02016	1.29002	0.954929	0.831199	0.905511	0.739986	1.1304	0.921654
TCGA-CV-A6JY	1.76986	0	41.2929	0.634121	0.812321	0.986918	0.709108	0.859308	0.483367	0.603946	0.723101	0.91902	1.10437	0.50469	0.531342	0.834012	0.851124	0.537104	0.851192	1.20603	0.788965	1.06474	0.964148	0.637022	0.917567	0.82567	0.537149	0.833778	0.914952	0.726657	0.805574	0.745122	0.906899	0.949706	1.08123	0.83371	0.983999	0.834376	0.738152	0.677254	0.857883	1.13773	1.03372	0.887648	1.01822	0.842588	0.750834	0.836439	0.956873
TCGA-CR-7382	2.18082	0	40.1161	1.07874	2.84798	1.29076	0.526227	0.910621	1.0275	0.481925	0.732098	0.639533	1.10091	0.786023	1.04342	1.13183	0.954752	1.4323	0.928008	1.27753	1.33135	0.624792	1.12925	0.602092	0.909687	0.931431	0.723387	0.81443	0.930645	0.579086	0.813312	1.10299	1.78531	0.895224	0.472813	0.880629	0.926192	0.709293	1.28392	1.59611	0.914526	0.608977	1.09329	0.954263	0.798097	0.920127	0.648397	1.29986	0.81451
TCGA-CV-7411	7.44384	1	32.8748	0.711525	0.791654	1.04772	0.831888	0.857814	0.606953	0.574172	0.79268	0.893338	0.995226	0.68904	0.715054	0.875298	0.848719	0.895632	0.827212	1.15356	0.735555	1.04756	0.967328	0.644902	0.855577	0.809284	0.565371	0.818331	0.806377	0.665343	1.03683	1.09819	1.18775	1.23389	1.15016	0.849716	1.14164	0.700561	0.733661	0.748969	0.778134	1.01796	0.992969	1.05063	1.00757	0.843553	0.742644	0.814133	1.01775
TCGA-CR-7379	2.83836	0	44.1818	1.05067	0.824719	0.706832	0.954688	0.958471	1.02729	2.13786	1.03349	0.88587	0.896826	1.06144	1.09293	0.816799	0.947077	0.848363	0.915468	0.92238	0.792317	0.935998	1.05813	0.877554	1.20855	0.757311	0.67289	0.878421	0.812978	0.913201	0.931437	1.00973	1.77183	1.12588	0.903094	0.869582	0.935997	0.900577	1.07834	0.939953	1.43414	1.04568	0.682554	1.09075	1.07156	0.971655	0.95496	1.00773	0.745883
TCGA-CN-4736	1.08219	1	94.4378	1.02006	0.889879	0.720118	0.775373	0.875667	0.885877	1.10988	1.21411	1.09443	1.13856	0.946693	1.18802	0.861854	0.875598	1.25162	0.86096	1.07807	1.13835	0.924608	1.02852	0.70649	1.03988	0.810791	1.17166	0.829437	0.816078	0.549869	1.11196	0.92312	0.750683	1.13688	0.757177	0.881569	1.01005	0.987978	1.18381	0.85721	0.863774	0.877292	0.850612	1.05732	0.852376	0.860305	0.880703	1.02887	1.14601
TCGA-UF-A7JT	2.72055	1	51.6118	1.54701	1.52444	1.23622	0.993923	0.921643	1.06664	0.760745	1.17989	0.907619	1.22159	0.986568	0.760897	1.03748	1.02785	1.27485	0.907226	1.5333	1.16717	0.689464	1.40941	1.12594	1.30361	0.807089	0.834762	1.11193	0.732584	0.826666	0.496995	0.950743	0.8798	0.895138	0.540602	0.924023	0.864449	0.693402	1.57357	0.869521	1.1028	0.913576	1.30636	0.787307	0.858329	0.899914	0.828924	1.29371	0.903596
TCGA-CV-5441	7.90685	0	17.4675	1.13757	0.787396	1.17458	0.811631	0.894647	0.850519	0.684294	0.461397	0.66576	0.979714	0.785489	1.18502	0.978491	0.904274	0.947976	0.809472	1.20212	0.845468	0.990787	1.09028	1.63614	0.454811	0.807015	0.784572	0.816531	0.607554	1.20504	0.769938	1.50027	0.926278	1.14425	0.828578	0.822804	0.937544	0.837043	0.50822	0.780528	0.97447	1.04363	1.03872	0.987661	1.03185	0.890925	0.979847	0.734744	0.950584
TCGA-BA-5555	1.42466	0	33.3189	0.767625	0.839329	0.734566	0.903238	0.903171	0.505203	0.576081	0.648411	0.861336	0.7408	0.562478	1.07394	0.806681	0.817098	0.769905	0.744127	0.67206	0.877609	1.00857	0.994	0.724828	0.618165	0.810918	0.528515	0.815028	0.818503	0.766769	0.759457	0.833998	0.940077	0.79231	1.16447	0.841709	0.996414	1.13155	0.754949	0.716383	0.905172	0.410308	0.711531	0.805532	0.968727	0.911208	0.764998	0.813504	0.714078
TCGA-CR-6484	0.969863	0	38.2099	0.858343	0.727786	0.915005	0.817206	0.900401	0.899669	1.09256	0.648287	0.92347	0.995812	0.629268	0.722156	0.785239	0.896236	0.756162	0.861234	1.10473	0.859315	0.70906	0.996994	0.541668	0.822181	0.807202	0.446601	0.803676	0.770815	0.501595	0.899913	11.0315	0.929264	0.997854	0.654266	1.08573	0.998371	1.4528	0.939238	0.816655	0.886297	0.66575	0.714563	0.736733	0.925252	0.91602	0.572754	0.86152	0.726684
TCGA-CV-7418	2.16164	1	61.8747	1.13905	0.826522	1.51705	0.818766	1.43589	0.923466	1.68733	1.36023	0.877654	1.16671	0.812613	0.82884	1.29233	1.3683	1.14902	0.860697	1.09209	1.57457	0.967461	0.967466	1.26527	0.890681	0.798003	2.53653	0.904631	1.1297	1.05986	0.91906	1.42249	0.776517	1.09851	0.857637	0.889718	0.893981	1.55825	0.728176	1.74802	0.921539	0.977765	1.05175	0.637263	0.529731	1.41604	1.00676	1.12306	0.788789
TCGA-CV-7235	6.43014	0	32.6362	1.20384	0.694382	1.24476	0.842602	1.18129	1.03315	0.932052	0.983103	0.856281	1.15367	0.45383	0.481514	1.09286	1.18849	1.13192	0.656576	1.38938	0.902085	0.802234	1.02476	1.53446	1.01075	0.804673	0.665358	0.962951	1.0075	0.631554	0.772292	0.529754	0.964278	1.24162	0.878934	0.894877	0.920356	0.691285	0.963257	1.46302	1.04404	0.78872	1.06838	0.69841	0.796309	1.20298	0.831272	1.01922	0.969868
TCGA-CV-7091	9.26301	0	23.1298	0.956474	0.765253	0.847575	0.932161	0.914461	0.753841	0.670629	0.816	0.694366	0.724216	1.75281	1.07763	1.21985	0.943931	0.696145	0.958586	0.948767	0.68987	0.987618	1.13065	0.843938	0.981212	0.801987	0.766879	0.896082	0.809898	1.07301	0.830878	0.614287	1.27021	1.08468	1.14947	0.883085	0.989553	0.946015	1.21507	0.893185	0.908305	0.937266	0.936204	1.02468	0.917791	0.922809	0.881352	0.796395	0.969467
TCGA-D6-6827	1.55616	0	34.4203	0.783276	0.660351	0.712759	0.915997	0.889876	0.699576	0.72337	1.20487	0.899466	0.641026	0.331628	1.16401	0.531679	0.865518	1.08529	0.728357	0.708772	0.965717	1.12195	0.984189	0.563728	1.08937	0.83448	0.555646	0.826365	0.73897	0.826854	0.825705	1.16719	0.553482	0.81362	0.934495	0.849156	0.839901	0.685391	0.64198	0.7952	0.802143	0.825552	0.378232	0.5211	1.01812	0.904053	1.04149	0.818733	0.925128
TCGA-TN-A7HI	1.12877	0	35.6485	1.10759	0.766855	0.27036	0.774948	0.849313	1.4221	0.673729	0.43608	0.863567	0.270943	0.417522	0.793675	0.261786	0.957956	1.21182	0.75375	0.24259	0.127424	0.744582	0.982691	0.951635	0.308884	0.752892	0.636069	1.17743	0.308277	0.771639	0.96615	0.200857	0.367707	1.27932	0.813887	0.884133	0.997522	0.967983	0.110043	0.926383	0.755159	1.30692	0.114101	0.375772	1.01267	0.82159	0.979964	0.823769	0.992949
TCGA-BA-4077	3.10685	1	52.2047	1.20589	1.3254	0.526893	1.09578	0.953884	1.27665	1.50728	1.22345	0.784354	0.552	1.03764	1.15191	0.579481	0.970764	0.714883	0.937919	0.658056	0.791079	0.832608	1.26843	1.00897	1.12162	0.818346	0.899408	1.00213	0.894783	0.804467	1.29273	0.75937	1.8047	0.851927	1.82551	0.88123	0.942737	1.16708	1.6612	1.06948	1.24208	0.860193	0.655396	0.769149	0.874401	0.943401	1.10372	0.955756	0.742784
TCGA-T3-A92N	0.260274	1	143.685	1.78699	1.09502	1.28277	0.942503	0.891945	2.86984	1.92846	1.93691	0.886653	1.25921	0.909901	1.12593	1.32304	0.974909	1.29332	0.918267	1.53345	1.08755	1.09085	1.18527	1.92998	1.39686	0.822342	0.872191	1.11664	0.946876	1.51846	0.917134	1.17313	1.2368	1.33244	0.984929	0.865132	0.81275	0.628844	1.87609	1.34337	0.948817	1.12689	1.24404	0.632582	0.919791	0.908785	2.28216	1.09853	1.03639
TCGA-BA-6871	0.29589	1	109.822	1.20389	0.754239	1.42344	0.865719	1.29006	0.908821	1.60193	1.12895	0.614801	0.979326	0.959727	0.543675	1.07165	1.37596	1.27645	0.772636	1.19203	0.751204	0.782307	1.04075	1.16621	1.70986	1.01148	0.556546	0.812484	0.740821	0.887398	3.21779	0.80947	0.461771	7.61663	1.09751	0.99577	0.865334	0.561454	0.688257	2.22031	1.02069	0.898378	0.9701	0.59722	1.02434	1.27258	1.88016	0.721019	0.635765
TCGA-IQ-7631	3.21096	0	52.4058	1.16028	0.750322	1.15733	1.67072	0.880616	1.11237	0.793098	1.02813	0.90457	1.06189	0.633828	1.09831	0.771124	0.898456	1.12147	0.518966	1.28455	1.09376	1.12934	0.981022	0.580775	1.04667	0.800084	0.679914	0.820606	0.855623	0.759192	0.785433	0.570586	0.731709	0.747132	0.680875	0.85263	1.11594	0.718923	1.07023	1.21395	0.185338	1.13059	1.37947	1.11992	1.04055	0.855815	0.846898	0.771412	1.13108
TCGA-BA-5153	4.8274	1	28.6724	0.6066	0.769474	0.582488	0.8183	0.848411	0.596423	0.349163	0.400866	0.876562	0.596951	0.624144	0.640069	0.428826	0.863414	0.847746	0.682203	0.607861	0.46628	0.500796	0.967678	0.493458	0.427184	0.806917	1.16743	0.804434	0.49327	0.331273	1.002	0.264422	0.222506	0.751212	1.09477	0.916341	0.962051	0.435498	0.406157	0.659495	0.644112	0.280629	0.749394	0.726309	0.985647	0.872974	0.811893	0.697349	1.16357
TCGA-CV-7434	0.59726	1	120.788	1.20136	0.840251	1.2545	0.879928	0.907224	0.968843	0.981169	1.47499	0.957131	1.12171	1.10657	1.29121	1.00684	1.05379	1.24894	0.857036	1.24211	1.2194	0.944466	1.11052	0.908024	1.42121	0.817306	1.17322	0.976944	0.807851	1.01973	1.20246	0.861601	0.786075	0.946579	1.14802	0.829293	0.869852	1.12854	1.05388	0.749434	0.972049	1.126	1.35452	0.952512	0.907933	0.923142	0.907105	1.05784	0.731741
TCGA-CV-7095	1.56712	1	87.6164	1.12143	0.789324	1.68504	0.990235	1.19333	1.3343	1.10523	1.15938	0.833399	1.08709	0.86293	1.22537	1.14059	1.18196	1.17726	0.824953	1.25636	0.831007	1.09307	1.10634	1.05166	1.19789	0.847853	1.09283	0.832605	0.87335	1.1519	0.945406	2.42131	1.21159	1.01926	1.01954	0.878119	1.04178	0.945656	1.01914	0.74221	1.83856	1.15528	1.51944	1.04714	0.925817	1.30548	1.01173	0.746834	0.906448
TCGA-MT-A51X	0.663014	0	37.3904	0.774625	0.846609	0.701384	0.826799	0.973306	0.575234	0.549882	1.03421	0.884351	0.759377	0.841526	0.743934	0.742834	0.953406	0.856673	0.969939	0.821938	0.963131	1.06585	1.00809	0.980585	1.44313	3.30887	2.23374	0.816297	1.17263	1.94171	0.94079	0.761856	0.984183	0.821805	1.17766	0.831753	1.01331	1.31138	1.02529	0.807223	0.951929	1.09397	0.786192	0.998157	1.02157	0.936481	0.883949	0.829508	1.07456
TCGA-CV-A6JU	0.30137	0	69.9204	0.830162	0.79561	0.928708	0.889028	0.914519	0.124844	2.34267	0.870627	1.03379	1.00897	1.09786	0.739091	0.62339	0.943356	0.725784	1.0053	1.11765	0.769163	1.17296	1.02242	0.646229	0.877674	0.813278	0.562168	0.820439	1.16426	1.66929	0.897055	0.219903	0.965087	1.55307	0.734424	0.907962	1.04597	1.60175	0.689108	0.94541	1.22707	1.02549	1.01142	1.07673	0.997778	0.838239	0.949224	1.37769	1.45454
TCGA-UF-A71B	4.12603	0	24.1067	0.954339	0.898466	1.0368	0.976852	0.985087	0.454238	1.24337	0.757911	0.949981	1.11693	0.876685	0.950834	0.997219	0.925673	1.08438	0.966522	1.20155	1.10097	0.933887	1.14618	2.51246	0.9235	0.84689	0.761351	0.808425	1.10499	1.20654	0.984478	1.04703	0.684485	1.12857	0.955847	0.839147	0.934103	0.995832	0.903691	1.47196	0.900341	0.998952	0.954007	0.856483	1.02252	0.966767	0.852563	0.788455	0.823131
TCGA-CN-5364	1.35068	1	90.6537	0.91351	0.801751	1.19152	0.895318	1.10001	0.786506	1.31216	0.771225	1.07117	0.988606	1.04551	1.01857	1.17642	1.08708	0.80034	0.915416	1.25367	0.827107	1.20645	1.08444	0.805224	0.783992	0.838252	0.772082	0.802865	0.874065	1.17306	0.914198	1.93502	1.30973	0.777084	0.970128	0.900924	0.858396	0.797069	0.73115	0.747796	0.956121	1.08419	1.1123	0.87687	0.930407	1.10765	0.812691	0.818334	0.664215
TCGA-F7-8298	2.72603	0	44.4486	1.87411	0.941608	1.67738	1.15504	1.23018	1.17025	1.79255	1.54974	0.828349	0.985323	0.720584	1.43996	1.43906	1.2129	1.26935	0.937166	1.5199	1.23128	1.07105	1.34254	1.17209	1.21315	0.809883	1.82359	0.804448	0.71119	1.08784	1.02857	1.19571	1.48818	1.28809	1.82031	0.861559	0.9829	0.462097	1.17602	1.59199	1.18041	1.17826	1.60295	0.793451	1.06131	1.23825	1.72477	0.741105	0.786969
TCGA-UF-A7JJ	1.50411	0	32.0285	1.29675	0.85012	0.88658	0.738703	0.923794	0.847582	0.935284	0.717788	0.787864	1.03062	0.799018	0.545576	0.867477	0.953496	0.689847	0.966592	1.05087	1.00923	0.759874	0.989765	0.731214	0.86296	0.798903	0.340924	0.815571	0.786038	0.637095	0.911815	0.896287	0.584881	1.08846	0.501999	1.10057	0.990646	1.00983	0.820359	0.918036	1.05624	0.759186	0.554858	1.07	0.850923	0.900529	0.515471	3.65654	1.06433
TCGA-CV-7101	0.438356	1	111.031	0.705411	0.958193	0.982732	0.760367	0.908949	0.552053	0.77874	0.846604	0.876045	1.05129	0.895608	1.25284	1.06025	0.886626	0.641468	0.931825	1.13298	0.970707	1.03033	0.970952	0.781309	1.10575	0.821603	0.624058	0.855875	1.11948	0.735887	0.831694	1.23872	1.44248	0.862279	0.979392	0.922706	0.930602	1.32265	0.935347	0.979257	0.985848	0.928899	0.850431	0.878957	0.98728	0.915929	0.762163	0.811843	1.14722
TCGA-CV-5430	11.6192	0	18.1092	0.735492	0.75896	1.36126	0.745301	1.13699	0.597646	0.818013	0.681182	0.645293	1.0265	0.536616	0.90217	0.786183	1.03868	1.19778	0.928009	1.17128	1.1954	0.643335	1.04444	0.66416	0.888562	0.787885	0.815416	0.806629	0.718348	0.402483	0.756506	0.78338	0.723438	0.849709	0.687336	0.942548	0.888303	1.22662	0.650699	0.814577	0.910117	0.556928	1.04549	0.715889	0.901409	1.12012	0.654423	0.903817	1.40485
TCGA-CV-5434	9.07945	1	31.2366	1.03631	0.731172	1.00331	0.857348	0.868888	1.1691	1.1978	1.22456	0.835085	0.981909	0.490872	1.02777	1.02434	0.820676	1.13994	0.920699	1.09175	1.34265	0.96551	0.998405	1.03339	1.20822	0.952722	0.732836	0.912918	1.0303	0.748781	1.11535	1.30417	0.81208	1.41918	0.782353	1.14767	0.942043	0.865633	0.972653	1.11355	1.08015	0.674024	0.712635	0.547963	0.934692	0.856188	0.851826	0.777882	0.879909
TCGA-CV-7104	1.07671	1	82.5832	1.00007	0.848899	0.811394	1.06775	0.946993	1.31601	0.547479	1.37918	1.03685	0.995534	0.96422	1.28912	1.01597	0.967727	1.14258	0.849676	1.08948	0.997856	0.98003	1.04758	0.791442	0.969414	0.83263	1.41772	0.847467	0.741328	0.7596	0.910143	1.30441	1.28495	0.90104	1.3434	1.05431	1.01608	0.991343	1.0371	0.960865	0.983248	0.811169	1.02002	1.09027	0.798762	0.943604	0.878121	0.864504	0.697398
TCGA-DQ-5624	4.87123	0	27.7507	1.34746	0.782459	0.866409	1.20648	0.905642	1.41662	1.31924	0.990604	0.933095	1.08521	1.20274	1.44452	0.810576	0.873273	1.08189	1.09962	0.799597	1.01842	1.06702	0.92046	0.746406	1.14234	0.821403	2.12388	0.811051	0.774716	1.23778	0.887416	0.809445	1.10373	1.46824	1.44641	1.2186	1.04351	0.920726	2.30102	1.61618	0.784038	0.898147	0.849079	1.15239	1.0561	1.04077	1.04994	0.813525	1.14369
TCGA-CX-7082	0.030137	1	101.354	1.05225	0.834845	1.06114	0.836788	1.09797	0.765611	1.50432	1.02567	0.931449	0.811025	5.16306	0.70494	1.29925	1.11611	1.02188	0.72077	1.00224	0.871803	1.01034	1.00722	0.785919	0.931943	0.826547	1.34559	0.968379	0.678174	1.04657	1.12911	0.522114	0.84716	1.30561	0.962897	0.886158	0.877259	1.16505	0.569106	1.27903	0.813032	1.11949	0.894402	1.05894	0.97007	1.09968	1.16845	0.78698	0.893529
TCGA-CV-A465	0.589041	1	109.288	0.781966	0.809933	0.688301	0.847245	0.87981	1.06154	0.691434	1.09046	0.996264	0.821078	0.958531	0.803825	0.82109	0.879	0.70445	0.881382	0.819138	1.35461	1.10067	1.00687	0.763929	1.28908	1.10046	0.66814	0.81478	1.07157	1.17244	1.09407	0.840977	0.79805	0.928337	1.24166	0.832692	1.00867	0.828694	0.887048	0.751404	0.861829	1.20624	0.800948	0.934715	0.992982	0.853524	0.810557	1.1255	1.0438
TCGA-CR-5247	0.980822	0	70.091	1.71493	0.742361	1.03506	1.10547	1.1908	1.11177	1.56392	1.43452	0.826223	0.900317	1.98296	1.34217	1.56885	1.20581	1.26926	1.05367	1.18754	1.03265	1.15704	1.01747	1.00843	1.14081	0.874806	1.28502	0.945982	1.11265	1.62116	0.814018	1.17569	0.790742	1.46634	1.1313	0.83935	1.00699	1.44269	0.903585	1.02221	0.889779	1.16328	1.16216	1.17757	1.03244	1.15863	1.95583	0.764216	1.04998
TCGA-CN-6020	0.561644	1	107.413	0.857859	0.78132	1.41291	0.894921	1.32094	1.13838	1.18066	0.79645	0.903808	1.1527	0.950085	1.01188	1.17687	1.27784	0.993613	0.900743	1.21292	0.830686	0.859937	1.03258	0.770486	0.720177	0.829341	1.3236	0.84813	0.862663	0.87616	0.917796	0.916977	1.83744	0.881631	0.964257	1.11557	0.968389	0.687342	0.965979	0.908569	0.945983	0.997423	1.30044	0.971027	0.966415	1.29601	0.74668	0.832927	0.962812
TCGA-CR-6488	1.03836	0	58.9047	1.07762	0.765189	1.01769	0.990158	0.955529	1.36512	0.852472	0.838222	0.725165	1.02551	0.924375	0.970711	1.08201	0.96086	1.03246	1.02867	1.14918	1.22488	1.64413	1.07223	1.92701	1.27188	0.803154	0.898017	0.811895	0.867267	0.754687	0.840274	1.0062	0.794006	0.92409	0.87466	1.24446	1.00929	1.572	1.06707	0.973081	3.10121	0.868606	0.9977	1.0723	1.01189	0.930542	0.72326	1.94113	0.902237
TCGA-CV-A6JM	0.531507	1	100.447	0.937288	0.830584	0.787926	0.896503	0.873908	0.702604	0.87799	1.14084	0.920626	0.654588	3.00161	1.10726	0.773957	0.893065	1.25735	0.957881	0.770124	1.06687	1.14199	1.01853	0.821683	1.33375	0.811196	0.574316	0.89825	0.914734	1.95886	0.810965	0.55016	0.782824	1.20088	1.10177	0.843426	1.14445	3.15826	1.0032	0.818606	1.03859	1.19514	0.755416	1.06796	1.01267	0.851683	0.93414	0.777166	1.87881
TCGA-BA-A8YP	1.36712	0	39.694	0.852313	0.795497	1.12761	0.785218	0.917435	0.934792	0.949672	0.90712	0.880725	1.03562	1.14499	1.00491	1.20607	0.86846	1.22195	0.911282	1.10684	0.93244	1.07058	0.98151	0.781891	0.96111	1.27907	0.471552	0.820769	0.69846	0.95899	0.832858	1.69657	0.282971	0.972566	0.831993	0.979982	0.861436	0.843656	0.437546	1.22746	0.947302	1.02837	0.817872	0.791194	0.999511	0.887585	0.88072	1.50942	0.757701
TCGA-CQ-A4C9	1.93699	0	23.027	0.59384	0.805172	0.979648	0.742788	0.877454	0.728034	1.16785	0.589805	0.69273	0.995481	0.291883	0.975615	0.903587	0.866061	0.630609	0.738735	1.23023	0.997247	1.0137	1.01322	0.581248	0.846416	0.810296	0.416302	0.802023	1.02166	0.910423	0.778993	0.647293	0.840482	0.835774	0.880095	0.886053	0.958438	0.588077	0.758192	0.675138	1.00962	0.978917	1.09546	0.456718	1.00728	0.864473	0.662366	0.864805	1.50079
TCGA-D6-6517	0.8	0	55.3379	1.54198	1.15666	1.58384	1.13441	0.938184	1.11232	0.742197	1.55664	0.885357	1.16864	0.993398	1.44213	1.25107	0.954356	1.30961	0.860626	1.47005	0.920699	0.97477	1.24194	1.27401	1.31136	0.809854	1.22591	0.827126	0.75808	1.36074	0.967299	1.87504	1.69354	1.01518	2.39927	0.885814	0.997151	0.928866	1.36962	1.32366	0.7986	0.859919	1.56514	0.976769	1.05386	0.99915	1.05231	0.788809	0.753915
TCGA-CN-5370	0.709589	1	117.128	1.16101	0.744775	0.960511	0.846172	0.893487	1.01228	1.15842	0.960262	0.780567	0.863159	0.779541	1.11118	0.86916	0.947518	1.27887	0.893597	0.953477	1.34175	0.67806	1.05168	0.762619	0.832842	0.821339	1.06787	0.808241	1.06622	0.709501	0.874252	1.32762	0.954032	1.32102	0.864288	1.76678	0.909939	0.805872	1.12015	0.836364	1.68923	0.710614	0.950549	0.930808	0.787861	0.880701	0.739549	1.01064	0.877523
TCGA-RS-A6TO	1.06027	1	105.787	1.04328	0.957121	0.609741	0.948685	0.9366	1.82698	0.812189	1.37186	1.31803	0.983871	0.854026	1.07862	1.21528	0.982214	1.15643	0.965847	1.06246	1.60499	0.948247	1.04943	0.98413	1.54683	0.806744	0.897842	0.872601	0.773529	0.859728	0.523668	1.29936	1.00991	1.10773	0.972855	0.934247	1.00208	1.00213	5.20667	1.02443	1.27644	1.04091	0.741069	0.838267	0.943166	0.874316	0.882517	1.58321	1.1676
TCGA-CV-5966	1.49315	1	112.172	1.36063	1.21757	1.30405	0.996402	0.909313	3.94985	1.80684	1.59903	0.912637	7.94225	1.47986	1.27417	1.22349	1.09382	1.39492	0.846811	1.17073	0.769673	0.957261	1.15576	1.32858	1.21017	0.866133	1.34828	0.912292	0.780209	1.07091	1.17971	1.97788	1.2932	1.05416	0.991796	1.821	0.859798	0.538994	2.59832	3.07765	1.52727	1.05713	1.50847	0.825529	0.855822	0.896055	1.00422	1.09786	0.77342
TCGA-QK-A8Z7	1.07397	0	43.8637	0.704873	0.788405	1.33401	0.777588	0.867592	0.752676	0.943919	0.335355	0.961188	0.960704	0.69387	0.993553	2.04063	0.834681	1.20551	0.68352	1.53216	0.478216	1.19827	0.973743	0.677344	0.338811	0.818349	0.499889	0.826625	0.396725	3.03008	0.89862	0.158267	0.703591	0.954326	0.864156	0.873186	0.898136	0.987302	0.153277	0.942766	0.757141	1.14439	1.19072	0.222496	1.02126	1.06755	0.797117	0.705919	0.873045
TCGA-CQ-6222	5.52329	0	28.2546	0.910188	0.842205	0.523313	0.760179	0.854009	0.635903	0.758267	1.16476	1.38694	1.02174	0.790388	0.939006	0.852806	0.866683	0.859026	0.820681	1.17474	0.670799	1.03579	0.977971	0.469282	0.861106	0.809984	0.490554	0.817859	0.746684	0.451999	0.872284	0.651336	1.2375	0.811971	0.90087	1.00024	1.05348	0.949292	0.78356	0.690818	0.926975	0.859894	0.591165	1.06405	0.930555	0.840819	0.76588	0.815854	1.11554
TCGA-QK-A6II	0.778082	1	115.738	0.733822	0.855986	0.64515	0.915992	0.84173	1.29086	1.51679	1.06562	0.928488	0.685114	0.812643	0.610856	0.519686	0.82622	1.04865	0.84557	0.773742	0.680799	1.0547	1.02186	1.17924	1.20975	0.817055	0.676372	0.856826	0.783279	0.988187	1.2562	0.553897	1.11669	1.46247	1.11519	1.20551	1.13135	0.934085	0.894606	0.798192	1.16343	1.18276	0.730694	1.11	0.955726	0.821549	0.804705	0.805897	1.08341
TCGA-CN-6998	0.978082	1	107.362	0.924278	0.83258	1.06567	0.889309	0.866719	0.650465	0.572276	0.93877	0.958162	1.0127	1.44537	0.347661	1.25766	0.879298	1.01743	0.870292	1.16977	0.829686	1.04228	1.01844	0.84012	0.918901	0.811254	1.4389	0.803996	0.785329	0.960968	0.910093	0.740755	1.0755	1.1128	1.56865	0.845505	0.989819	0.794892	1.00138	0.777424	0.923663	1.07846	1.19966	1.10922	0.895109	0.860704	0.927045	0.813007	0.995148
TCGA-DQ-5629	2.57808	1	56.5766	1.01539	0.872133	1.03679	0.880971	0.865441	0.842531	1.06384	1.92633	0.922086	0.87681	1.0383	1.27391	0.897653	0.822696	1.00889	1.05291	1.01769	2.01985	1.05277	1.04769	1.9183	1.44019	0.81339	0.861326	0.859731	1.41136	1.729	0.915379	2.03565	1.3477	1.02252	0.982245	0.857016	0.906646	1.24689	0.765017	1.6818	0.815892	1.13307	0.964437	0.857799	1.00345	0.876063	1.13398	1.10762	0.976857
TCGA-H7-7774	1.11507	0	44.3803	0.592855	0.833722	0.673153	0.786647	0.851399	0.186839	0.510283	1.34074	0.935252	0.969045	0.592755	0.346828	0.776597	0.834407	1.09569	0.937308	1.12568	0.596163	0.971362	0.956082	0.537862	0.755131	0.812594	0.463712	0.806891	1.78733	0.963911	0.894158	0.881318	1.3943	0.803629	1.13181	0.826932	1.02255	0.686782	0.71572	0.782041	0.72106	0.908037	0.697044	0.994276	0.849864	0.830354	0.735501	0.800423	0.967992
TCGA-CR-5249	3.15616	0	10.0355	1.08205	0.76539	0.560553	0.835039	0.861675	0.603978	0.443269	0.775892	0.836453	0.47019	0.781055	0.646194	0.434721	0.849771	1.01151	0.745654	0.551819	0.640263	0.233665	1.05831	0.495902	0.817789	0.807594	0.591035	0.805584	0.77166	0.412444	1.10509	0.496138	0.970953	0.871258	0.839134	0.864747	0.941984	0.669811	0.95288	0.658343	0.280906	0.342394	0.439683	0.724132	1.01501	0.862973	1.11775	0.923337	0.814827
TCGA-CN-6016	3.95342	0	32.4174	1.12382	0.686484	0.603228	1.04519	0.873019	0.744598	0.824388	0.49871	0.926977	0.966273	0.914933	1.30824	1.02609	0.871098	1.09569	0.999904	1.18627	1.29876	0.762472	1.06424	0.4848	0.621345	0.81215	0.7514	0.879552	0.771168	0.594796	0.835399	0.88578	0.852761	0.848615	1.01701	1.04983	1.13248	1.01707	1.05525	0.770178	1.12131	0.842962	0.670585	1.20162	0.985727	0.85806	0.902241	0.789173	1.01679
TCGA-QK-A64Z	1.75616	1	79.6868	1.10571	1.0511	1.1493	0.913591	0.898668	1.12964	1.06134	0.603615	0.870081	1.19622	1.30857	1.34948	0.778705	0.924017	1.193	0.904599	1.09097	1.22195	1.03821	1.20252	0.663889	0.628683	0.809968	1.39564	0.822061	0.817287	0.978706	1.14661	1.00632	0.793633	0.802475	1.23597	0.833442	0.879413	0.927025	1.56869	1.1209	0.914978	1.15111	1.34587	0.954214	0.917503	0.887494	0.785058	1.23355	0.984309
TCGA-CR-7383	1.4274	1	69.6114	1.11575	0.806681	1.19518	0.810266	1.02494	0.747754	0.506527	1.05428	0.820083	1.04752	0.83717	0.963154	0.999004	1.03255	1.23668	1.05198	1.12806	1.29679	0.861814	1.08535	1.12068	1.17909	0.844145	0.743365	0.971917	2.06137	1.30926	0.809421	1.44284	0.950692	0.93505	0.859025	0.939304	0.864224	1.12563	1.09271	1.24384	0.834287	0.854181	1.15665	0.900549	0.975704	0.999854	0.855681	1.22474	0.855337
TCGA-WA-A7GZ	1.71233	1	81.8624	0.968512	0.827175	1.32489	1.06414	1.01224	0.842993	1.85761	0.828148	0.965027	1.086	1.4647	1.38629	1.14468	0.985955	1.37484	0.939652	1.22757	1.56215	1.05892	1.06027	1.26002	1.13498	0.910352	1.16066	1.08659	0.743286	1.11622	1.09868	1.73208	0.900879	0.956587	0.839089	0.98588	1.06066	1.01049	1.13665	1.56013	1.06605	1.24749	1.50543	1.04075	1.01266	0.993484	0.842789	0.95614	0.827452
TCGA-CQ-6220	2.69863	1	66.7217	0.900688	0.842795	0.831903	0.830678	0.876568	0.823944	0.678088	1.01395	0.965016	0.763657	1.3519	1.23399	0.945058	0.893022	1.22488	0.976244	0.875456	1.05603	1.01711	1.05921	0.857794	1.0655	0.827943	1.25445	0.811296	0.79384	0.920978	0.923896	0.996874	1.05547	0.942587	1.14514	0.832403	1.03033	1.02569	0.875564	0.779491	0.834876	1.01031	0.957044	1.05991	0.860547	0.865635	0.876539	0.874948	0.96927
TCGA-CQ-7065	4.46027	0	54.6225	0.896408	0.771042	0.745484	1.17232	0.897256	1.31156	0.899016	1.13906	1.05014	0.928256	1.18193	0.911485	0.915023	0.940017	1.07664	0.835934	0.931187	0.838806	1.14792	1.00269	1.17087	1.29591	0.808717	1.05097	0.841824	0.813065	1.10746	0.959216	0.633804	1.04176	0.782095	0.99486	0.840635	1.06177	0.885964	0.79555	0.871309	0.943817	1.19459	1.06052	1.14753	1.01351	0.881251	0.900441	0.771636	0.908145
TCGA-BA-A6D8	2.32877	0	42.3378	0.858654	0.789837	0.674092	0.845873	0.87382	0.365857	1.32122	0.472086	1.05368	0.615982	1.63695	1.29223	0.467439	0.922889	1.2061	1.16117	0.70154	0.778703	1.10108	1.02809	0.882039	1.16916	0.873086	0.546818	2.41082	2.60919	1.84085	0.917002	0.422382	0.801481	1.48232	0.786588	0.841676	1.07832	0.521889	0.751177	1.44372	1.10768	1.18502	0.668933	0.840501	1.03078	0.835179	0.934025	0.830083	1.44667
TCGA-CV-A6JZ	1.95616	0	39.4032	0.908533	0.835006	1.39928	0.833542	0.925569	0.916372	0.798244	1.24138	0.883221	1.18325	2.16799	0.463333	1.45145	0.950519	1.14404	0.85314	1.06674	1.17787	0.628542	0.960118	0.760544	1.04732	0.814525	0.805023	1.11073	0.742569	0.860849	0.80045	0.7575	0.756763	0.777691	1.06242	0.922805	1.04753	0.769205	1.19562	0.748031	0.835922	0.619366	1.16765	0.97391	0.863945	0.921042	0.767184	0.782408	0.909016
TCGA-CQ-6229	3.23014	0	27.6997	0.74986	0.804835	0.465515	0.823769	0.87282	0.57215	0.510375	0.740032	0.929356	0.460774	0.908295	0.598429	0.518224	0.884216	0.925773	0.805446	0.584939	0.971155	1.14295	1.01248	0.78404	0.867279	0.819676	0.601154	0.806818	0.826722	0.783121	0.908417	0.802555	0.897276	0.84539	1.14872	0.827546	0.988894	0.936698	0.852549	0.70578	0.791012	1.04508	0.438309	1.02612	0.868777	0.972867	0.790729	1.10158	0.965655
TCGA-CV-A45W	3.83014	1	41.2589	0.934613	0.79862	0.680078	0.722676	0.8758	0.522129	1.06481	1.06049	0.624085	0.628479	0.176701	0.821993	0.609329	0.811882	0.785638	1.10382	0.682277	0.999613	0.558028	0.984354	0.975067	1.04014	0.791327	0.643932	0.850889	0.965077	0.612845	0.933689	0.931436	0.594149	1.28335	0.835298	0.922705	0.910946	1.65942	0.585433	1.02973	0.890578	0.789288	0.457939	0.18652	1.00633	0.855081	0.750642	1.12585	1.00867
TCGA-F7-A624	1.03562	0	66.4331	1.5011	0.805393	0.875086	0.787287	0.864376	1.09614	1.84363	1.8539	0.938978	1.27174	0.91499	0.882299	0.781505	0.891063	1.36016	1.27207	0.754529	1.47552	0.980774	0.980117	1.67472	1.2495	0.808915	0.546268	1.02027	0.73132	0.613563	0.813676	2.11517	0.755477	1.53137	0.658413	0.854979	0.728957	1.03105	1.41969	1.58332	1.63185	0.92211	0.815356	0.81544	0.945848	0.841459	1.43537	0.84686	0.847303
TCGA-CV-A6JO	0.539726	1	111.9	0.672564	0.866782	1.38814	0.83966	0.91211	1.12171	0.632051	1.37677	0.863954	1.07047	1.03084	1.09307	1.11677	0.930966	0.700012	0.73265	1.32728	1.30195	0.864341	1.08461	0.839126	1.22673	0.900351	1.31609	0.809207	0.846629	0.94668	0.947436	1.18789	1.43172	0.915469	0.917928	0.888604	0.913015	0.654052	1.67167	0.794808	1.00674	1.00964	1.43237	1.0274	0.878291	0.909008	0.787914	0.826544	0.918038
TCGA-UF-A71A	0.235616	1	126.166	1.42177	0.81373	1.00326	0.847887	0.879831	1.03396	2.39864	1.36682	0.996885	1.04756	1.15809	2.45935	1.19207	0.791966	1.04272	1.67832	1.21351	1.64599	1.17863	1.0078	2.3004	1.95555	0.821487	0.930906	0.832038	0.983684	1.44814	0.876834	2.22909	1.32367	2.59921	0.913948	0.830216	0.981304	0.814456	0.792261	1.21596	0.932121	1.22226	0.938997	0.664347	1.03252	0.862896	1.56962	0.788895	1.57168
TCGA-DQ-5625	3.10411	1	57.5735	0.78326	0.906345	1.27712	0.866071	1.35965	0.686592	0.487708	0.749648	1.03264	1.15509	0.570174	1.04821	1.14894	1.30929	1.25618	0.861759	1.17268	1.00023	0.750719	1.01052	0.709724	0.683154	0.803942	0.870165	0.809232	0.734812	0.703488	1.06097	0.577134	0.803057	0.81809	0.858625	0.880183	0.988904	0.969164	1.18487	0.702602	0.912581	0.76089	1.34433	0.868424	0.775251	1.33107	0.845167	0.957001	1.0104
TCGA-CV-7410	17.5808	1	14.031	1.08849	0.801666	1.06694	0.781601	0.867812	0.553935	0.568456	0.742096	0.861756	1.06266	0.739092	0.454588	0.850809	0.826056	1.12448	0.764782	1.21708	1.09382	0.0592366	1.04669	0.690271	0.87878	0.80363	0.670229	0.826445	0.764145	0.295768	1.06802	0.659532	0.698943	1.01243	0.41145	0.881791	0.921209	0.793181	1.10724	0.734486	0.160269	0.129556	0.784243	0.934754	0.932965	0.8619	0.823132	1.00384	0.884991
TCGA-CV-7099	0.665753	1	104.772	0.947898	0.937768	1.02059	0.854974	0.874428	1.10562	0.688376	0.902384	0.954318	1.1258	0.733276	1.00752	0.836379	0.91942	0.944427	0.881314	1.10631	0.699692	1.05954	1.02094	0.939319	0.741271	0.812115	1.15506	0.826426	1.24536	0.92851	0.829104	0.863354	1.79032	0.85687	0.960489	1.00195	0.853617	0.89354	0.860314	0.850586	1.18324	0.932819	0.983658	0.873736	0.904291	0.868729	0.735567	1.55915	0.80357
TCGA-CN-6012	4	0	29.5447	0.837388	0.825785	1.48812	0.686945	1.32636	0.668452	0.718967	0.98277	0.890005	0.922843	1.00686	1.60286	1.34007	1.22354	1.03072	0.928913	1.14425	0.938503	0.84761	0.979812	0.815073	1.00996	0.814128	0.887841	0.853485	1.01149	0.70805	0.78642	0.852063	1.12874	0.958145	0.962831	0.892833	0.967195	0.677603	0.683904	1.30814	0.755309	0.726148	1.14302	0.913099	0.955237	1.33646	0.874192	0.795988	1.30196
TCGA-CR-6493	0.772603	1	103.631	0.999721	1.34951	0.889706	0.956287	1.06164	1.21665	1.23828	2.27167	0.914227	0.522641	0.999701	1.56235	0.784664	1.13452	1.16806	0.92009	0.508125	1.00215	1.08546	0.948436	1.78255	1.52646	0.837152	1.10097	0.804158	0.828096	1.24194	0.783258	1.31312	1.4208	1.38299	1.33289	0.828527	0.868408	0.727526	1.25123	1.16487	0.83402	1.11494	1.00994	1.03224	0.946761	1.11119	1.11462	0.771622	0.650004
TCGA-CN-A6V1	1.65205	0	21.708	0.801588	0.816789	0.616164	0.783397	0.904925	0.603964	0.395502	0.527796	0.805988	0.57997	0.584317	0.133068	0.473621	0.902884	0.818518	0.719366	0.515222	0.468689	0.0664663	0.983345	0.529846	1.20968	0.804185	0.618524	0.828983	0.756697	0.111213	0.853752	0.364444	0.555361	0.808557	0.480895	0.937508	0.94138	0.798379	0.859589	0.639352	0.172006	0.264332	0.472764	0.656681	0.97155	0.880962	0.852109	0.972954	1.00576
TCGA-CV-6956	0.594521	1	137.125	1.27553	0.903686	1.05169	0.991526	0.969786	1.46323	1.56514	1.02586	1.0175	1.27441	1.20624	1.27943	1.11346	1.04362	0.978366	0.927842	1.18497	0.798108	1.16763	1.03398	1.37096	1.14337	0.869446	1.00452	0.859412	0.884971	1.47619	0.855514	0.733357	1.01047	2.02872	0.881007	0.829029	1.00034	0.721614	1.01423	1.4866	1.04235	1.16791	1.20178	1.01512	1.01153	0.95374	1.54514	1.2158	0.940769
TCGA-CR-7393	2.72055	0	23.5292	0.710836	0.683863	0.784571	0.439812	0.855935	0.359473	0.394653	0.735057	0.912403	0.943464	0.730015	0.673096	0.802262	0.824411	1.0203	0.87128	1.00602	0.822557	0.352125	0.964011	0.434977	0.935177	0.809353	1.12422	0.80679	0.980186	0.398626	0.776395	0.655133	0.862414	0.929408	0.553795	0.856676	1.03429	0.917213	0.857479	0.685673	0.236162	0.217857	0.5113	1.12778	0.991855	0.846208	0.990921	0.891256	0.949163
TCGA-CV-A460	5.03562	1	23.5258	0.755225	0.790846	0.700543	0.884315	0.899358	0.570096	0.435316	0.481009	0.829888	0.827751	0.695119	0.732932	0.619186	0.882511	1.01584	0.727222	0.80998	0.393118	0.909564	1.00693	0.524408	0.536646	0.808088	0.865968	0.802325	0.488821	0.373978	0.881306	0.607978	1.07767	0.831043	0.712844	0.896523	0.931264	0.715577	0.463723	0.933522	0.753618	0.451575	0.407656	0.80154	0.99681	0.894298	0.770578	0.790512	0.930426
TCGA-HD-A6HZ	0.30411	0	36.7281	0.831968	0.766707	0.80359	0.785024	0.870184	1.03361	0.806279	0.816424	0.9159	0.885491	0.918479	0.170008	0.941062	0.874774	0.527325	1.2431	0.952635	0.871676	0.935111	0.955664	0.979593	0.852825	1.63302	0.739834	0.805665	0.76068	0.694028	0.873213	1.16812	0.647411	0.913704	0.857104	0.836974	0.869082	0.862861	0.692864	0.834405	0.741544	0.859215	0.682065	0.900613	0.98818	0.876382	1.00135	0.805177	1.12706
TCGA-CQ-5334	0.353425	1	110.155	0.791296	1.0724	1.21648	0.852364	0.937731	0.934209	0.542715	0.798851	0.851686	1.12141	0.726137	1.04523	0.981194	0.998433	0.888291	0.93793	1.08455	0.907123	0.84355	1.06115	1.44299	0.945862	0.802735	0.585848	0.902688	0.774592	0.599406	0.81226	0.931674	1.12389	0.954475	0.71077	0.991121	0.902191	1.0636	1.05275	0.832323	0.922478	0.705247	1.2861	0.86187	0.769727	0.936409	0.618306	2.77161	0.646846
TCGA-CN-4739	3.81918	1	43.1823	0.636379	0.789647	1.02734	0.814536	0.982202	0.853048	0.805697	0.473119	0.946593	0.958532	0.815634	0.722176	1.49802	0.945538	1.01879	0.883824	1.12008	0.432645	0.718224	0.963899	0.491321	0.676236	0.803305	0.526856	0.803285	0.779794	0.30699	0.835921	0.306355	1.35975	0.839707	0.852822	0.939405	0.960595	0.682256	0.775583	0.731265	0.762739	0.499034	0.792565	0.783528	1.01906	0.984585	0.887453	0.851046	0.834769
TCGA-QK-A652	1.76712	0	9.83749	0.833521	0.795724	0.638347	0.849638	0.891001	0.814539	0.570996	0.918276	1.18119	0.906113	0.812344	0.839701	0.93523	0.89537	0.647469	0.900779	1.08042	0.975233	0.810641	1.13781	0.604531	1.05449	0.809545	0.698381	0.825518	0.856827	0.809467	1.14791	0.609381	0.657703	0.862468	1.03916	0.846059	1.0195	0.737842	1.11165	0.790496	0.641981	0.856382	0.728757	0.978124	0.908408	0.863818	0.837275	1.60996	1.06189
TCGA-CR-7388	2.25479	1	54.47	0.821367	0.788663	0.81635	0.73035	1.03087	0.81862	0.553452	1.1502	0.936847	0.828274	1.25697	0.557203	0.837815	0.960396	1.04316	0.8838	0.937068	0.8603	0.581469	0.982383	0.626989	1.09652	0.774961	0.834629	0.833671	1.04746	0.712957	0.905011	0.823625	1.04886	1.09966	0.749204	0.889825	0.966607	0.886135	0.857863	0.830257	0.71829	0.557577	0.732874	0.86629	1.02203	1.0169	1.21302	0.836959	0.970946
TCGA-CR-7386	3.91781	0	38.3295	1.2079	0.568728	1.0767	0.935059	0.883233	0.819222	0.672786	1.07096	0.844756	0.925817	0.956339	0.736791	0.879898	0.895837	1.13908	0.908299	0.97821	1.44574	0.654799	1.01702	0.488687	1.2822	0.81569	0.376718	0.804595	0.839778	0.64513	0.987347	1.19085	0.620263	1.05727	0.69206	0.948189	1.01078	0.989427	1.0293	0.770254	0.948305	0.579433	0.875456	1.17445	0.822086	0.872078	0.383163	0.908699	0.922276
TCGA-CV-7236	0.394521	1	117.507	1.21259	0.752802	1.95279	0.952481	0.894628	1.80472	0.860501	0.844707	0.921775	1.26289	1.06515	1.67068	1.0009	0.913102	0.52442	1.00136	2.1046	1.43596	1.09318	1.43647	0.873362	1.19691	0.817443	1.67379	0.812242	0.912806	1.04638	0.962123	1.08085	1.57774	0.820194	1.15235	0.947707	0.970115	0.807819	1.53848	1.1119	1.07568	1.01757	1.4999	1.06931	1.01049	1.40028	0.815661	0.803472	0.837556
TCGA-CN-4731	2.73425	1	75.297	1.70759	0.940351	1.02126	1.11244	0.886746	1.02985	2.30943	0.392662	0.964441	1.20901	1.28892	1.02793	0.857587	0.815392	0.95069	0.892264	0.909536	0.803335	0.990368	1.0073	0.946127	0.429665	0.847276	0.96111	0.831073	0.790545	1.07054	0.945847	1.48547	1.65498	5.50946	1.47623	0.842023	0.980892	0.812646	0.870394	1.16252	1.97437	0.707949	1.08637	1.20361	1.01007	0.945316	2.94072	1.01066	1.18609
TCGA-BA-A4IG	2.34247	0	21.7427	0.816608	0.728912	0.372586	0.826481	0.87242	0.636403	0.568599	1.05681	0.85516	0.374069	0.886301	0.680659	0.305655	0.826747	0.968117	0.63557	0.384872	0.582552	0.704352	0.961352	1.03601	0.935473	0.809229	0.473574	0.832388	0.73421	0.623075	1.08817	0.496301	0.801879	0.810286	1.61532	0.870102	0.793133	1.37865	0.693136	0.705098	0.551151	0.867245	0.310416	0.713437	0.981661	0.850126	0.780009	0.851908	0.654897
TCGA-MZ-A5BI	0.594521	1	70.5082	0.907733	0.787531	0.577694	0.895142	0.875054	0.405699	0.577963	0.374379	0.77624	0.725853	0.907378	0.146088	0.391591	0.838282	0.905649	0.867445	0.708681	0.175197	0.532129	0.998727	0.561493	0.434935	0.927721	0.812047	0.907688	0.313685	0.357295	1.80156	0.312153	0.871175	1.24669	0.757373	0.859503	0.883312	0.848041	0.228481	1.096	0.655357	0.566612	0.211919	0.716416	1.01653	0.859273	0.953402	1.73337	0.979288
TCGA-CV-A6JT	2.33425	0	28.8384	1.13794	0.830418	0.80461	1.07543	0.883101	0.641919	0.704901	0.843249	0.866374	0.753148	0.869735	0.732564	0.697106	0.896416	0.963535	0.834167	1.2835	0.819283	1.11335	1.35558	0.677046	1.47844	0.816428	0.604837	0.820627	0.861514	0.891735	0.808875	0.516665	0.887024	0.897592	1.05023	0.828915	1.11303	0.710733	1.0264	0.642	0.949708	1.04797	0.815341	1.15039	0.995378	0.911564	0.907355	1.30117	1.16934
TCGA-TN-A7HL	1.69589	0	20.2129	1.11402	0.803407	0.244024	0.807705	0.882523	0.839814	1.10134	1.10012	0.870182	0.233099	0.807581	0.528981	0.190408	0.903843	0.904194	0.855187	0.255425	0.585011	0.307301	1.21366	0.652503	1.5887	0.809339	0.569352	0.853481	0.692261	0.317956	0.754522	0.310162	0.898528	1.00328	0.615454	0.937043	0.792679	0.923789	0.902342	0.742919	0.612195	0.72995	0.183911	0.778549	0.947704	0.869177	0.947108	0.831188	0.9347
TCGA-CR-6480	0.991781	0	23.3559	0.599922	0.943005	0.399	0.772978	0.948036	0.59746	1.02436	0.585201	0.749059	0.368461	0.463086	0.942806	0.145911	0.95374	0.364367	0.796019	0.38331	0.397368	0.715125	0.989841	0.507028	0.879226	0.811709	0.565095	0.828559	0.76216	0.408566	1.12951	0.189261	1.13493	0.682311	1.39905	0.886209	0.885666	0.712315	0.674133	0.656518	0.736743	1.00138	0.421234	0.566289	0.940974	0.930634	0.654472	0.788342	0.840776
TCGA-QK-A6IH	1.78904	0	54.4738	0.786133	0.849595	1.20149	0.968444	1.06691	1.06043	0.787368	1.11292	0.88929	0.930623	0.988159	1.25722	0.808434	1.06105	1.18746	0.844404	0.979977	0.659207	1.10546	1.01079	2.15776	1.33059	0.807013	1.14952	0.868862	0.762469	1.43137	0.81458	0.438968	0.876869	0.831801	0.870865	0.836831	0.99933	0.582254	0.741421	1.08538	1.08686	1.14189	1.29033	1.03453	1.049	1.03236	0.872101	2.50813	1.06538
TCGA-D6-A6ES	1.06575	0	55.5408	0.871435	0.815356	1.11095	0.791265	0.932574	0.882809	8.94523	1.17674	0.92547	1.00535	1.5286	1.04731	0.854963	0.876065	1.0495	0.806766	1.19179	0.817206	1.14725	0.965521	0.787098	1.43788	0.804407	1.34097	1.18956	0.999024	2.76796	0.957841	0.469998	0.681117	6.56376	1.09289	0.849273	1.1174	0.191994	0.743254	0.964134	0.953596	1.17438	1.05545	1.12554	1.02355	0.894644	0.774088	1.0758	1.32221
TCGA-HD-7229	2.8137	0	33.7348	1.02102	1.26283	1.61205	1.20352	0.93518	2.03308	2.58455	2.87478	0.860537	1.96684	0.860896	1.50146	1.13497	1.05017	0.945253	0.867047	1.17346	1.49282	0.941451	1.03643	1.35291	3.17546	0.86323	1.87596	0.801739	0.766927	1.06345	0.792015	0.743857	1.20629	1.06205	0.947701	0.847785	1.02591	0.560883	1.12553	2.89671	0.878484	1.00787	1.79894	0.949504	0.904609	1.01871	1.40034	0.943207	0.778537
TCGA-CV-A6JE	2.94521	0	33.1157	1.22138	0.86059	0.499079	0.960237	0.957975	0.413549	0.750251	0.936543	0.904722	0.380255	1.40735	1.15295	0.3643	1.0369	1.18148	0.997426	0.458144	0.669998	1.06381	1.12638	1.31057	0.904716	0.801759	0.83641	0.846205	0.708326	0.747713	0.829376	0.476158	0.761946	0.812673	0.784931	0.838423	1.07129	2.05917	0.704324	0.696995	1.29281	0.991578	0.523673	1.11036	1.01979	0.934295	0.825248	0.812975	1.25252
TCGA-QK-A8ZB	1.48493	0	51.483	1.09882	0.780912	0.829697	1.16741	0.89462	0.75573	1.19053	0.557163	0.988141	0.831003	0.739902	1.01601	0.691487	0.910832	0.714062	0.65935	1.03854	1.60365	0.924397	1.12866	0.803055	0.871806	0.812293	0.7089	0.898144	0.771728	0.6625	0.854629	1.08744	0.85534	1.09357	0.782462	2.2006	1.00344	1.00951	1.10388	1.01402	1.70184	1.07875	0.784617	1.0837	1.01243	0.885884	0.96029	0.80133	1.17991
TCGA-CV-5970	1.11233	1	79.0227	0.910614	0.743365	1.26143	0.86713	0.963177	0.769664	0.525014	0.767114	0.866918	1.10578	0.891507	1.28916	0.991028	0.964712	0.675124	0.908902	1.13753	0.957398	1.15298	1.05556	0.98414	0.964971	0.812308	0.950986	0.822308	0.750761	0.758469	0.898102	1.56032	1.11959	0.807224	1.61576	0.846012	1.00282	0.955979	1.15476	0.806751	0.819189	1.09065	1.36819	1.03005	0.978036	0.956415	0.820427	0.799224	0.92561
TCGA-KU-A6H8	0.89589	1	110.789	0.826746	0.65445	0.473002	0.852917	0.914219	0.58158	0.68177	3.29766	1.11979	0.937778	0.703621	0.939895	0.841918	0.905213	0.929553	0.759371	1.16624	0.740432	0.87502	0.918744	0.432234	1.26558	0.809069	0.845779	0.822892	0.993286	0.897809	0.819928	0.550373	0.941455	0.821932	1.05534	0.848226	1.04487	1.61221	0.750641	0.705261	0.838403	1.03498	0.52568	1.01324	1.00102	0.900405	0.831993	0.83843	1.18373
TCGA-DQ-7593	3.35342	0	14.5996	0.645792	0.808517	0.505846	0.692616	0.858082	0.45998	0.200263	0.578941	0.859132	0.686025	0.451344	0.310106	0.532986	0.891221	0.897634	0.527783	0.689765	0.537597	0.057194	0.978337	0.470075	0.684708	0.830156	0.614884	0.808716	0.705976	0.2434	0.780718	0.32079	0.253906	0.829047	0.456358	0.881955	0.758848	0.591403	0.907314	0.667235	0.145409	0.389017	0.157567	0.691361	1.04167	0.852255	0.909735	0.760405	0.906553
TCGA-HD-8314	1.83562	0	17.1555	0.716047	0.741522	0.649405	0.564315	0.906018	0.693715	0.7741	1.62223	0.764794	0.617878	0.146439	1.66615	1.25193	0.89704	0.753604	0.768044	0.732713	0.541041	1.12747	0.951772	0.603574	0.749664	0.847645	0.626938	0.802632	0.860603	0.618709	0.991222	0.376176	0.556651	0.760028	1.0185	1.00384	0.952556	0.830097	0.745254	0.667726	0.774014	1.12181	0.548423	0.317286	0.953893	0.876142	0.739056	1.00211	0.694775
TCGA-P3-A5Q6	1.31507	1	94.7175	1.10373	0.855159	1.46979	0.924175	0.913275	1.29683	1.5148	1.57538	0.782972	1.18899	5.55509	1.09539	1.25406	0.961236	1.20659	1.09529	1.5151	0.974146	1.12747	1.02785	1.74695	1.50312	0.816752	0.628124	0.838173	1.11161	3.19445	0.985748	1.80695	1.57819	0.994988	1.08087	0.85842	0.97982	2.04605	1.09623	1.10508	0.867915	1.18117	1.10498	0.930785	1.0514	1.07669	0.839029	0.796266	1.01693
TCGA-CN-A6V6	1.73973	0	12.7233	0.720989	0.787558	0.214509	0.832182	0.866568	0.596747	0.682615	0.838957	0.959535	0.284327	0.410709	0.426685	0.164162	0.868824	0.827632	0.628552	0.297342	0.47341	0.569763	0.974843	0.679434	0.979144	0.810352	0.841832	0.804274	0.731411	0.44022	0.77622	0.294265	0.56553	0.787033	0.980695	0.890682	0.88968	0.535996	0.685831	0.686332	0.824651	0.616367	0.231336	0.499405	0.844903	0.847211	0.852393	0.947266	0.566317
TCGA-D6-A6EP	1.16164	0	54.1554	1.06996	0.942353	1.06063	0.79379	0.849982	0.621347	0.559534	0.146447	0.888898	0.99222	1.21922	1.09213	0.935313	0.840615	1.40216	1.91702	1.14018	0.374875	1.03292	0.965935	0.561289	0.611313	0.829647	0.610804	2.22904	0.436908	0.342134	1.27994	0.222548	0.424519	0.927416	0.957574	0.839448	1.14375	0.353474	0.302144	1.11448	1.40918	1.30048	1.02115	0.942791	1.05108	0.83808	0.71175	0.789855	2.44742
TCGA-D6-A4Z9	1.47671	0	36.3855	1.01527	1.33454	1.90598	0.88881	1.7462	1.52405	0.790739	1.05368	0.844111	1.25996	0.84433	0.994094	1.63498	1.82575	1.28268	0.897908	1.20504	1.09599	1.09061	1.04103	1.53259	1.20364	1.01096	1.06592	0.909151	0.783186	1.09603	0.868374	1.13597	0.875545	0.812812	1.57266	0.885398	0.911171	1.51106	0.917349	1.02263	0.936216	1.08442	1.83845	0.8386	0.955955	1.75551	0.932171	0.779961	0.698546
TCGA-CV-6939	1.82466	1	40.7245	0.862249	1.05659	0.726942	0.627889	0.852456	0.602111	0.843607	0.402554	0.851935	0.64551	0.359842	0.719806	0.463831	0.857363	0.713232	0.676123	0.734559	0.689149	0.750806	0.995158	0.493371	0.735516	0.824944	0.995718	0.804586	0.98915	0.400762	0.947994	0.459507	1.07184	0.936912	0.89683	0.888897	0.861138	0.580416	0.971022	0.78959	0.94853	0.652759	0.587512	0.62497	0.984158	0.859529	0.865811	0.906092	0.665408
TCGA-CN-4740	2.29863	1	78.1982	1.05035	0.609293	0.787878	0.938125	0.907318	0.625576	1.41878	0.90399	0.888513	0.99925	0.699305	0.546217	0.84328	0.924788	1.17084	0.845107	1.1532	0.80876	0.885502	0.982604	0.525695	1.11348	0.831415	0.424785	0.79814	0.879332	0.382539	0.811766	0.778323	1.10458	1.46345	0.625389	1.14763	0.982113	0.854563	0.882556	0.819769	1.30798	0.723172	0.55899	0.966843	0.998449	0.893678	0.555564	0.899291	0.867102
TCGA-CN-6024	0.923288	1	109.272	1.35744	0.796646	0.77044	0.928366	0.877435	0.535989	1.31576	1.10247	1.27214	1.0429	0.621178	0.964805	0.907832	0.910719	0.811506	1.39755	0.953571	0.723196	1.11815	0.948228	0.890086	1.21421	0.85322	0.740025	0.902047	0.906375	0.905926	1.01869	0.635456	0.747565	1.71319	1.13972	0.859018	0.93406	1.17252	1.04533	1.20046	0.909537	1.15136	0.664053	0.819383	1.06057	0.872695	1.50143	0.784168	0.863808
TCGA-BA-A6DL	1.70685	0	31.2431	0.662138	1.02986	1.07468	0.837729	0.851555	0.779775	0.667361	0.537504	0.768131	1.00708	1.53646	0.864138	1.26867	0.883866	0.337571	0.660823	1.13047	0.821827	1.04156	1.0239	0.875374	0.56076	0.814152	1.2106	0.81524	1.0887	1.31241	0.842275	1.50188	0.701753	0.893024	1.08291	0.830364	0.715175	1.09987	0.852695	0.887534	0.916705	1.06357	1.07768	0.870575	0.949117	0.84155	0.881418	1.75515	1.16516
TCGA-CN-5355	3.50137	0	32.6455	1.01824	0.971508	0.931676	0.969229	0.932147	0.836619	1.26982	0.550108	0.825741	1.09979	1.1162	1.27499	1.11651	0.972041	1.1572	0.909409	1.19708	0.904907	1.04953	1.05349	0.983513	0.933973	0.813234	0.96788	0.807844	0.79975	0.856007	0.911409	1.23893	1.08088	0.993875	0.899227	0.841542	0.888721	0.761389	0.888629	1.46581	0.970549	0.961744	0.964317	1.11507	1.08334	0.945878	0.850159	0.872476	0.691647
TCGA-CV-7089	5.40274	1	30.5084	0.768577	1.09111	0.763819	0.746908	0.881457	0.867541	0.813439	1.04033	0.934827	1.96855	0.993843	0.883935	0.951562	0.952218	0.553405	0.826072	1.20779	0.795502	1.02441	1.0645	0.77777	1.05333	0.864227	0.746148	0.810865	0.76798	0.580622	0.816791	0.971603	1.94336	0.884416	1.24045	0.832778	0.943319	0.657185	0.975946	1.09706	0.814227	1.02614	0.941027	0.992808	0.958366	0.877523	0.805494	0.801112	0.828225
TCGA-BB-8596	5.92055	0	22.7298	1.07515	0.722437	1.17034	1.01069	0.963965	1.32153	1.25845	0.797838	0.699658	1.05704	0.232595	1.58941	1.01879	0.954933	0.828711	0.783605	1.53183	1.89437	1.27193	1.20937	0.623307	1.02819	0.904504	0.916139	0.796885	0.84185	0.631714	0.894301	0.909212	0.861538	0.864828	0.892758	1.24459	1.02724	0.696833	0.981902	0.935657	1.04777	0.684811	1.00595	0.890296	1.04423	0.964371	0.781892	0.783537	1.05173
TCGA-CV-A45V	0.0876712	1	90.3675	0.768949	0.80956	1.00723	0.792097	0.858789	0.76056	0.386729	0.691075	0.912176	1.03268	0.51534	0.875288	0.821629	0.859532	0.751795	0.814205	1.20461	0.79428	0.944906	0.986121	0.758002	0.788106	0.801842	0.495685	0.816681	0.858202	0.681749	0.746064	0.906577	1.95019	0.853587	1.03228	0.84926	1.00229	0.616412	0.809184	0.675813	0.933195	1.07974	0.948531	0.765073	0.950308	0.855692	0.786195	0.888466	1.00098
TCGA-CV-6003	4.56164	0	45.2821	1.35137	0.98698	1.14651	0.995197	1.05459	1.13934	1.39552	1.76181	0.949809	0.962571	1.45709	1.5589	1.2438	0.999154	1.20906	1.03379	1.22086	1.04843	1.12329	1.17366	1.68417	1.91274	0.82158	1.43231	0.85826	0.833069	1.25908	1.30251	1.82073	1.45812	1.46512	1.20853	1.23731	1.02523	1.5893	1.35735	1.11798	1.33124	1.13896	1.51212	1.09669	0.95726	1.03301	1.07759	0.839489	0.868016
TCGA-IQ-7632	1.20822	0	46.4144	0.696966	0.816426	1.45167	0.894502	0.857556	0.851276	0.802696	0.663887	0.965429	1.03218	1.02951	1.04421	0.911409	0.839105	1.16911	0.817415	1.5985	0.856227	1.02441	0.956047	0.651096	0.662565	0.809853	0.672588	0.832752	0.747955	1.11313	0.841598	0.9283	1.49946	0.94073	0.983788	0.847727	0.976917	1.18444	0.760121	0.711619	0.815514	1.17158	0.968476	1.08503	0.994077	1.17504	0.734824	0.801764	1.0039
TCGA-BA-A6DA	0.961644	0	44.6121	0.944722	0.914862	0.295836	0.833722	0.954363	0.596389	0.68247	1.10226	0.904345	0.254074	0.906385	0.0795335	0.287778	0.999208	0.771168	0.77737	0.344695	0.476349	1.12511	0.999196	0.947645	1.00532	0.821178	0.310327	0.917209	0.766841	1.4634	0.707562	0.784333	0.986635	1.562	1.21241	0.82216	1.0542	0.586533	0.509553	0.850215	0.939747	1.2223	0.283165	1.07481	1.03076	0.936921	0.873799	0.842465	1.13909
TCGA-CV-6960	2.36164	1	74.9576	1.40904	4.87035	1.37292	1.2034	0.964074	2.02678	1.36085	1.01928	1.04763	1.07649	1.25268	1.32658	0.715201	1.01734	1.09064	0.951622	1.18138	1.12187	1.18313	1.01881	1.69217	0.961296	0.945135	1.21772	0.829648	0.874757	1.70656	0.979922	1.64801	1.43784	1.16492	1.16185	0.848495	1.0435	1.11736	1.23284	2.18108	1.23463	1.23	0.715351	1.16501	1.0243	1.86159	1.7418	0.813389	0.847316
TCGA-IQ-A61G	0.986301	0	64.8138	0.803999	0.829522	1.52878	0.879532	1.13004	0.743663	1.42235	1.35251	0.92381	1.04409	1.75453	1.22157	1.32872	1.13322	1.07017	0.981794	1.23557	0.996089	1.09181	1.00928	2.63283	1.44972	0.964647	0.94009	0.864662	1.12355	1.82118	0.920412	2.37884	0.770356	1.04297	0.724297	0.855037	0.787832	1.00458	0.968021	3.07507	0.892477	1.24083	1.48563	0.768742	0.994853	1.12714	0.859497	1.55746	1.2415
TCGA-D6-A74Q	1.94521	0	22.7116	0.777541	0.770222	0.352712	0.9746	0.88738	0.769847	0.657121	0.560253	0.822357	0.29626	0.543568	0.635938	0.297047	0.922279	0.721042	0.767272	0.363283	0.854988	0.78322	1.06046	1.11953	0.922087	0.810311	0.774336	0.809289	0.802104	0.962233	0.829474	1.18493	0.706511	0.843244	0.862828	0.868284	0.934698	0.760632	0.931016	1.01407	1.3052	0.949881	0.35711	0.605201	0.986933	0.87544	0.805955	1.20764	1.07172
TCGA-CV-7414	0.0383562	1	128.534	0.95889	0.82513	1.2895	0.989123	1.29578	0.76234	0.555443	1.53139	0.816321	0.915404	1.16343	0.943027	0.913482	1.21592	0.90889	0.807178	0.852309	4.04835	0.989693	0.999668	0.782087	1.30293	0.805274	0.946247	0.905636	0.789001	1.02705	0.953681	0.797109	1.57033	0.763639	1.47926	0.863322	0.946907	2.13926	0.683897	0.732475	0.9077	1.13809	1.12627	1.20357	0.994098	1.2034	0.902168	0.779673	1.65408
TCGA-CQ-6223	3.91233	0	28.5242	0.669127	0.801755	0.898191	0.796055	0.86874	0.638232	1.00811	0.504097	1.04775	1.02295	0.929771	0.794402	0.859828	0.868262	0.890846	0.982982	1.12921	0.972241	1.05763	1.03172	0.661596	0.548979	0.808569	0.764331	0.961035	0.837099	0.761952	0.957665	1.04049	1.07538	0.744089	1.07049	0.842605	1.00168	0.782038	0.859051	0.762712	0.89018	0.974971	0.932966	0.986368	0.925339	0.86183	0.777052	0.839735	1.099
TCGA-CR-6482	0.945205	0	35.8272	0.987005	0.816351	0.655593	0.740556	0.879181	0.73955	0.581679	0.414997	0.90053	0.690126	0.634319	0.316022	0.614231	0.805062	1.26565	0.698945	0.702574	1.13812	0.156829	0.969204	0.561439	0.327507	0.814404	0.688097	0.805062	1.0506	0.324978	0.749658	0.621225	0.409558	0.917902	0.526269	0.899793	0.902929	0.623119	0.956073	0.961158	0.0898154	0.327625	0.550544	0.934829	0.898349	0.858835	0.903556	0.78679	0.795025
TCGA-DQ-7595	3.26027	0	27.0932	0.629775	0.834178	0.787236	0.805119	0.873595	0.545768	0.870295	0.41624	0.740555	0.700694	0.769823	0.961109	0.904549	0.858908	0.455121	0.853151	0.775835	0.379634	0.794908	0.973562	0.630776	0.423823	0.829588	0.60787	0.805836	0.671222	0.608722	0.795675	1.4555	1.54627	0.845212	1.07747	0.829573	0.901954	1.06796	0.503722	0.739501	0.173096	0.205731	0.76464	0.828869	0.990806	0.878277	0.751381	0.796912	1.00809
TCGA-CV-6941	0.936986	1	87.7378	0.982598	1.04725	1.15398	0.883625	0.857111	0.540221	0.747054	0.622754	0.740636	0.957955	0.940423	0.994452	1.05584	0.797501	1.22506	1.06859	1.31213	0.718128	0.997726	1.02339	0.768903	0.605324	0.778271	0.71162	0.808257	0.717151	0.784981	0.823464	0.998706	0.819719	0.966316	0.876931	0.854582	0.916102	0.932167	0.602012	0.866874	0.934746	0.791172	1.02715	1.01344	1.00424	0.910921	0.851362	0.792123	1.0376
TCGA-QK-AA3J	1.27671	0	28.7019	0.544973	1.00937	1.0282	0.804055	1.0342	0.505177	0.675914	0.723203	0.695777	1.0294	1.26499	0.718932	0.96151	0.992967	0.734271	0.608563	1.13714	0.595301	0.965307	0.97211	0.67184	0.858936	0.811851	0.690339	0.808843	0.80017	0.929538	0.923037	0.395009	0.726105	0.678068	0.901023	0.926425	0.98851	1.34496	0.716022	0.711474	1.12468	0.752382	1.0836	0.864799	0.998249	1.01072	0.85181	0.755471	1.49928
TCGA-TN-A7HJ	1.10411	0	38.8592	0.62676	0.847375	1.06248	0.459461	0.877446	0.633418	1.2723	0.927145	0.931586	1.09993	0.696433	0.79614	0.872955	0.879429	0.834014	0.834215	1.09286	0.763887	1.05079	0.96796	1.20989	1.12529	0.81885	0.658544	0.811178	0.814368	0.783951	0.817848	1.04073	1.0593	0.792216	0.706987	0.90866	0.950076	1.09511	0.939865	0.837057	0.949993	1.03868	1.06341	0.928007	1.02196	0.871708	0.821081	0.885348	1.0079
TCGA-KU-A66S	1.11233	1	74.5175	0.85277	0.642308	1.05507	0.813706	0.866642	14.2102	1.06881	0.790269	0.990012	1.21456	0.886497	1.05609	0.84138	0.804657	1.0759	0.445828	1.01771	1.82239	1.02025	0.976472	0.785364	1.27156	7.579	0.952203	0.822362	1.32754	1.68279	0.781393	2.47898	0.526326	1.33134	0.765103	0.859878	0.718865	0.869266	0.661082	2.2465	0.97506	0.290763	0.702707	0.807127	0.98857	0.835212	1.04871	0.783722	1.19682
TCGA-MT-A7BN	1.28493	0	44.8569	2.60822	0.796118	0.629393	0.763014	0.85782	0.912038	4.31863	1.48354	0.801317	0.612596	0.000688434	0.643084	0.475352	1.18676	0.841525	0.895876	0.700675	0.712908	1.12809	0.969521	2.3929	3.94895	0.813507	0.641104	0.868054	1.23098	1.33639	0.793468	0.324456	0.783679	3.57262	0.728162	0.988591	1.12209	0.368045	2.37851	4.64946	1.25316	0.972834	0.460756	0.902642	1.00361	0.828516	5.51975	0.840591	1.39085
TCGA-MZ-A7D7	1.49863	0	51.666	0.817679	1.33735	1.02468	0.824612	0.84715	0.751359	0.788922	1.63562	0.846337	1.07071	1.36725	0.831898	0.848366	0.825143	0.830804	1.11553	1.29514	1.2904	1.13161	1.06767	1.25161	3.56229	1.12019	0.484071	0.818217	1.41143	1.79861	0.805711	1.14091	1.30199	0.963977	0.903061	0.822285	0.886257	0.523422	0.943472	0.933049	0.859143	1.23785	1.02975	0.853406	1.09166	0.837358	0.541373	0.82356	1.10294
TCGA-QK-A8ZA	1.01644	1	120.637	0.75754	0.856852	1.42846	0.893942	1.16874	0.839555	2.29291	2.28172	0.997103	1.02814	0.853844	0.966478	1.22332	1.0907	1.17186	1.05377	1.23855	1.24498	1.07907	0.983423	1.12049	2.76136	0.772593	1.27598	0.952346	1.32924	1.70066	0.912655	1.36883	0.787519	1.57871	1.36892	0.836698	0.800258	2.30049	0.828523	1.63983	0.877041	1.1923	1.334	0.717371	0.983165	1.17242	0.750961	0.968777	0.959118
TCGA-CN-6995	0.306849	1	131.406	1.20511	1.06649	1.01124	0.822227	1.16105	1.6576	1.20058	1.06596	0.97509	0.834927	2.28383	1.04114	1.40352	1.19215	1.02552	1.02227	0.880336	1.0435	0.643637	1.14995	0.849608	1.03478	0.816513	1.2467	0.821491	0.775036	1.70561	0.897888	2.11759	0.786078	1.24442	0.862862	0.955173	0.978692	0.63823	0.983044	0.874165	0.998681	0.828725	1.03396	1.00284	0.786934	1.16116	1.17925	0.817931	1.01454
TCGA-CV-7254	3.99726	1	50.6097	0.854527	0.603476	0.960532	0.717696	0.869928	0.835598	0.851606	0.761042	0.757942	0.880519	0.195961	1.30986	0.793311	0.806221	0.927017	1.07984	0.953494	1.82316	0.42582	0.989153	1.21631	0.953968	0.796097	0.6002	0.915114	1.09237	0.708885	0.799314	1.27745	0.544395	0.993236	0.469666	0.872585	0.996316	1.55345	0.768801	0.884628	0.941334	0.55242	0.545443	0.835647	0.981636	0.851388	0.681134	0.852624	1.1385
TCGA-BA-5559	5.70685	1	19.5413	0.846032	0.701707	0.416881	0.797521	0.883447	0.778271	0.569596	0.426361	0.911328	0.523986	0.452093	0.455628	0.323741	0.874814	1.00689	0.502711	0.552641	0.318096	0.460058	0.975344	0.483156	0.536515	0.809182	0.689147	0.806677	0.583423	0.254749	0.809395	0.182255	0.223361	0.870181	0.566617	1.03873	0.890082	0.450981	0.772698	0.698292	0.853105	0.135222	0.540955	0.656586	0.817882	0.876514	0.842848	0.746242	0.494422
TCGA-BB-A5HY	0.879452	1	129.907	1.53062	1.0692	1.23136	0.913393	0.864288	2.95935	2.51739	2.31783	0.932707	3.26495	2.1592	1.14446	1.02479	0.665135	1.3351	0.794257	1.58524	1.40852	1.04282	1.15446	7.54163	2.07168	0.583463	0.828791	1.21824	6.90631	3.08369	1.53951	3.18416	1.26012	8.80959	1.90054	1.73014	0.873307	1.77478	2.18598	6.02562	1.52292	1.1509	1.01081	0.84442	1.10756	1.09443	1.3993	13.0823	0.99697
TCGA-CV-7242	3	0	25.1877	0.915865	0.865566	0.519604	0.76562	0.872108	0.715518	0.682395	0.346676	0.815815	0.652059	0.72164	0.676988	0.503142	0.840025	0.601695	0.854745	0.599401	0.403513	0.571375	0.992702	0.842351	0.415913	0.815363	0.902207	0.845015	0.891085	0.880037	0.887338	0.664584	0.954646	1.01232	0.963362	0.853989	0.919985	0.974045	0.628675	0.999997	0.599021	0.676875	0.329178	0.892586	0.943739	1.01894	0.943965	1.15564	0.956452
TCGA-CN-4725	3.16986	0	33.4849	0.938786	0.801497	0.830449	2.22994	0.886676	0.943021	1.09856	1.22435	1.02106	1.03117	0.914108	1.229	0.98348	0.90582	1.0454	0.90002	1.10678	1.07872	1.06757	1.01916	0.910046	1.13222	0.821754	0.942445	0.829178	0.898411	0.969951	0.86499	0.971176	1.21082	1.07658	1.08595	0.829064	0.995236	0.690492	0.825074	0.82939	0.81439	1.13321	0.988094	1.04044	1.06229	0.883908	1.08404	0.919648	0.852539
TCGA-CN-4742	1.08767	1	91.7867	0.856946	0.774761	1.46919	0.970117	1.39666	1.07301	0.842431	0.780834	0.932138	1.19651	0.778438	0.98358	1.27888	1.43688	1.52769	0.953159	1.27024	1.01658	0.912081	1.108	0.72892	1.14314	0.817954	1.35417	0.823291	0.861167	1.21647	0.922405	1.16755	1.02709	0.893167	0.914049	0.907755	1.08608	1.14192	0.916633	0.788141	0.891877	0.969181	1.51082	1.04096	0.975789	1.3618	0.758716	0.982412	1.08563
TCGA-CV-7409	1.48767	1	90.4559	0.630859	1.34647	0.966877	0.848839	0.863298	0.839075	0.79651	0.617411	0.984194	0.961722	1.4776	0.827603	0.993105	0.884731	0.896087	0.764637	0.900021	0.632455	0.783693	1.01003	1.09443	0.693646	0.805114	0.740007	0.819598	0.825373	1.14607	0.82506	1.4504	0.804211	0.864405	0.930947	0.851964	0.92491	1.38135	1.15223	1.1456	0.988282	0.992485	0.938402	0.895957	0.648053	0.865227	0.869255	1.49363	1.01991
TCGA-CV-6940	2.20274	1	53.7199	0.920139	0.868624	1.10732	1.00846	0.888016	0.477284	0.709208	1.22785	0.876839	1.03912	0.967978	1.82646	0.941058	0.817793	0.997746	0.96477	1.10356	1.18907	1.08727	1.02542	1.22025	1.00026	0.836478	0.817363	0.809524	1.27426	1.19885	0.787948	1.40523	1.31717	0.814095	0.894255	0.836789	0.992068	1.09555	0.816438	0.956006	0.879594	1.08635	1.11604	0.969456	1.04466	0.884332	0.804987	1.10302	1.02224
TCGA-BA-6870	1.23562	1	84.4623	0.910258	0.896167	1.36811	0.876452	1.08416	0.963829	0.723484	0.666889	0.872472	1.01188	0.837618	0.750188	1.01702	1.13189	0.992388	0.872342	1.16989	0.686093	0.829227	1.07608	1.73696	0.843187	0.819275	0.631735	1.00873	0.774396	0.906633	1.01365	0.794657	0.892372	0.793491	0.97434	0.833056	1.02404	0.731441	0.690962	0.828907	0.673157	0.895005	1.0929	1.00524	1.0748	1.06382	0.960803	1.09933	1.04122
TCGA-CN-5363	0.693151	1	125.184	1.99057	0.878664	2.16957	0.888657	1.51432	1.37094	1.08891	1.21506	0.960687	1.15778	1.23892	1.23235	1.87302	1.50422	1.46788	0.973064	1.10679	1.03454	0.971281	0.942722	1.51899	0.985098	0.83649	1.5208	0.819435	0.757577	1.35803	0.811956	2.93453	1.04688	1.26757	1.40945	0.840507	0.856424	1.51472	1.02021	1.34053	0.954043	0.963376	1.98204	1.07876	0.879052	1.57517	2.22915	0.806646	0.917313
TCGA-D6-A6EM	0.635616	0	61.6493	0.846569	0.83138	0.751583	0.838303	0.887562	1.48119	1.40242	1.39065	0.94626	0.745193	1.73335	1.34171	0.750885	0.968622	1.2293	0.877185	0.76087	0.842845	0.875272	1.04563	1.13435	1.38432	0.826247	1.22046	1.18366	0.841223	1.00339	0.954177	0.674259	0.905659	1.34367	0.457024	0.950675	0.98563	1.07874	0.717492	0.72533	1.02958	0.832472	0.997009	0.9708	0.910212	0.866021	0.884288	0.966268	1.1242
TCGA-CQ-7067	1.39452	0	38.0422	0.824579	0.808969	0.902908	0.87111	1.12365	0.9554	1.37277	0.407808	0.824056	0.879388	1.19019	1.09406	0.932807	1.1975	1.15251	0.902116	0.994601	1.29933	1.09353	1.03494	0.649457	0.451374	0.815919	1.03847	0.837692	0.844652	1.18823	1.18463	0.747491	0.877974	0.949976	1.57618	0.898438	0.964757	0.853816	1.13337	1.23348	1.01798	1.0721	0.979568	1.01721	0.985975	1.13492	0.7599	0.797161	1.18255
TCGA-F7-A61S	1.57808	0	39.7613	1.25289	1.39491	1.10806	0.848849	0.877724	0.970063	0.532468	1.13064	0.834545	1.09816	1.08738	0.939321	1.12549	0.94113	1.02247	0.916537	1.08855	0.976428	0.78129	1.11463	1.3649	1.27288	0.807235	0.880773	0.871207	0.795186	0.987725	0.873428	1.01434	1.2281	1.28428	1.1601	0.828799	0.945174	0.508324	1.44844	1.30051	0.722785	0.931294	1.27521	0.934733	0.912392	0.859812	1.08214	1.16804	0.955739
TCGA-CR-5243	7.01918	0	11.5656	0.733956	0.703287	0.54795	0.853006	0.878061	0.489787	0.299682	0.437197	0.870552	0.55898	0.348657	0.646547	0.42144	0.909413	1.22264	0.622522	0.589939	0.647247	0.843618	0.993966	0.519427	0.679856	0.803212	0.685159	0.802667	0.717532	0.426947	0.806432	0.22771	0.221545	0.802249	1.13058	0.890229	0.974029	0.587402	0.710394	1.02959	0.679373	0.47438	0.530754	0.518292	1.01195	0.875818	1.21234	0.675893	0.824354
TCGA-CV-5978	0.589041	1	114.23	1.04916	0.881823	0.881395	0.951719	0.851116	0.818187	1.17667	1.01384	0.841712	0.776816	0.75757	4.90674	0.791594	0.829693	1.25522	1.23327	0.906622	1.58846	1.27362	1.04164	0.765557	0.934729	0.799579	0.592649	0.922967	1.33614	0.743254	0.915899	1.02673	0.895888	0.865945	0.653482	1.24226	0.952607	0.987703	0.852667	0.85746	0.967974	0.924057	0.704425	0.756845	0.969614	0.844129	0.576096	1.10322	1.00166
TCGA-P3-A5QE	4.27123	0	17.1304	0.790379	0.799575	0.440469	0.856012	0.873601	0.447978	0.341624	0.808329	0.808275	0.579052	0.493287	0.607766	0.32008	0.888003	0.871933	0.593462	0.659185	0.627394	0.405467	1.00042	0.828776	1.05656	0.805855	0.701533	0.80816	0.704761	0.412134	0.959826	0.313792	0.418862	0.833086	0.674624	0.860638	0.700733	0.666	0.723757	0.921383	0.183215	0.294535	0.281465	0.791115	0.938618	0.88557	0.858746	0.678396	0.801882
TCGA-CN-A63T	0.616438	0	42.2824	0.770499	0.772487	0.763019	0.838319	0.855622	0.722222	0.716605	0.62079	0.944793	0.861841	1.00046	0.826897	1.03346	0.926044	0.704537	0.822097	0.866499	0.97891	0.8051	1.03453	1.0319	0.69734	0.815874	0.885314	0.81121	0.943127	1.13635	0.766241	1.53863	0.862938	1.11943	0.892774	0.85081	0.91611	0.965994	0.903185	0.922654	1.06342	0.782017	0.740431	0.838577	0.957625	0.842721	0.815693	1.22741	0.985376
TCGA-BA-4074	1.26575	1	105.15	0.831911	1.55539	1.65573	0.801465	1.45083	1.24588	1.45704	3.59302	0.808433	1.24023	1.35264	1.12739	1.25843	1.47477	1.32258	1.49672	1.24017	1.55597	1.15382	1.08729	1.83859	3.34806	3.89421	0.705861	0.870026	0.887124	1.54369	1.00618	1.04582	2.50515	1.07924	1.0304	0.989701	0.663528	1.14519	1.1447	0.969362	1.26223	1.15003	1.42472	1.00368	1.0636	1.44317	1.49305	0.863424	1.06495
TCGA-CR-6477	1.40822	0	28.9204	0.870585	0.752871	1.68115	0.971222	1.42542	1.05927	0.872251	0.902293	0.853084	1.07944	0.857219	1.11678	1.20392	1.33802	1.03968	0.895611	1.2259	0.969886	1.25848	1.04161	0.933801	1.21296	0.864128	0.788647	0.802667	1.04402	0.765052	0.928604	1.27209	1.18454	1.10974	0.626028	1.04349	1.03	1.16523	0.839997	0.822981	1.01607	0.846265	1.40236	1.09195	1.07299	1.46338	0.748085	1.26103	1.15474
TCGA-HD-7917	2.29041	1	62.8427	0.755948	0.697752	0.81942	0.824751	0.854349	0.869449	1.06249	0.869352	0.923252	0.972802	0.936826	1.11163	1.20312	0.965769	0.848665	0.91478	1.27481	0.954988	1.05877	1.03309	1.16546	1.07547	0.82455	0.727085	0.872491	0.982596	1.20868	0.807002	0.809112	1.16071	1.31746	1.05805	0.830781	0.859725	0.770045	0.946831	0.774512	0.973331	1.14601	0.887379	0.824704	0.973585	0.854784	0.871167	0.77204	0.815873
TCGA-CV-5977	5.0411	0	35.2714	1.00415	0.853101	2.01038	1.0268	2.69256	0.96054	0.67102	1.19287	0.910283	0.755909	1.35887	1.31779	1.96457	2.84979	1.25266	0.848047	0.827796	1.02769	1.11174	1.03081	0.967125	1.31494	0.817784	1.15274	0.861399	0.703093	1.42746	0.84791	0.931999	0.899226	0.9455	1.36028	0.829646	0.794336	1.86333	1.19899	0.747156	0.898546	1.15972	2.05801	1.01856	1.01205	2.67182	0.884722	0.759884	0.773347
TCGA-CR-6491	1.89863	0	39.184	1.02261	1.00808	1.14755	0.982022	0.99777	1.06073	0.858921	1.1838	0.864336	1.00551	0.855802	1.00631	1.03289	0.996923	1.11485	0.893031	1.28942	0.648712	0.962692	1.07533	1.88965	1.12216	0.827918	0.828655	0.881022	0.845618	1.07144	0.863701	1.22468	1.04437	0.960649	1.06473	0.836209	1.02881	0.794045	0.812517	1.02568	0.842112	1.07717	1.10524	1.0909	0.992831	1.03051	0.88196	1.01306	0.847044
TCGA-CN-A63U	2.6411	0	43.7424	0.950232	0.803079	1.07879	0.813271	0.850304	0.382785	1.00739	0.501078	0.860696	0.96597	1.50171	0.954795	0.993514	0.789352	1.13377	0.479336	1.0732	0.275643	1.10483	0.971711	0.629926	0.307344	0.808089	0.564233	0.807198	0.445171	0.995647	0.738781	1.55832	0.484322	0.915291	0.797829	0.821074	0.829259	1.47994	0.224885	0.776253	0.850856	1.35633	1.04802	0.837351	1.02122	0.819303	0.654722	0.919628	1.11264
TCGA-CN-6013	1.99178	1	70.2837	0.71606	0.789629	1.13571	0.834924	1.12287	0.617305	0.787686	0.748049	0.893677	0.962804	1.12615	0.900933	1.03926	1.10501	0.795928	0.925311	1.00613	0.612443	0.516423	0.960055	0.630994	0.909304	0.809256	1.90033	0.963221	0.822002	0.669111	1.02697	0.527348	1.1251	0.967144	0.802191	1.0147	1.04894	0.823872	1.16058	0.697297	1.07023	0.60294	0.934989	1.09458	0.812487	1.10985	0.823303	0.800079	1.00345
TCGA-UF-A718	5.4	0	12.7857	1.33593	0.658303	1.02464	1.00574	0.928462	0.660689	0.937868	0.74988	0.836502	0.925202	0.810766	0.777423	0.933511	0.866753	0.814666	0.663841	0.867718	0.904586	0.825362	0.98177	0.629856	1.08037	0.804275	0.708084	0.816798	0.760523	0.804355	0.800213	0.512498	0.961926	1.09564	1.07743	0.842438	0.943668	0.961842	1.13296	1.04235	0.752835	0.846407	0.960177	1.0973	0.965267	0.94737	1.28887	0.785336	0.889074
TCGA-CN-4727	4.27397	0	42.4172	0.749527	1.46018	1.20396	0.835328	0.899961	0.797802	2.26895	0.831594	0.715066	1.17315	0.960073	1.15297	1.31474	0.930805	1.08953	0.731707	1.18522	1.25572	1.11591	0.944293	1.1624	0.786066	0.825324	0.93725	0.802781	1.065	1.32763	0.746887	1.17632	0.901148	1.66856	1.1964	0.820722	0.937747	0.93432	0.941308	1.60381	0.92923	1.18407	1.25318	0.692892	1.02553	0.899119	0.911193	0.724624	0.955123
TCGA-CV-5976	4.04932	0	29.2969	1.03047	1.50705	1.14357	1.03948	0.919978	1.17783	0.806756	0.936449	0.944802	0.830096	0.883268	1.28022	0.689456	0.950389	1.28422	0.968526	1.0543	1.238	1.08771	1.01711	1.20584	1.18173	0.868135	1.19234	0.804647	0.953733	1.30083	0.873039	0.724771	0.948242	0.898306	1.30044	0.856042	0.95355	1.09686	1.32023	1.01752	0.941801	1.1157	0.849223	0.973268	0.970377	1.23703	0.806302	0.93602	1.04518
TCGA-D6-8569	2.10959	0	34.6241	0.925146	1.00466	1.28888	0.794052	0.906832	1.01786	1.03306	0.844981	0.883622	1.40721	1.07418	1.28465	1.30353	0.912797	1.17283	0.948038	1.26131	1.12017	1.01263	1.11245	0.962701	0.912374	0.891827	1.33276	0.816295	0.901595	1.11993	0.928091	1.78426	1.26685	0.907703	1.14365	0.838098	0.937785	0.519681	0.878213	1.031	0.794679	0.974196	1.53356	0.784696	0.890493	0.911837	0.887823	0.853077	0.82818
TCGA-CV-6950	1.25753	1	93.3769	1.17266	6.10819	1.9125	1.63116	1.56389	1.63085	0.863568	0.977734	0.97808	1.11878	0.937581	1.54142	2.5454	1.46291	1.35049	0.848332	1.13476	2.17556	1.08174	0.967981	1.46991	1.2216	0.818355	0.970112	0.829989	0.727011	1.11838	0.884216	1.08533	1.32249	1.14486	1.21736	0.888626	0.91403	1.07119	1.27796	1.30292	0.976673	1.09847	1.91532	0.872257	0.971323	1.55839	1.20793	0.789121	0.895704
TCGA-H7-8501	1.26301	0	58.3612	1.23129	1.17863	1.295	0.877585	0.893978	4.11072	2.13961	3.18452	0.860223	1.48478	0.884785	0.478566	1.10383	0.990371	1.26351	1.29877	1.16539	0.990066	0.824239	0.995999	0.869471	1.87057	0.917595	1.06116	0.815656	0.824979	1.1294	0.746707	1.29997	0.85983	1.45708	0.506705	0.890465	0.792511	0.792124	1.17449	0.880458	0.833878	0.685973	1.01363	0.801068	0.88854	0.87504	0.964141	0.961711	0.896686
TCGA-CR-6478	0.50137	1	115.43	1.10528	1.38361	1.64028	0.705809	1.03473	3.214	0.941212	1.18658	0.845776	1.13412	1.04213	0.992827	1.31068	1.05578	1.62009	0.8788	1.01931	0.952344	0.616184	0.943481	1.12449	0.933729	0.829528	1.20443	0.896527	0.729655	0.833395	0.842682	1.73364	1.77295	1.20558	0.957564	0.945715	0.910362	0.963052	0.970383	0.915647	0.673022	0.589482	1.50587	1.00137	0.698901	1.06057	0.977122	0.857138	0.672795
TCGA-CV-7446	2.99452	1	55.0869	1.09818	0.800069	1.07666	0.778973	0.842062	1.28057	0.79968	1.34381	0.899451	0.991307	2.02283	0.626408	1.39761	0.868321	1.12164	0.688064	1.17479	1.23453	0.900258	0.973397	0.847606	1.15823	0.812819	0.540458	1.28998	1.07747	1.20123	0.970425	2.51056	0.651339	1.14683	1.48822	0.969185	0.860592	1.25851	0.787488	1.17891	1.10712	1.0898	0.945152	0.899184	0.868025	0.863482	0.664243	0.95656	1.06799
TCGA-CN-5356	3.86027	0	27.9046	0.853932	0.691139	1.2973	0.720362	0.869857	0.702638	0.979336	0.798949	0.820448	1.13557	0.988679	0.963704	1.01321	0.83971	1.11318	0.890106	1.19448	0.89586	0.974853	1.05402	0.776031	0.790175	0.805829	1.08378	0.80794	0.801544	0.677124	0.774809	0.891997	0.960039	0.891867	0.617953	0.841375	0.881761	0.551412	0.988711	0.753713	0.864194	0.891696	1.28667	0.954525	1.04771	0.881857	1.00549	0.936664	0.915598
TCGA-BA-5556	1.9863	0	31.9628	0.86674	0.930154	1.258	0.707436	0.884806	1.38799	0.402035	0.620275	0.884151	1.12931	0.804464	0.681145	1.21528	0.882885	0.910522	0.843257	1.0885	0.662756	0.673842	0.96573	0.672926	0.592685	0.820644	0.971849	0.81591	0.848382	0.569122	0.834332	1.09838	1.24024	0.852545	0.844502	0.836612	0.963588	0.653409	0.901803	0.743213	0.561294	0.409003	1.15659	0.99222	0.817744	0.886596	0.927264	0.939997	0.796873
TCGA-UF-A719	4.55616	0	23.1502	0.60593	0.807311	0.966851	0.830673	0.890591	0.941333	0.731062	0.259577	0.829812	1.07092	0.339263	1.09419	0.838441	0.889697	0.422616	0.801389	1.16764	0.997183	1.02226	1.00065	1.1947	0.247185	0.803101	0.621721	0.802182	0.928838	0.615578	0.905958	1.03167	0.941767	0.812554	1.01594	0.855963	0.930062	0.797021	0.666222	0.784299	2.048	1.10131	0.982957	0.422015	0.895489	0.868356	0.690204	1.03778	1.10891
TCGA-BB-4227	0.367123	0	98.7901	1.28547	3.27278	1.35468	0.858305	1.11899	4.01279	2.1712	3.24567	0.976972	1.09423	1.43005	1.22313	1.25599	1.09581	1.00636	0.900195	1.24904	1.49226	1.15398	0.950921	0.835708	1.33015	0.902142	0.601281	0.829113	0.844333	1.41235	1.49518	0.739076	0.97575	1.21669	1.51875	0.846922	0.897965	0.760778	0.997338	0.786512	1.15157	1.20296	1.30292	1.05161	1.08691	1.12053	1.36867	1.07	0.902739
TCGA-BA-A6DB	0.591781	0	31.6891	0.727472	0.710694	0.586588	0.837625	0.862025	0.433236	0.393237	0.914153	1.00052	0.97235	0.73245	0.500632	0.799924	0.868131	0.939839	0.867025	1.05829	0.858536	0.593296	1.02098	0.509217	1.06162	0.81011	0.674548	0.813581	0.822785	0.580048	0.789358	0.842129	0.714854	0.841171	0.676662	0.840024	0.990168	0.887689	1.0023	0.801376	0.467586	0.633204	0.529347	0.976909	0.973688	0.843797	0.823875	0.846936	0.972035
TCGA-CV-A45X	0.542466	1	119.461	0.437689	0.894627	1.10751	0.867521	1.04904	1.00994	0.664373	1.05517	1.00248	1.06254	0.898968	1.01258	1.04874	1.02591	0.727627	0.88465	1.39179	0.823599	1.03703	1.09509	0.838796	0.971532	0.814824	1.10089	0.803393	0.809335	1.19452	0.917494	0.662297	1.16586	0.801574	1.10057	1.11679	1.01222	0.770782	0.841412	0.951986	1.54426	1.12586	1.10051	1.00542	1.01442	1.05213	0.781027	0.797773	1.09404
TCGA-D6-A6EN	1.88219	0	38.6393	1.15347	1.15659	0.72413	0.860226	0.851539	2.48712	0.740097	1.3082	0.939804	0.8009	0.801625	1.06954	0.580222	0.848953	1.19378	0.870467	0.667634	0.79492	0.583098	1.12597	0.96607	1.10143	0.926089	1.39327	0.860932	0.86166	1.0527	0.84017	0.492159	0.723631	0.964068	0.783019	0.850045	0.969492	0.551188	0.935602	0.938344	1.11	0.955672	0.788391	0.828522	0.888436	0.829375	0.786878	0.878076	1.1119
TCGA-CV-A6JN	2.48219	0	27.4077	0.941237	0.817684	1.24374	0.884608	0.980215	0.955301	0.641201	0.968161	0.952972	1.06472	0.97796	1.1305	0.885375	1.02073	0.982777	0.886746	1.18586	0.606674	1.04486	1.00953	0.708096	1.16325	0.834321	0.961549	0.807962	0.796342	1.28564	0.889925	0.683167	1.05387	1.03761	0.949847	0.826748	1.10875	0.491763	0.750173	0.69747	0.895054	1.09006	1.26448	1.07024	0.966895	0.949272	0.835344	1.27927	1.21666
TCGA-BB-7861	1.86849	0	20.2921	1.0848	0.853135	0.448662	0.797757	0.871257	0.812394	0.669105	0.552504	0.847037	0.428749	0.44856	0.339031	0.330894	0.928614	0.958544	0.634966	0.420032	0.612118	0.171725	1.01883	0.762696	0.722347	0.804876	0.769887	0.805003	0.724721	0.178235	0.79895	0.246281	0.60292	1.15401	0.405384	0.943462	0.731254	0.848224	1.0271	0.648382	0.129428	0.0932899	0.332841	0.547191	0.775775	0.856045	0.998865	1.05403	0.453317
TCGA-CN-A49B	2.47671	0	36.5787	0.88563	1.17534	0.988151	0.869468	0.991778	1.8172	1.5204	0.796239	0.927729	1.2848	1.38697	0.962519	1.06672	1.03563	0.759172	1.05691	0.971914	1.17494	0.778142	0.983495	1.44582	0.755486	0.874181	1.35436	0.942242	0.876703	1.12748	0.907276	0.709253	0.326922	1.20793	0.968642	0.877362	0.897977	1.25232	1.13436	1.33149	0.92319	0.828207	0.892274	0.907169	0.949825	0.97463	0.884182	0.866537	0.774719
TCGA-CR-7369	2.9863	1	38.4503	0.825435	0.839439	0.682858	0.761896	1.1263	0.903205	1.02851	0.597336	0.892091	0.522816	1.02847	0.868764	0.699478	1.09052	0.384344	0.951469	0.647817	0.744734	0.896621	1.01409	0.877281	0.710394	0.811368	1.01394	0.839931	0.923811	1.0138	1.15436	0.506326	0.737118	0.772291	1.30438	0.891905	0.914913	0.77849	0.941249	0.798596	1.17452	0.867396	0.614273	0.991965	1.01418	1.11761	0.903675	1.20493	0.669706
TCGA-UF-A7JA	6.20548	0	33.4873	1.25871	0.950468	1.85549	0.907248	1.64544	0.5966	0.752874	1.8539	0.834511	1.05367	1.83166	0.976752	2.00993	1.58796	1.12836	0.871555	1.06707	1.89055	0.986135	0.996552	0.978605	1.56327	0.816965	0.837659	1.58418	0.837094	1.07111	2.80955	0.822807	1.13459	1.23536	1.30622	0.902473	0.972885	0.80234	0.986631	1.19987	1.89444	1.37183	1.78344	1.05406	1.0058	1.6546	0.940385	1.42834	1.43992
TCGA-MT-A67A	2.50411	0	32.217	0.716309	0.814571	0.938368	0.78314	0.834936	0.769182	0.644635	1.0509	0.854747	0.921445	0.616819	0.7381	0.754048	0.836604	0.976399	0.883093	1.08028	0.733981	1.00955	1.01999	0.630342	1.08328	0.811837	0.662733	0.909701	1.34887	1.12847	0.768878	0.810336	0.725156	0.789839	0.713467	0.824576	0.971986	0.494237	0.840257	0.782886	0.887151	1.18146	0.97319	0.91538	1.01343	0.819031	0.764814	0.808396	1.08522
TCGA-UF-A7JH	2.45479	0	33.7833	0.950907	0.776863	0.722262	0.846584	0.868559	0.661969	0.884264	1.16222	0.924318	0.987991	0.802418	0.563332	0.967336	0.865092	1.12559	0.640389	1.56473	0.973324	0.887675	1.01142	0.668614	1.17315	0.807893	0.61798	0.81018	0.771292	0.992952	0.750504	0.490571	0.575568	1.05749	0.584134	0.885847	0.946	0.941543	0.94003	0.89669	1.06758	0.984467	0.590294	0.889566	1.00002	0.944526	0.838517	0.912802	0.959081
TCGA-CV-7424	1.2411	1	87.0401	1.01339	0.790462	0.969983	0.897964	0.86039	0.726466	1.2085	0.930018	0.707035	0.836839	1.5768	10.9567	0.952668	0.811691	1.22228	0.97782	1.07687	1.87577	0.787519	1.04237	1.18178	1.05124	0.811157	0.615244	0.954125	1.18114	0.942098	0.771413	0.880433	0.860019	1.7704	0.69564	0.903992	0.960653	1.24376	0.831604	1.80846	1.01089	0.972725	0.762283	0.869705	0.999518	0.854624	0.89443	0.842727	1.5395
TCGA-H7-A6C4	1.13425	0	33.6387	0.90258	0.909391	0.57192	0.889273	0.868622	1.15618	0.880636	1.01595	1.23735	1.09953	0.858691	0.86315	0.87437	0.896604	0.871221	0.863841	1.40877	0.805548	1.00281	1.02692	0.687454	1.04684	0.810601	0.688799	0.805896	0.778594	0.928369	0.994681	0.815224	1.04523	0.845197	1.05282	0.839867	1.05064	0.734252	0.990883	0.850578	0.856552	1.07699	0.5859	1.09901	0.953525	1.038	0.899795	1.25662	1.02621
TCGA-CQ-5323	4.01644	0	13.5691	0.736504	0.760337	0.757869	0.813559	1.22018	0.779453	0.465558	0.588051	0.956058	0.597454	0.533084	0.859078	0.812408	1.20187	0.617929	0.821215	0.630492	0.772671	0.816907	0.978745	0.557312	0.730438	0.807534	0.72112	0.874904	0.851918	0.680956	0.834943	0.270005	0.847563	0.828304	1.19236	0.924538	0.918876	0.564655	0.823837	0.757973	0.833268	0.856667	0.734934	0.499704	0.904152	1.22034	0.708377	1.24178	0.339888
TCGA-CQ-7068	3.5863	0	38.357	0.861535	1.11662	1.28065	0.819986	0.878857	1.41732	0.334815	0.630386	0.939056	1.13889	0.693884	0.705626	1.31326	0.872432	1.04496	1.02219	1.26862	1.06389	0.531979	1.13835	0.623723	0.552482	0.822287	1.19364	0.904515	0.770771	0.779372	0.782111	0.458624	0.560455	0.870361	0.819815	0.89149	0.881369	0.666612	1.00254	0.783431	1.00743	0.712845	1.30055	0.75084	0.734225	0.887773	0.812037	0.893053	0.787773
TCGA-QK-A8Z8	0.468493	1	110.441	0.837572	0.792311	0.948191	0.862958	0.875233	0.866322	2.48537	0.556785	0.898116	0.960927	0.766872	0.997311	0.888356	0.869686	0.572271	0.843861	1.11863	1.13182	1.05156	0.9976	0.752096	0.652405	0.803708	0.740716	0.801042	1.12481	1.43994	0.841482	1.25177	1.01393	1.24436	1.02393	0.832807	0.910096	1.01391	0.541642	0.763295	0.904235	0.909747	0.873521	0.885621	0.94523	1.005	0.776923	0.835252	1.30112
TCGA-CQ-6225	1.10411	1	125.717	0.720186	0.842536	0.737509	0.802931	0.852348	0.600462	1.58663	0.873433	1.02756	0.716222	1.58027	1.06765	1.32839	0.775667	1.02554	0.852546	0.840348	1.8069	1.15942	0.987795	1.07264	0.830983	0.809871	0.67249	0.846195	0.900057	1.93025	1.28649	2.14786	1.16567	1.19236	0.864203	0.867311	0.940878	1.8338	0.765801	0.91403	0.00262346	1.20162	0.753224	0.809705	0.991724	0.858652	1.0454	0.937025	1.30696
TCGA-CR-7372	2.07945	0	21.1499	0.8302	0.694762	0.912948	0.760203	0.938824	0.725839	0.68817	0.684753	0.791929	0.961963	0.852385	0.779597	0.949406	0.908226	1.20543	1.08042	1.03121	0.930173	0.955779	0.973962	0.605517	1.05397	0.79658	0.649875	0.807706	0.868426	0.804946	0.851599	0.65186	0.681169	0.920473	0.795623	0.83548	1.03076	1.10952	0.789149	0.848827	0.829198	0.882536	0.943589	1.07163	1.04208	0.898936	0.919859	0.815666	0.908909
TCGA-CV-7261	4.14247	0	22.5927	0.701881	0.745581	1.14441	0.891559	0.882266	0.873286	1.0016	0.730586	0.915665	0.96366	0.626462	0.976601	1.45666	0.815612	1.07789	0.469623	1.19552	0.683791	1.08186	0.972367	0.759481	0.906149	0.813991	0.639408	0.819357	0.747715	0.89709	0.88416	0.851321	0.710216	1.05858	0.859409	0.902819	0.849759	0.698257	0.597627	1.01224	0.933496	0.995734	0.860779	0.571472	1.01567	0.88483	0.8301	0.790254	0.881792
TCGA-CV-7437	1.3863	1	90.6083	0.983984	0.859553	0.883877	0.966434	0.892617	0.978085	1.03324	1.51487	0.893616	0.730285	2.29729	0.774912	0.73691	0.828017	1.10932	1.34868	0.686336	2.39289	1.16042	1.00185	3.76213	1.1541	0.81208	0.968987	0.969312	1.15775	1.42434	0.906974	1.54057	0.947622	1.13649	1.08923	0.852738	0.982274	1.30989	0.875145	2.62978	0.863516	1.15731	0.883074	0.968945	1.0023	0.898705	1.73298	0.872842	1.54373
TCGA-F7-8489	1.80274	0	17.5961	1.04918	0.960639	1.34941	0.890337	0.895294	0.969752	0.309643	0.712939	0.934848	1.72718	0.867959	1.24274	0.924173	0.890294	0.902284	0.888556	1.07787	1.09299	1.00881	1.01919	0.83635	0.802677	0.81673	1.79838	0.919164	0.914258	0.846997	1.09616	0.885608	1.00922	0.887996	1.2401	0.880486	0.959031	0.866134	1.16059	0.998872	0.666674	0.690124	1.24718	1.0281	0.814254	0.88388	0.914126	0.852557	0.967171
TCGA-BB-7863	2.80822	0	42.7977	0.545942	0.823276	1.09502	0.993128	0.878097	0.862002	0.554616	0.698296	0.877354	1.03658	0.87914	0.878945	1.03644	0.883452	0.956259	0.930949	1.13236	0.855176	1.14682	0.996497	0.808227	0.821482	0.807922	0.790421	0.839615	0.781989	0.793879	0.736643	0.98135	1.11503	1.26967	1.20935	0.827562	0.93189	0.98522	0.858097	1.12005	0.818187	1.15412	1.11267	1.08292	0.984585	0.887209	0.803776	0.827056	0.97053
TCGA-CN-5361	5.80822	1	42.2796	1.3083	0.703802	1.48741	0.978518	1.04094	1.20554	0.978526	0.735268	0.712671	1.05709	1.4191	1.23376	1.19603	1.06931	1.25152	1.05703	1.37954	1.48926	0.792318	1.23033	0.757491	0.946811	0.850905	1.09332	0.803758	0.815943	0.976536	0.981702	1.24684	1.26198	0.828955	0.849553	0.853021	1.08198	0.968554	1.25728	1.1582	0.918937	1.10302	1.29828	1.06787	0.92102	1.08517	1.08697	0.771136	1.05503
TCGA-CV-7407	2.96164	1	51.7189	1.01087	0.822678	0.953249	0.919047	0.88971	2.24361	0.620349	0.798257	0.716791	1.12075	1.18342	1.1581	0.77634	0.832442	1.05305	0.949563	0.898499	1.36331	0.957686	1.0284	1.21819	0.585702	0.811285	0.870029	1.00164	1.80106	1.31779	1.35068	1.27493	0.992917	0.84534	1.33358	0.86784	0.914799	0.835033	1.00464	1.32223	1.02938	0.988485	0.978078	0.809502	0.786383	0.88556	0.768697	2.00099	1.18467
TCGA-CQ-A4CI	2.60274	0	37.7596	1.10284	0.766969	0.521152	0.854841	0.913474	0.935728	2.27721	1.60623	0.869127	0.520519	0.650319	1.33619	0.641561	0.964976	1.09979	0.853841	0.669339	1.27662	1.10617	1.19145	1.71615	1.706	1.39639	0.85456	1.20164	1.66845	1.20085	1.01331	1.18074	0.859469	1.56786	0.888937	0.845091	0.842034	0.932416	0.718448	1.47669	0.878734	1.17495	0.522865	0.441863	1.05611	0.866646	0.95447	0.962083	0.624088
TCGA-CR-6492	1.31233	0	17.0288	0.923009	0.956964	1.10462	0.854686	0.887677	0.678652	0.628143	0.772932	0.883545	1.03264	0.398755	1.14474	0.991363	0.946763	0.589918	0.81458	1.11162	0.900888	0.878616	1.08192	0.702825	0.840304	0.81188	0.829115	0.862519	0.904044	0.900801	0.783983	0.850232	1.15248	0.82665	0.988253	0.849536	0.946514	0.80378	1.015	0.77172	0.851905	0.962148	1.16971	0.956271	0.937921	0.877564	0.827932	0.821893	0.933784
TCGA-DQ-7594	3.33699	0	10.4583	0.706373	0.766174	0.613483	0.582693	0.852329	0.785077	0.354401	0.698093	0.869991	0.708506	0.413485	0.551584	0.477857	0.845543	0.465385	0.651368	0.69993	0.754901	0.352795	1.02101	0.581747	0.743463	0.816935	0.562143	0.811802	0.903883	0.397305	1.01438	0.321597	0.550067	0.83004	1.0252	0.911355	0.863513	0.875343	0.820227	0.725222	0.353107	0.628161	0.688617	0.585035	0.875117	0.840424	0.829635	0.793518	0.743086
TCGA-CV-A45U	2.95616	1	47.8735	0.854406	0.895641	1.34048	0.809035	1.0611	1.3048	0.795153	1.04699	0.912287	1.05388	2.10631	0.929719	1.23856	0.991014	0.751835	1.16005	1.27592	1.32255	0.776121	1.02961	1.44873	1.04618	0.810385	1.33751	1.12435	0.944121	1.43362	0.983628	0.774397	0.423429	1.32323	1.1841	0.892361	0.92867	1.0031	0.914696	2.09621	0.883836	0.938081	1.1968	0.751944	0.958812	1.03493	1.13569	0.837675	1.16388
TCGA-P3-A5Q5	2.49315	0	31.1589	0.663203	0.819333	0.708121	0.817717	0.853133	0.945177	0.440661	0.630116	0.821958	0.61326	0.308403	0.483092	0.548021	0.831202	1.04139	0.816723	0.653402	0.632251	0.358534	1.01792	0.517146	0.697599	0.81104	0.600382	0.81324	1.10251	0.372914	0.990324	0.347578	0.542466	0.751693	0.735182	1.46589	0.894029	1.1804	0.729855	0.634271	0.780752	0.468698	0.432946	0.378257	1.00869	0.834165	0.710625	1.2434	0.91942
TCGA-F7-A620	1.48767	0	30.0975	1.03084	1.20439	0.58279	0.857547	0.88846	0.789434	0.653889	0.921637	0.954219	1.20922	1.32517	0.524321	0.731645	1.01085	1.02232	0.992416	0.955501	0.61356	0.72364	1.222	0.839612	1.0174	0.816462	0.863123	0.82717	0.751974	0.969743	0.781715	0.767454	0.775979	1.00199	0.770633	0.86617	0.879932	1.30297	1.91342	0.910224	0.678018	0.931281	0.674457	0.977208	0.835696	0.874375	0.780725	0.899995	1.00019
TCGA-QK-A6V9	2.28219	0	20.7406	0.67455	0.807584	0.696026	0.821035	0.880628	0.684403	0.633113	0.440614	0.96485	0.607749	0.366864	0.457946	0.360823	0.806643	0.841598	0.426493	0.679417	0.434106	0.901006	0.964173	0.904813	0.431079	0.796148	0.750456	0.804741	0.589362	0.534835	0.787917	0.412938	0.570125	0.82085	0.973113	0.900171	0.843314	0.924423	0.454966	0.673769	0.643352	0.856848	0.469017	0.372136	0.912015	0.888894	0.908351	0.758226	0.358423
TCGA-HD-8635	1.90411	0	31.9492	1.12295	0.850407	0.837248	0.95066	0.864359	2.2554	1.33119	1.52021	0.996913	1.23693	0.547117	1.48796	1.00498	0.918689	1.03473	0.855834	0.98868	1.19812	0.964504	1.10894	0.972878	1.27299	0.840765	0.957964	0.802285	0.80389	0.939419	1.0165	0.845617	0.934909	0.899779	1.42266	0.891242	1.01878	0.831934	1.54637	1.07513	0.860495	0.970856	0.98673	0.785515	0.979141	0.866555	0.899845	0.817075	1.03963
TCGA-F7-A50I	0.252055	0	51.6527	1.72176	1.21184	0.744458	1.90547	0.862036	2.34586	1.59942	0.948283	0.985805	0.911018	0.897476	1.06194	0.863801	0.864489	0.956363	0.853862	1.62024	1.58151	0.980633	1.39105	0.77031	0.949948	0.843641	0.780671	0.852158	0.856743	0.944666	1.02866	1.23794	1.1286	1.19401	1.16271	0.886796	0.880667	1.19723	1.35195	1.1597	1.03997	0.963597	0.742265	1.06233	0.989134	0.868368	1.00468	1.75324	1.1186
TCGA-CN-A49C	1.76712	0	17.845	0.783834	0.815578	0.360386	0.91355	1.07555	0.52179	0.864951	0.703508	0.768574	0.24618	0.439884	0.936904	0.252398	1.07966	0.366128	0.680398	0.276563	0.657808	0.979683	1.01939	0.751997	0.74108	0.808185	0.619362	0.832327	0.736462	0.938636	1.24878	0.286966	0.770763	0.78637	1.76533	0.879702	0.890364	0.713118	0.633151	0.657149	0.808138	1.42259	0.369487	0.469283	0.987834	1.06433	0.861168	1.11006	0.824144
TCGA-CQ-A4CD	2.8	0	53.7459	1.16504	2.09997	1.20176	1.05208	0.895582	2.41401	1.14846	2.11868	0.890906	1.44783	0.981725	1.29691	0.809574	0.924148	0.962919	0.907345	1.52845	0.844653	1.12621	1.43371	1.04	0.878158	0.827294	1.0993	0.893948	0.771189	1.18965	0.901504	0.47101	1.3349	1.02745	0.992588	1.80342	0.918231	0.67657	1.05076	1.25144	3.07695	1.09336	1.3102	0.989752	0.931709	0.895357	0.755696	1.02834	0.860262
TCGA-BA-6873	0.334247	0	57.6195	1.39197	1.27087	1.37781	1.16897	0.988193	1.35179	0.669865	1.44298	0.883023	1.78874	0.834474	1.38883	1.15984	1.06624	1.28942	0.880469	1.09707	1.00298	1.12142	1.07815	1.21644	1.74219	0.819741	0.971395	0.847633	0.742493	1.0539	0.891006	1.08223	0.762223	0.931417	1.04182	0.840017	0.817568	0.957893	1.27909	1.22311	0.945465	1.07892	1.49205	0.96629	0.896739	0.98582	1.23195	0.792102	0.500735
TCGA-CV-7238	7.47123	0	10.7675	1.13315	0.835785	0.844233	0.943521	0.946758	0.996023	0.807883	0.855417	0.937179	1.0697	1.03563	1.04961	0.983452	0.99158	1.0743	0.727886	1.28806	0.833131	0.754205	1.20048	0.668886	0.934224	0.803678	0.63967	0.854246	0.808763	0.742419	0.820793	0.62059	0.947785	0.882265	0.812449	0.896888	0.942234	0.72798	1.02119	0.848549	0.726667	0.726	0.90176	0.990914	0.954278	0.934741	0.855829	0.753734	1.05441
TCGA-CV-7568	2.53973	1	71.0021	1.4667	0.665001	0.867717	1.02868	0.865118	0.911511	1.00987	1.04753	0.823269	0.696259	0.565965	1.35345	0.677903	0.912477	1.34419	0.731852	0.750507	1.52365	1.02415	1.05782	1.01749	1.0929	0.81213	1.48495	0.816968	0.882809	1.03111	0.687906	0.930259	0.49419	1.28752	0.963462	0.854013	0.947551	0.763947	0.949506	0.890737	0.851198	1.02809	0.855133	0.814563	1.03588	0.865411	1.38126	0.707307	1.09686
TCGA-P3-A6T3	1.58082	1	77.2997	1.2577	0.865937	1.32514	1.44012	1.55965	1.7185	1.03706	1.08821	0.90564	0.723577	1.07848	1.31254	1.15445	1.57562	1.24715	0.837367	1.10962	0.57641	1.13254	1.16659	1.12064	1.00098	0.819709	1.94067	0.967739	0.539586	1.5886	0.893178	1.23701	1.01597	0.96971	1.49831	0.861668	0.919631	1.04765	0.535416	0.834725	1.3691	1.18834	1.38144	1.0894	1.04427	1.52323	1.04199	1.04855	1.03781
TCGA-CV-5431	1.43014	1	64.8811	0.710412	0.750127	1.4168	1.01534	1.07202	0.823691	1.05994	0.391987	0.786547	1.09098	0.875418	0.702205	0.848177	1.04335	1.14711	1.00589	1.25771	0.356324	0.458092	1.02208	0.607945	0.324306	0.829672	0.697446	0.812332	0.422442	0.532888	0.840666	1.02375	0.44648	1.13765	0.584342	0.921891	0.98222	0.982997	0.366337	2.77125	1.25661	0.428807	0.443064	0.973345	0.991199	1.11506	0.964601	0.955982	0.981862
TCGA-CN-5367	0.964384	1	124.772	0.87766	0.838694	1.37188	0.9247	1.29351	0.825345	1.48952	1.06704	1.01724	1.02278	0.90952	1.61764	1.26104	1.3295	1.10501	0.785846	1.15982	1.72727	1.4565	1.00661	1.07203	0.937651	0.844308	1.05242	0.807302	0.792908	1.14082	0.986964	2.06901	0.809539	0.817515	1.1535	0.855076	0.828739	1.17999	0.978688	0.891049	0.954666	1.12997	1.31249	0.953168	0.982633	1.28641	0.763858	1.70297	0.833474
TCGA-BA-A6DJ	1.11507	1	97.1833	1.18255	0.875123	1.39936	1.0796	0.877393	0.992764	0.594288	1.17609	0.914002	1.19893	0.857851	1.11422	1.05314	0.923647	0.846329	0.919444	1.40958	1.0173	0.878525	1.21549	0.85857	1.00462	0.810311	3.66711	0.908883	0.917251	0.95541	0.710697	0.852761	1.04541	1.71398	0.976235	0.868537	0.915345	0.72989	1.08337	0.863994	0.877518	1.03436	1.5573	0.887396	0.931017	0.858069	0.883649	0.962622	0.827344
TCGA-CV-5443	7.6274	0	16.4868	0.788397	0.798956	0.48164	0.868949	0.859029	0.534258	1.05544	0.195241	0.9595	0.571531	0.382181	1.07789	0.414572	0.880254	1.10021	0.634675	0.65153	0.421918	0.528494	1.00912	0.589625	0.450527	0.815269	0.65693	0.804486	0.465712	0.380789	0.74816	0.318777	0.598485	0.832253	0.598108	1.06961	0.93327	0.571664	0.481274	0.725517	1.01423	0.516279	0.744507	0.572852	0.945695	0.861619	1.02643	0.668752	0.832769
TCGA-CN-4723	4.65479	0	21.2937	1.32223	0.91832	1.23739	0.874259	0.889424	1.11488	0.935692	1.4365	0.972761	1.18353	1.53373	1.07981	1.18668	0.898659	1.12393	0.950457	1.28221	1.16291	0.797435	1.11748	1.43555	0.864838	0.842579	1.11169	1.07121	1.06244	1.24821	1.12321	1.4625	1.31063	1.253	1.05974	0.881277	0.810273	1.13072	1.21223	2.55051	1.01873	0.933632	1.23297	0.836738	0.918714	0.900309	1.22136	0.832004	0.657869
TCGA-CV-5444	6.67671	0	31.4789	1.12395	0.537629	0.889721	1.11981	0.850539	0.854681	0.834999	0.8388	0.816013	1.10316	0.713686	0.396848	0.882015	0.873512	1.23213	0.867884	1.09489	0.933881	0.616465	1.01748	0.653073	1.04668	0.799505	0.746565	0.909699	0.783879	0.620402	0.667309	0.509419	0.790893	0.798848	0.645401	0.879355	0.982521	1.03602	1.48339	1.5631	0.880836	0.796771	0.859405	0.885264	0.910881	0.862868	0.916819	0.827367	0.969286
TCGA-HD-8634	1.05479	1	81.1348	0.750458	1.0106	1.02048	0.863037	0.910599	0.626045	0.452994	0.908136	0.986247	1.04824	0.705184	0.681023	0.948841	0.926602	0.793791	0.883521	1.2491	0.688369	1.05669	1.01053	0.628515	1.03543	0.833261	0.926938	0.811563	0.853782	0.76886	0.482398	0.744939	1.0346	0.866809	1.06619	0.828984	0.985616	0.631433	0.966256	0.768791	0.806159	1.04089	1.14034	0.89713	0.93478	0.919147	0.826662	1.03888	0.828374
TCGA-CR-7395	2.54795	0	34.7712	0.817816	0.802906	1.25298	0.671566	0.896838	0.75221	0.446272	0.740513	0.833499	1.07309	0.695332	0.763381	1.05456	0.907585	0.808094	0.844042	1.03243	0.71688	0.807247	0.986727	0.74874	0.959621	0.839973	1.05109	0.799801	0.742611	0.584011	0.776692	0.887791	1.1044	0.973295	0.762038	0.834123	0.951614	0.717267	0.884019	0.914263	0.612606	0.532336	1.14898	0.95721	0.925388	0.876184	0.825938	1.19779	0.875021
TCGA-CR-7385	2.73151	0	17.2232	0.717161	0.809867	0.566207	0.830973	0.885219	0.554421	0.667886	0.669887	0.802697	0.48711	0.664704	0.464699	0.453242	0.860376	0.757204	0.741341	0.510872	0.511606	0.667861	0.970391	0.598446	0.740319	0.801649	0.457737	0.806312	0.701788	0.394086	0.978007	0.261539	1.55964	0.720249	1.38041	0.951384	0.822976	0.897916	0.644491	0.618867	0.517516	0.633529	0.394919	0.641071	0.964006	0.872686	0.737789	1.04158	0.691838
TCGA-CV-6945	1.00274	1	110.174	1.49537	0.844027	1.5885	0.983492	1.61877	1.21049	1.18841	1.23141	0.994409	1.00108	1.14473	1.12539	1.35725	1.75658	1.14944	0.913254	1.04509	1.0484	1.10285	0.914744	1.39818	1.06446	0.997422	1.15824	1.05696	0.786454	1.42524	1.14129	2.41972	1.43926	1.1017	1.37239	0.853526	1.04769	0.76615	1.46907	1.54949	1.02529	1.21037	1.67503	1.07814	1.06878	1.61311	1.82979	1.4602	1.13582
TCGA-BA-A4IH	1.70411	0	31.5325	0.795325	0.81892	0.552079	0.764964	0.835244	0.570828	0.781582	0.694737	0.756231	0.687362	1.0375	0.384139	0.726198	0.797861	1.0938	0.873442	0.742119	1.57735	0.923765	0.970631	0.716931	0.660917	0.888035	0.999363	0.875135	0.758056	0.552944	1.02155	0.642778	0.352144	0.981422	1.16779	0.87163	0.830905	0.810928	0.668299	0.918661	0.81882	1.42816	0.473233	0.654011	0.913475	0.835289	0.81789	0.788357	0.958624
TCGA-CV-6943	1.64932	1	50.4785	1.06336	0.756055	0.92057	0.622438	0.890683	0.797823	0.379444	0.594156	0.859632	0.914698	0.804886	0.580089	0.823098	0.881229	0.548935	0.839736	0.8525	0.713424	0.408298	1.01346	0.499897	0.941469	0.81547	0.470062	0.820994	0.767601	0.442464	0.864727	0.754704	0.779596	0.789345	0.602665	0.904525	1.02846	0.836327	1.06065	0.716532	0.704555	0.408967	0.77867	1.12238	0.809117	0.87711	0.554768	0.825372	0.926446
TCGA-BA-A6DG	0.189041	1	140.163	2.00014	1.21433	1.09572	1.17329	0.909633	1.86043	0.955071	0.970671	0.604435	1.0151	1.20658	1.15303	1.10336	0.95193	1.22521	0.901576	1.32609	1.7033	1.00448	1.1038	1.09852	1.39917	0.838635	0.954208	0.816055	0.792447	0.890511	0.902556	1.27044	1.50767	1.6418	1.48526	0.931668	0.941008	1.39734	1.20272	1.52291	1.27079	1.05921	0.964552	1.13303	1.09696	0.906355	1.32788	1.12955	1.03406
TCGA-CR-5250	2.18904	0	20.3996	0.554681	0.677209	0.310343	0.890592	0.884694	0.414095	0.509721	0.285801	0.783296	0.507542	0.544993	0.638587	0.366483	0.901038	0.859411	0.596164	0.487096	0.684958	0.476865	1.00911	0.392182	0.458681	0.884474	0.952844	0.826289	0.694375	0.421828	0.847705	0.169616	0.685106	0.739965	0.840953	0.898677	0.940286	0.446512	1.32752	1.01443	0.745116	0.318866	0.424691	0.841511	1.05073	0.914827	0.758602	0.933223	0.789045
TCGA-CN-5366	0.986301	1	112.943	1.36644	1.09202	1.50614	1.02231	1.01791	0.92155	0.881997	0.813188	0.849285	1.0498	1.34178	1.59253	1.08887	1.02007	1.30276	1.06149	1.07557	1.38477	1.03315	1.33232	1.76745	1.14461	0.871302	1.77378	0.805772	0.761702	1.13228	0.854869	0.97655	1.89762	0.788832	0.89995	0.861998	1.01958	1.46756	1.2804	1.07769	1.00202	1.06663	1.73283	1.10799	0.974282	1.01786	0.940238	0.747167	0.912026
TCGA-HD-7832	2.29041	0	58.8913	1.24068	1.18216	0.68996	0.841046	0.893533	1.11795	1.21148	1.30601	0.947888	0.606383	0.684642	1.39594	0.544426	0.973971	1.14959	0.791162	0.550927	0.819402	1.01922	1.04873	1.01772	1.08794	0.808929	1.18599	0.808481	0.79008	0.939007	1.07943	0.846979	1.47289	0.988853	1.31188	0.856945	0.740578	0.494439	1.03115	0.825948	0.922122	0.984268	0.865104	0.661172	0.827579	0.899335	0.881015	1.07371	0.483599
TCGA-CQ-A4CB	2.44658	0	41.1826	1.40204	0.663532	1.7819	1.24611	1.13523	1.82608	1.24812	1.17452	0.78244	2.06734	1.77438	1.8998	2.16812	1.24955	1.15234	0.801107	1.47108	0.680719	1.01093	1.21979	1.05411	1.09923	0.814214	2.01831	0.851196	0.740421	1.56582	0.902403	1.54577	1.04368	0.866881	1.05619	0.919507	0.860921	1.08982	0.857854	1.36063	0.851921	1.06179	1.8842	0.987356	0.942929	1.14348	0.991121	0.797658	0.625994
TCGA-CN-6017	2.33699	1	53.3956	1.18491	0.667115	0.415302	0.494555	0.873041	0.88207	0.556029	1.45056	1.13968	1.08322	0.900261	0.709589	0.893077	0.895396	1.2341	0.851783	1.11249	0.79144	0.350309	0.988028	0.508704	0.877184	0.805036	1.07597	0.816309	1.13189	0.484858	0.805686	0.688483	0.740638	1.13703	0.561736	0.868399	0.990233	1.10169	1.13562	0.823543	0.542661	0.338633	0.409679	1.13744	0.82653	0.859391	0.88178	1.24633	1.00625
TCGA-CQ-A4CE	2.45753	0	20.5496	0.734493	0.799994	0.822251	0.785335	0.855311	0.615238	0.569373	0.666538	0.936669	1.00271	0.608082	0.276057	0.917667	0.852633	0.730561	0.813127	1.13701	0.744978	0.995179	0.977558	0.564294	0.908148	0.812509	0.648877	0.814259	0.814907	0.672084	0.788004	0.540297	0.779626	0.853221	1.00938	0.832153	0.986558	0.847932	0.743831	0.657862	0.921073	0.940577	0.874113	0.875121	0.961813	0.842061	0.753393	0.816699	0.89478
TCGA-BA-5558	5.46575	0	24.4151	0.814514	0.788008	0.950374	0.672815	0.940658	0.729593	1.13994	0.914776	0.898664	1.02522	1.06523	0.884481	1.16691	1.01854	0.91683	0.803736	1.15112	0.721946	0.759652	1.00429	0.706414	0.824188	0.81646	0.651758	0.802409	0.880588	0.952306	0.801357	0.782945	0.911459	0.931705	1.13238	0.844903	0.976522	0.772747	0.954596	0.776669	0.804464	0.879097	0.995171	0.974805	0.947053	0.950526	0.953769	1.16226	0.85177
TCGA-DQ-7589	3.86027	0	27.3639	0.828142	0.774765	1.64116	0.840593	1.46608	0.710898	0.935059	0.925716	0.922853	1.27311	0.485281	0.967227	1.48069	1.28701	0.92029	1.11881	1.15216	1.23794	1.08717	1.00529	1.02355	1.06493	0.823272	1.20121	0.817038	1.15275	1.63678	0.937307	1.32299	1.7555	1.03667	1.20748	0.841131	0.899781	1.14848	0.782213	1.92127	0.835755	1.19895	1.22649	0.465812	1.06062	1.47212	0.994819	0.850177	1.05472
TCGA-CN-4726	0.389041	1	146.21	0.957932	0.788427	1.07535	0.81299	0.884736	0.79644	1.1709	1.08586	0.900518	1.01107	0.919706	0.707237	0.891037	0.984518	1.33479	0.963651	1.23479	1.10962	1.06839	1.09286	0.823925	1.33999	0.864998	0.475079	0.803834	0.885916	0.938911	0.933961	0.872617	1.12267	3.76899	1.16135	0.886422	0.927616	1.07258	0.819178	0.785294	0.918286	1.21885	1.04061	1.13632	1.00649	0.873595	0.892105	0.823037	1.04745
TCGA-CN-4729	1.07397	0	31.8418	0.905422	0.797971	0.659578	0.850515	0.889635	0.742998	1.29907	0.964493	0.925499	1.13373	0.977913	0.862436	0.93985	0.924335	1.0138	0.956661	1.24431	0.826961	0.890405	1.02238	0.595488	0.979542	0.843901	0.717982	0.871859	0.837586	0.771144	0.539718	1.0262	1.17731	1.00875	0.746884	0.862353	1.01141	0.955782	0.817681	1.07254	0.991968	0.937776	0.797896	1.07836	1.0403	0.851897	1.45209	0.844459	1.00076
TCGA-HD-A633	1.15342	0	55.8575	0.772246	1.40916	0.883807	1.22885	0.891414	4.23477	2.64863	1.16237	0.829418	1.03334	1.388	1.5258	0.845135	0.959193	1.22335	0.945857	0.805656	0.83857	1.11077	1.08158	0.976684	1.24148	0.883516	1.04588	0.876308	0.991152	1.88621	0.85915	1.37932	1.35402	1.02485	0.761736	5.8233	0.793896	0.676361	1.4979	1.71182	3.25405	1.20019	0.948527	0.88125	1.05923	0.92725	1.08188	0.857222	0.899854
TCGA-CV-5971	1.92055	0	37.5053	1.26487	0.654336	0.155833	0.465174	0.853376	0.989473	0.66862	10.0654	1.13477	0.821093	0.78081	2.23295	0.758363	0.870164	1.32453	0.831576	1.03815	0.979814	0.573016	1.00146	0.480875	1.11815	0.81724	0.690385	0.800258	0.950628	0.555525	0.865449	0.382338	0.798901	0.974604	0.907633	0.906021	1.06356	1.38956	1.03398	1.18727	0.516564	0.836395	0.228756	1.00769	0.988659	0.838648	0.935914	0.89358	1.05163
TCGA-UP-A6WW	1.41918	0	28.8093	0.85116	0.821695	0.358464	0.888728	0.874833	0.518331	0.752669	0.727905	0.903279	0.39818	0.494738	0.917966	0.263088	0.919121	1.0129	0.689536	0.441374	0.735217	1.11386	0.98211	1.02707	1.34215	0.802612	0.697413	0.831758	0.604321	0.671918	0.955489	1.72726	0.882109	0.813448	0.947326	0.897246	0.990951	0.746917	0.498736	0.818717	0.94375	0.925718	0.33799	0.648124	1.01154	0.861903	1.05539	0.759946	1.23662
TCGA-CQ-A4CH	1.03836	1	98.1748	0.909112	0.889648	1.69667	0.917167	0.893958	1.10721	1.18928	0.92747	0.746561	1.02392	0.924946	1.21733	1.49581	0.973261	1.14276	1.05289	2.29835	1.26525	1.10771	1.39403	0.815581	1.22274	0.90581	1.13009	0.810086	0.749963	1.56673	0.805106	0.340748	0.835584	0.894544	0.980572	0.880466	0.951709	0.822826	1.15265	1.07207	1.07608	1.12693	1.23682	0.883638	1.04254	1.21268	0.809747	1.03619	0.813123
TCGA-BA-4078	0.756164	1	89.9299	0.796383	0.732654	1.39387	0.890813	1.23846	0.74163	0.769344	0.457465	0.644295	0.856839	0.78313	0.787472	1.5545	1.12589	1.22183	0.951095	1.02421	0.932723	1.05464	0.979468	0.527295	0.752341	0.928699	0.907511	0.811419	0.676159	0.7881	0.817423	0.491839	0.743768	0.809989	0.943091	0.879969	0.980849	0.43469	0.591851	1.23008	0.922328	0.867597	0.680323	0.520064	1.02836	1.26484	0.991076	0.675892	1.03463
TCGA-IQ-A61E	3.14247	0	30.7339	1.07361	1.21598	1.33131	0.912686	0.881172	1.07167	0.775107	0.928503	0.8875	1.04031	1.25176	1.43331	1.42508	0.931511	1.28349	0.813464	1.17898	1.02812	0.968734	1.07508	1.59843	0.802358	0.808084	1.33808	0.921799	0.855878	1.18425	0.872114	1.03781	1.06266	1.13035	1.49463	0.859062	0.807753	0.856821	1.17149	1.1026	0.940049	1.03432	1.5345	0.866999	0.957849	0.868091	1.1468	0.828719	0.822323
TCGA-CN-A6V3	2.03288	0	26.9766	0.867036	0.828617	0.664547	0.764213	0.915024	0.791122	1.12159	0.830515	0.905527	0.58672	0.762644	0.690075	0.757565	0.924538	0.822472	0.836934	0.639874	0.868816	1.02002	1.0296	1.02529	0.721673	0.824185	1.07716	0.824459	0.796458	1.16848	0.732851	0.780058	1.01111	1.04072	1.20159	0.833073	0.905686	0.689226	0.873741	1.01873	1.2216	0.942009	0.668641	0.91224	0.89855	0.916769	0.948422	0.855727	0.960065
TCGA-CV-A45Y	7.40548	1	24.5157	1.04781	0.781289	0.908252	0.930638	0.860328	0.533392	0.757365	0.747292	0.925097	1.02053	0.776948	0.639189	0.820369	0.804339	0.996763	1.7112	1.19529	0.992282	0.758083	1.13463	0.582283	0.99375	0.806881	0.689353	0.835513	0.799059	0.532421	0.818381	0.476524	0.7911	0.892155	0.813544	0.997994	1.02065	0.77325	1.31463	0.880566	0.973746	0.53409	0.736854	0.919527	1.00124	0.843538	0.89103	0.786412	1.10673
TCGA-UF-A7JC	1.49589	1	95.0513	0.871824	0.843445	1.5205	0.900312	1.47176	0.968025	1.58426	0.979766	0.957173	1.07025	0.780625	0.912874	1.3487	1.43389	0.915683	0.94221	1.31083	0.830859	1.14762	1.04188	1.31633	1.36665	0.848146	1.26855	0.808046	0.805054	1.17528	0.974764	1.512	1.08684	0.955174	0.939497	0.843143	1.01422	0.764358	0.887775	0.872011	0.90483	1.19928	1.50764	0.997946	0.95958	1.45628	0.817093	0.766002	0.922707
TCGA-KU-A66T	1.51233	0	66.18	0.926597	1.0462	1.82107	1.03416	1.33881	0.805841	1.81012	0.63299	1.02649	1.09974	1.08191	1.24151	1.38046	1.29674	1.18322	1.29199	1.47938	1.73889	1.12572	0.979549	1.04953	0.556021	0.900445	1.45055	0.842155	0.894958	1.6221	1.36587	1.62674	0.454353	1.6894	1.23821	1.17565	0.90822	1.56936	1.11556	1.37431	1.16456	1.23218	1.57895	0.930378	1.03669	1.49409	1.24146	1.00179	1.05348
TCGA-CX-A4AQ	4.26027	0	17.5537	1.15844	0.894632	1.11078	0.913966	1.10071	0.29009	0.624784	0.982163	0.78845	0.954756	0.621788	0.406213	0.590569	0.972353	1.20881	1.37738	1.18115	0.655053	0.442075	1.06065	0.458562	0.712665	1.14235	1.1684	1.25022	0.52012	0.44162	0.931064	0.235004	0.523294	0.869209	0.69874	0.897465	1.00601	0.55214	0.450829	0.454055	0.500802	0.0831329	0.371538	0.717624	1.03584	1.09131	1.24877	0.940802	0.986822
TCGA-CV-7433	1.64658	1	83.3781	1.28549	0.927235	1.16613	1.01539	1.04541	0.986757	0.608612	0.85139	0.754546	1.08114	1.48427	0.959993	1.28403	1.03182	0.729583	0.920686	1.15249	0.963542	0.576295	1.16697	1.04406	0.910772	0.817718	0.772114	0.887611	0.940955	0.971627	0.850238	1.18447	1.2091	1.00525	0.684271	1.11038	1.00578	1.13755	1.4427	1.14645	1.32145	0.537221	1.00866	1.13649	0.87001	1.02092	0.67974	1.33806	0.873382
TCGA-P3-A5QF	0.90411	1	122.614	0.647339	0.807714	0.510723	0.80855	0.839807	0.588385	0.565185	0.809556	0.578723	0.497936	0.650657	0.930875	0.427045	0.830374	1.01656	0.782436	0.547797	0.531891	1.10412	0.998276	0.860142	0.949696	0.811104	0.714478	0.806297	0.890085	0.885386	0.829433	1.08111	0.998692	0.855402	1.37649	1.01453	0.844906	0.948316	0.719992	0.710744	0.950795	1.21321	0.52385	0.500901	0.978754	0.824302	0.660727	0.791175	0.949731
TCGA-CR-6467	4.86849	0	8.44496	0.815307	0.814789	0.402257	0.794169	0.913651	0.502514	0.337375	0.600121	0.881313	0.390923	0.655535	0.394341	0.184364	0.891119	0.737903	0.48895	0.37426	0.361071	0.425581	0.956309	0.500597	0.587123	0.810448	0.704015	0.892501	0.53968	0.338442	0.892144	0.12151	0.148432	0.877798	0.638243	1.05663	0.760649	0.381461	0.387287	0.672934	0.302308	0.543119	0.257197	0.767098	0.981878	0.895974	0.917697	0.762916	0.456859
TCGA-CV-7422	2.8411	1	44.7556	1.03761	0.759595	0.73623	0.845775	1.02034	0.949012	0.798943	0.8819	0.895202	0.693116	0.692451	0.872861	0.561823	0.957468	0.703992	0.825246	0.852659	0.96359	0.896231	1.22283	0.883508	1.0618	0.808309	1.11379	0.937408	1.1963	0.563558	0.785152	1.05408	1.14191	0.976708	1.14795	0.942827	0.821574	0.809711	0.778522	0.852057	0.860192	0.965141	0.640365	0.675876	0.928468	1.02066	0.835078	0.863665	0.806868
TCGA-CV-5436	1.6	1	85.9902	1.09929	0.654465	0.924399	0.987382	0.855766	0.95529	1.00543	1.54848	0.962169	0.862502	0.894138	1.44944	0.787234	0.910972	1.1417	0.855674	0.849937	1.56598	0.986066	1.03599	1.02097	1.21556	0.817475	1.00992	0.824446	0.95173	1.15667	0.608291	1.65555	1.0424	1.22623	1.04821	0.832328	0.977991	0.691133	0.870432	0.92454	0.796106	1.10892	1.04629	0.933246	0.833159	0.852543	1.3003	0.931131	0.905599
TCGA-DQ-7588	1.16986	1	129.781	1.17291	0.960519	1.94028	0.992422	1.34345	1.10204	1.41519	1.52827	0.944029	1.05949	1.08672	1.43725	1.51138	1.31545	1.24212	0.888581	1.09383	0.886233	1.14729	1.03505	6.54076	1.20325	0.930203	2.09962	0.822957	1.25581	3.54052	0.836808	2.23762	1.34754	1.51823	1.14096	0.824812	0.81296	1.28776	0.771543	4.13076	0.860854	1.2358	2.0134	1.04142	1.08468	1.36685	1.06606	0.795992	0.720847
TCGA-CV-A6JD	0.49863	1	135.762	1.58475	1.29929	1.13078	1.38816	0.918232	0.963873	0.999545	1.26318	0.88991	0.89541	0.991107	1.12708	0.90845	0.926731	1.37996	1.02952	1.07874	1.76505	1.32	1.33098	0.698796	1.44653	0.811841	1.09026	1.48241	0.931186	0.75501	0.932981	0.572619	1.08335	0.8587	0.951014	0.847055	0.938415	0.702909	2.4933	1.20029	0.912938	0.984808	1.32265	1.06879	0.937098	0.869231	0.844779	1.02082	1.08464
TCGA-CN-6989	2.68493	1	74.0582	1.27089	0.668033	1.39302	0.989534	1.20886	1.11638	1.23419	1.08729	0.756533	1.07239	1.33544	1.2536	1.55002	1.19773	1.28921	0.896664	1.27564	1.34427	1.72179	1.07095	0.900504	1.33494	0.815584	0.958771	1.07177	0.989407	0.958848	0.898307	1.20407	1.14316	1.201	0.735461	1.40183	0.93344	1.04343	1.22776	1.18854	1.53229	0.575498	1.06003	0.764819	1.10625	1.17679	0.960873	0.814879	0.789021
TCGA-BB-7871	2.05479	0	55.7456	0.820205	0.698517	1.33126	0.845404	1.09881	4.80641	2.00193	0.971221	0.858427	0.99228	2.97061	0.958385	1.43043	1.16007	0.910661	0.892411	1.08243	1.30411	0.960513	1.00589	1.12902	0.717327	0.816275	1.03994	1.05655	0.853898	1.02979	0.941639	1.03612	0.552623	1.18609	0.77968	1.01794	0.840088	1.29784	0.994401	1.23397	1.17107	0.954837	1.01545	0.786538	0.991422	1.08524	0.883517	1.01115	1.05137
TCGA-CN-A498	2.11781	1	61.0234	1.51034	0.967846	1.87309	0.990684	1.48302	0.662545	0.814425	1.1142	0.801614	0.999899	0.806025	1.19151	1.22375	1.38064	0.72208	0.998777	1.163	1.01647	0.980987	1.02647	0.889881	0.933134	0.825967	2.31551	0.803208	0.839507	0.911021	0.991894	2.42002	1.26827	1.15216	2.13596	0.847341	0.966638	0.801061	0.945714	0.746844	0.820291	1.01498	1.89133	1.01852	0.975078	1.49377	1.5163	0.959446	1.03184
TCGA-CV-6962	0.345205	1	115.489	0.879287	0.879151	0.916867	0.809969	0.863823	1.20332	13.5451	1.92969	0.988233	0.895689	0.85668	5.37014	1.0348	0.814401	0.996123	0.874309	1.0285	2.4819	1.12804	0.971425	2.89791	1.63033	1.02542	0.786924	1.03386	1.01587	1.13755	0.838867	3.41464	0.821329	8.64354	1.27219	0.852198	0.879235	0.88365	0.717625	4.75309	1.00138	1.17519	0.772339	0.573694	1.01724	0.852918	0.97771	0.809931	1.31591
TCGA-QK-A8Z9	1.23014	1	80.856	1.24802	0.651245	1.49123	1.17016	0.945871	0.872951	0.53582	0.851742	0.711079	0.969672	1.00935	1.06613	0.937701	0.989036	1.31238	0.500035	1.51849	1.02558	1.0085	1.21964	0.815332	1.60837	0.814111	0.646365	0.883648	0.707403	0.958076	0.886134	1.4577	0.549547	0.918607	0.936097	0.975247	0.940171	0.974988	1.16765	1.07293	1.05457	0.798279	0.998101	1.13115	0.944018	1.08682	0.889873	0.695108	1.14848
TCGA-DQ-7590	3.87123	0	19.8747	0.987414	0.746687	0.524432	0.834316	0.853292	0.343904	0.570825	0.744301	0.651049	0.655494	0.530695	0.641338	0.513225	0.840109	1.11736	0.616023	0.708885	0.705125	0.710411	1.0051	0.46856	0.913015	0.877963	0.663652	0.809714	0.633871	0.211119	0.789919	0.473165	0.506221	1.031	0.532049	0.95058	0.77269	0.522678	0.797016	0.976163	0.568293	0.391301	0.248359	0.744015	0.922417	0.85548	0.860306	0.831992	0.808504
TCGA-BB-4217	0.512329	0	29.9062	0.944837	1.30979	1.36366	0.477338	1.20538	1.26492	0.733538	0.864649	0.905322	1.65096	1.18677	0.544676	1.3401	1.25301	0.968732	0.871922	1.0798	1.03761	0.0258718	1.01012	0.805652	0.910959	0.907423	0.99464	0.826723	0.875443	0.460864	0.809382	0.785441	0.762088	1.03504	0.468691	0.863161	0.871364	1.32722	1.16077	1.15229	0.0463076	0.310437	0.651938	1.01091	1.03058	1.205	1.10381	0.807286	0.798073
TCGA-UF-A7JS	1.86301	1	78.163	1.12564	0.831845	0.972475	0.989383	0.860706	0.883006	0.67605	1.13456	0.940365	1.12116	1.28612	1.11445	0.861111	1.02411	1.18628	0.844288	1.12785	0.664134	1.08331	0.988571	1.00282	0.826183	0.81219	0.609911	0.832339	0.9751	1.41079	0.827068	0.18117	0.819259	0.895721	1.08889	0.844835	1.20032	0.839618	0.937069	0.832587	1.44277	1.09863	0.970155	1.18393	1.00463	0.823189	0.796841	0.81026	1.42834
TCGA-P3-A6T7	1.33425	1	93.494	0.738573	0.821859	1.76986	0.843719	1.43985	1.16984	1.88825	1.08209	0.952577	1.1316	1.0734	1.02386	1.6729	1.48087	0.768701	0.887166	1.1566	0.946681	1.08415	0.94485	0.785491	1.30144	0.813764	0.92397	0.807298	0.700472	1.45512	0.905709	1.94379	1.00082	0.94933	1.18287	0.823315	0.947396	1.24534	0.979141	0.792388	0.979089	1.16591	1.617	0.905271	0.919498	1.42386	0.809635	1.43735	0.926058
TCGA-CV-7421	0.00547945	1	127.503	1.59543	2.36917	0.569073	0.929693	0.855958	0.613727	1.24555	0.750601	0.954788	0.731007	0.87302	0.823483	0.597931	0.721519	1.13868	0.745146	0.697655	1.2898	1.08362	0.931883	0.577608	0.753888	0.799861	0.541569	1.11043	0.833181	0.765308	0.986381	0.979837	0.858411	1.09806	0.975219	0.880121	1.0458	1.1367	0.902684	1.08143	1.10301	1.09729	0.581755	1.10721	1.0159	0.845302	1.81749	0.773348	1.21824
TCGA-CV-5432	10.7671	0	25.9605	0.956297	0.924692	1.14174	0.839247	0.886373	0.705116	0.753041	0.887257	0.860516	0.930362	0.899256	1.05172	0.972495	0.911193	0.912471	1.43408	1.10596	0.975199	0.99821	0.994499	0.845676	0.979691	0.812253	0.708311	0.817731	1.02436	1.21751	1.12615	0.775921	0.69994	0.934195	0.81608	0.834439	0.868717	1.37299	0.677062	0.840433	1.05506	1.0749	1.03811	0.859967	1.03399	0.880567	0.954738	1.51789	0.85255
TCGA-CN-4722	4.06301	0	19.6967	0.678781	0.687264	1.05118	0.873734	0.87696	0.569783	0.551934	0.625886	0.816922	0.987086	0.538577	1.08209	0.891065	0.863778	0.857136	0.880502	1.15824	0.732929	0.843433	0.973327	0.448164	0.759562	0.817707	0.649336	0.810601	0.888675	0.649867	0.967782	0.94682	1.10714	0.924173	0.968397	0.827159	1.05362	0.644756	0.770167	0.718813	0.756844	0.841705	0.987526	1.00829	1.04622	0.88042	0.863753	0.834636	0.990935
TCGA-CR-6487	0.641096	0	24.8924	0.926312	0.707806	0.499015	0.713816	0.870873	0.600344	0.376078	0.781234	0.863029	0.428147	1.74193	0.278946	0.526748	0.848561	1.27647	0.669044	0.43812	0.660865	0.107184	0.987938	0.882853	0.74989	0.807238	0.572058	1.03024	0.723849	0.384623	0.759765	0.286619	0.257394	1.09366	0.337428	0.916595	0.77616	0.671791	0.832721	0.709425	0.664157	0.226257	0.271597	0.55387	0.833447	0.863987	0.722853	0.956014	0.479287
TCGA-QK-A6VB	1.75616	0	56.6958	0.820888	0.821999	0.700327	0.913996	0.896722	0.733495	0.865581	1.21123	0.691897	0.84127	0.702573	1.09985	0.844791	0.842051	0.668214	0.686423	0.879924	1.26285	1.26081	0.965788	1.07246	0.995844	0.803489	0.522588	0.906477	1.31296	1.06815	0.9172	0.666769	0.946827	0.800229	0.840103	0.851537	0.844543	1.58832	0.640439	0.697466	1.05258	1.17931	0.741987	0.749616	1.0221	0.864816	0.683298	2.01165	0.755347
TCGA-CQ-5331	3.83288	0	16.8362	0.749682	0.849081	1.13213	0.673695	0.944179	0.826201	0.317123	0.817909	0.902726	1.06883	0.837529	0.543591	0.956903	0.944974	0.962157	0.877576	1.00412	0.796762	0.793912	0.9795	0.584827	0.8481	0.811375	0.849246	0.865361	0.830613	0.527623	0.65882	1.1198	0.946994	0.833298	0.779444	0.838727	0.851944	0.913629	0.826859	0.683969	0.806956	0.699433	1.15081	1.0419	0.747061	0.928167	0.709311	0.893186	0.799835
TCGA-D6-A6EO	2.07945	0	28.0781	0.626658	0.785489	0.823058	0.79952	0.872696	0.616401	1.25455	0.394658	0.773392	0.659464	1.48687	1.12764	0.812529	0.906336	0.275825	0.750031	0.721325	0.71212	1.05228	0.969879	0.696675	0.318938	0.842356	1.55466	0.801423	1.18189	1.69068	0.784311	0.624257	0.831785	1.47815	1.10204	0.829872	0.910639	0.720476	0.58075	0.830828	0.984063	0.966466	0.987496	0.977507	0.884168	0.859393	0.889762	0.811041	0.843071
TCGA-CV-A45Q	14.1151	1	36.7028	0.683162	0.814218	1.08933	0.853051	0.825562	1.34056	0.457125	1.00682	0.94007	1.02797	0.74366	0.389168	0.827812	0.861143	0.999946	0.758574	1.2187	0.52683	1.17546	1.00419	0.548699	0.962157	0.814317	0.342193	1.08516	0.736295	1.02229	0.49765	0.31462	0.973178	0.886029	1.27111	0.818212	1.20822	0.550227	0.915717	0.671097	0.913201	1.19899	1.13363	1.03474	0.995773	0.805033	0.759342	0.793467	1.20965
TCGA-CR-5248	4.55616	0	17.3701	0.646333	0.827776	0.492331	0.769344	0.913231	0.611875	0.265937	0.647054	0.855797	0.388815	0.209812	0.309411	0.338278	0.934675	0.874138	0.724566	0.421335	0.506076	0.77453	1.00216	0.598959	0.853191	0.804613	0.571741	0.80879	0.871942	0.255303	0.77818	0.155527	0.413979	0.838857	0.424413	0.971918	0.852756	0.63512	0.875358	0.62015	0.576947	0.366155	0.505704	0.299768	0.971474	0.888187	0.845747	0.842006	0.513155
TCGA-CR-7401	2.95068	0	25.1152	0.907244	0.812148	0.887123	0.947972	0.892627	0.631204	0.53122	0.792897	0.874744	0.920659	0.866984	1.18987	0.807715	0.872809	1.23013	0.91573	1.06641	0.96918	0.951835	1.02238	0.66382	1.03102	0.807258	0.690487	0.802501	0.821786	0.76549	0.923999	0.803604	0.981864	0.808255	1.16897	0.825566	1.03818	0.780423	1.07382	0.811453	0.64092	0.88262	1.01641	1.08498	1.00052	0.87452	1.23459	0.798199	0.997258
TCGA-BB-7862	3.06027	0	36.0538	2.06647	0.656949	0.680731	1.00182	0.865574	0.78241	1.47129	0.812035	0.836487	0.597888	0.760116	1.04177	0.560348	0.898789	1.19564	1.22812	0.673473	0.362548	1.11395	0.965866	0.890631	0.555762	0.78915	0.966815	0.80824	0.401956	0.643726	1.03931	0.979569	0.672834	1.3072	0.859914	0.914107	0.920425	0.644962	0.222386	1.00209	0.88572	1.05785	0.491477	0.864737	1.06737	0.861799	2.41313	0.853154	0.833858
TCGA-MZ-A6I9	1.33973	1	69.5808	0.531852	0.803098	0.514711	0.778404	0.849234	0.546635	0.865006	0.990777	0.83207	0.548579	0.607606	0.561023	0.35682	0.837576	1.07551	0.692974	0.56958	0.595697	1.02062	0.965067	0.637519	1.17135	0.80797	0.241013	0.813745	0.968351	1.0653	0.794047	0.309169	0.537521	0.788617	1.13219	0.896814	0.964367	0.657105	0.668967	0.683645	0.740034	1.24053	0.575531	0.431941	1.00404	0.830199	0.314526	1.14432	1.04167
TCGA-CV-7243	2.6137	0	29.5326	0.804153	0.806437	1.12677	1.03311	0.927034	0.7406	0.505187	0.922106	0.799972	0.941664	1.07337	1.36205	1.07452	0.889918	1.15784	0.963556	1.19072	1.07648	1.11632	1.10384	0.933854	1.27918	0.982471	1.13656	0.804971	0.831063	1.10979	0.79315	0.786261	0.754608	0.781662	0.771216	0.827196	1.05901	1.23093	1.23995	1.09869	0.957484	1.12225	1.20833	1.1585	1.04742	0.908746	0.820313	0.778884	1.02967
TCGA-T2-A6WZ	1.32603	1	67.0899	0.784757	0.815437	0.471178	0.938395	0.849815	0.527913	0.728845	1.14124	1.01213	0.580922	1.01332	0.931783	0.457521	0.908432	1.26431	0.866934	0.630974	0.566404	0.967728	0.98493	0.991029	1.44224	0.807849	0.709817	0.831779	0.880019	1.37556	0.643217	0.181153	1.13635	1.04027	1.1688	0.848751	1.09975	0.870076	1.4266	0.826739	0.95139	1.08872	0.476604	0.825799	0.995944	0.828224	0.803875	1.32338	1.12494
TCGA-CV-6935	0.808219	1	111.568	0.895028	0.97238	1.07292	0.952926	1.26837	0.782877	1.83271	2.15094	0.832819	0.783573	1.09854	1.09467	0.912002	1.11794	1.1787	1.01833	0.819264	1.1492	1.01003	0.940457	6.4965	1.53937	0.831222	1.0285	0.821729	1.4261	1.5961	0.884969	1.49219	1.27156	1.20057	1.06877	0.901364	1.02589	1.18115	1.02711	12.733	1.03542	1.05303	0.929197	1.17968	1.03092	1.2383	0.825791	0.794671	1.1742
TCGA-MT-A51W	1.19726	0	46.0117	0.767876	0.860784	1.16689	0.863274	0.906999	0.738367	0.519395	0.849256	0.96268	1.05617	0.812192	1.03517	0.980319	0.923828	0.698029	0.838513	1.14402	0.835249	1.02888	0.895323	0.877959	1.04547	0.811522	1.17891	0.836626	0.864076	0.953297	0.894373	1.02509	1.62029	0.900713	1.06358	0.839201	0.95521	0.86432	0.915154	0.689118	0.900006	1.14935	1.26836	0.969798	0.880328	0.895334	0.830881	0.821711	0.917319
TCGA-CV-7100	0.750685	1	129.273	1.9688	9.29168	0.779264	0.931648	0.877928	0.927243	1.86775	1.16731	0.87329	0.634632	2.22078	1.30448	0.894334	0.879027	1.32325	0.911569	0.761823	2.74596	0.864219	1.2944	1.80087	0.886565	1.44087	1.30007	0.960434	0.98067	1.29117	0.889413	1.44462	7.06681	1.69782	1.59353	0.834837	0.747178	0.62449	1.13976	2.00359	0.956808	1.14102	0.813851	0.839767	0.818006	0.897381	1.81147	0.879652	0.988605
TCGA-BB-4224	0.761644	0	65.4834	0.630816	0.792042	0.583318	0.89283	0.854937	0.617193	1.31007	0.952136	0.942298	0.635212	0.0251487	1.00264	0.642409	0.96205	1.14524	0.425086	0.767535	1.10928	1.10434	1.10259	1.06125	1.2587	0.811275	0.612952	0.808436	1.05281	1.36927	0.952879	0.282638	0.157188	0.869297	1.39255	0.849814	0.795037	0.556182	0.777926	0.762365	0.890521	1.34417	0.557766	0.0386783	1.00962	0.854206	0.767535	0.783649	0.689493
TCGA-CR-6481	0.852055	0	26.0806	1.19878	0.825851	0.849181	0.827763	0.865631	0.648497	0.200005	0.755424	0.762501	0.712102	0.578652	0.318593	0.630409	0.877578	1.24992	0.95058	0.730083	0.763368	0.188068	1.03761	0.482167	0.969058	0.786605	0.535109	0.811052	0.755514	0.228467	0.750038	0.551809	1.43837	0.892383	0.455609	0.906036	0.882377	0.749006	1.04981	0.643587	0.270753	0.206589	0.703415	0.797435	0.948224	0.86222	1.15722	0.795776	0.719109
TCGA-BA-6868	1.29315	1	104.438	1.51957	4.61117	1.68088	2.80914	1.30538	2.01231	0.726429	1.80234	0.880835	1.44888	1.30469	1.38925	1.67622	1.39899	1.36863	1.00895	1.40746	1.35663	1.11678	1.01515	1.40197	1.23778	0.898924	2.04045	0.967554	0.742825	1.43389	1.31101	2.58163	1.6967	1.44471	1.5952	1.48855	1.05864	1.11444	1.81702	4.36393	1.52216	1.30511	1.75005	1.13368	0.96864	1.32194	1.62979	1.76421	1.13407
TCGA-CQ-5329	5.87123	0	34.9844	0.772977	1.15221	0.822885	0.962582	0.962948	0.713121	0.679934	1.0241	0.837584	0.697085	1.32432	0.65459	0.888699	1.08322	1.17479	1.00538	0.671533	0.884602	1.01418	0.941483	0.743308	1.15795	0.974315	0.611445	0.815884	0.790999	1.14205	0.812681	0.712803	0.623275	0.854553	1.13143	0.849518	0.862917	1.39883	1.06071	0.869364	0.833452	0.95382	0.743995	0.991076	0.883019	0.99373	0.997902	1.05417	0.985529
TCGA-CN-4741	6.13425	0	13.1959	0.698527	0.81529	0.479646	0.837521	0.882852	0.747706	0.588126	0.616102	0.849846	0.587376	0.819458	0.904606	0.800134	0.871444	0.714488	0.755983	0.702792	0.681476	1.02678	0.988441	0.567009	0.806148	0.823526	0.945933	1.12168	0.789499	0.615352	1.13708	0.332382	0.810238	0.752267	1.30218	0.92128	0.941334	0.694737	0.802141	0.735173	0.919065	1.10902	0.508933	0.614105	0.982126	0.884791	0.723301	0.764765	0.719685
TCGA-CV-6961	0.208219	1	119.819	1.14031	1.71948	0.501688	1.15492	0.908829	2.19298	1.53651	2.23758	1.03031	0.72394	1.37831	1.45111	0.648557	0.863985	1.14976	1.05479	0.819176	0.933973	0.959693	0.973868	4.56651	1.46646	0.820383	1.66362	0.838826	1.01478	0.894788	1.85547	1.48161	1.24677	1.13006	2.56914	1.23568	0.933053	0.971649	2.28126	15.255	2.8509	1.16699	0.558494	1.06969	0.944597	0.888637	1.16295	2.2757	0.855865
TCGA-CV-7252	0.413699	1	125.711	1.17573	1.15646	1.41329	0.884274	0.905709	1.20984	1.76879	0.821849	0.787225	1.11321	1.21588	1.61253	1.10318	0.953639	1.02501	0.977818	0.956661	1.97708	1.03623	1.06621	1.05548	0.892397	0.837233	1.62475	0.831591	0.773438	1.29834	0.891811	0.799825	1.84172	1.13897	0.915635	0.90675	0.988984	0.883012	1.15129	1.17979	0.942694	1.04619	1.48094	1.00907	1.00025	0.896887	1.00591	0.844173	0.730377
TCGA-CR-7399	0.49589	0	47.7163	1.27329	0.683579	1.34106	0.785241	1.32239	0.955687	1.56532	1.09701	0.901022	1.1243	0.678238	0.395803	1.09932	1.32797	1.27532	0.850365	1.03296	1.49259	0.688454	0.977481	0.708366	1.02566	0.799445	0.740376	0.831316	0.752761	0.765502	1.55209	1.12593	0.356751	1.39228	0.578361	0.933786	0.973981	0.41687	0.876778	1.21359	0.686655	0.392154	0.705812	0.908032	0.945363	1.30025	1.86727	0.906129	1.13825
TCGA-BA-5151	1.97808	0	32.9349	0.808071	0.755807	1.17277	0.814587	0.863181	1.09205	0.560867	0.630832	0.859881	1.04701	1.03993	1.13326	1.0352	0.933482	0.901197	0.887091	1.10522	0.894158	0.856446	1.0496	0.666225	0.648415	0.847875	0.862549	0.823881	0.87258	0.703596	0.729472	0.923037	1.07724	0.953173	0.911565	0.857174	0.896156	0.699591	0.804254	0.745506	0.781372	0.8534	1.16536	1.04693	0.931647	0.852786	0.992618	0.834834	0.852301
TCGA-T2-A6X0	0.591781	0	36.7666	0.883707	0.757758	0.463268	0.796053	0.876772	0.835418	1.36585	0.576509	0.621155	0.390364	0.716433	0.290036	0.517185	0.840766	1.10202	0.5545	0.435895	0.460989	0.841414	0.962165	1.19481	0.259234	0.759877	0.683442	0.824604	0.589663	0.814331	0.994465	0.867776	0.694327	0.907669	1.25491	0.930429	0.770347	0.680134	0.303142	1.23052	0.746935	0.970419	0.311674	0.477063	0.945297	0.871099	1.08725	0.758405	0.680759
TCGA-CV-7097	1.05479	1	109.396	1.25849	0.994988	1.15557	1.00128	1.02602	1.24694	1.39779	1.43351	0.8567	1.10109	1.06862	1.32909	1.19604	1.01096	1.29604	0.938421	1.23574	1.14708	0.859161	1.04351	0.889608	1.15461	0.863631	1.77282	0.810307	0.853423	0.767235	0.913292	1.83046	1.16754	1.17881	0.971625	1.29152	0.95315	0.92982	1.04109	1.53346	1.52022	0.913259	1.21959	0.988846	0.966172	1.0183	1.04697	1.23688	0.646682
TCGA-CV-6959	0.70137	1	97.7523	1.14431	1.19139	1.66313	0.800858	0.912958	1.07893	1.16756	1.29147	0.886041	1.13423	1.15309	1.52038	1.66929	0.934072	1.24835	0.900609	1.54711	0.800888	1.05166	0.989176	0.991447	1.25071	0.945426	1.096	0.816699	0.802577	1.17976	0.8719	0.919773	0.909352	1.63122	1.23309	0.880735	1.03473	0.708251	1.02023	1.02868	0.869437	0.960394	1.29115	1.03926	0.983047	1.32202	1.10285	0.819402	0.788026
TCGA-CV-A6K1	1.87671	0	34.3161	0.806118	0.846601	0.913247	0.929718	0.865574	0.710655	0.699602	0.722536	0.925917	1.29272	1.2984	1.24338	0.79294	0.911213	1.20253	0.840127	1.16736	0.856386	1.03307	1.01153	0.661312	1.31131	0.790861	0.68512	1.53357	0.794261	1.07098	1.00892	0.597446	0.905908	0.856903	0.813289	0.82611	0.994222	0.556852	0.884267	1.02989	0.956436	1.0502	1.13444	1.00867	0.99797	0.848821	0.804197	1.4187	1.17082
TCGA-F7-A61W	0.0383562	0	84.1635	1.13592	0.967348	1.19503	1.02685	0.933786	1.15434	1.2156	1.1164	0.942508	1.23472	1.5317	1.28017	1.09874	1.04421	1.24642	0.935547	1.45221	0.95016	1.14416	1.34552	2.07504	1.28438	0.866883	0.937644	0.809497	0.743219	1.55633	1.0901	1.61661	0.882768	0.862296	0.970334	0.823757	0.86531	0.881068	1.22756	1.43131	0.870342	1.16895	1.34904	0.988597	1.02663	0.904852	0.874204	0.696366	0.945172
TCGA-BA-6872	1.05205	1	91.4372	0.929128	1.03711	3.64888	1.02409	3.10035	1.54365	0.8658	0.838021	0.797868	1.14942	0.778124	1.32148	2.2069	3.06918	1.14692	0.830227	1.30258	0.872813	1.05308	1.10384	1.31714	1.61186	0.910056	1.68848	0.827914	0.78978	1.57314	0.855427	3.87955	1.69628	1.17395	0.935249	0.833427	0.973584	1.04447	0.691841	1.03339	0.88197	1.08978	2.87361	0.97591	1.00314	3.40499	0.920092	0.796194	0.983013
TCGA-F7-A50G	1.68767	0	19.4261	0.703798	0.796946	1.06882	0.7361	0.853968	0.748266	0.533133	0.626215	0.868439	1.02892	0.597653	0.615091	0.915484	0.884455	0.825924	1.17786	1.21155	0.761071	1.20426	0.996653	0.728609	0.913623	3.57201	0.671534	0.819896	0.792435	0.671847	0.499745	0.586472	0.667069	0.947146	0.999008	0.840171	0.968981	0.792063	0.971709	0.701803	0.802152	1.01733	0.998803	0.895247	0.923623	0.84274	0.839542	0.862709	1.05708
TCGA-CR-7394	3.68767	0	32.1528	0.846492	0.686965	1.00455	0.48805	0.870547	0.594001	0.43835	0.689894	0.873685	0.985136	0.75918	0.754297	1.05946	0.849517	0.870627	0.872515	1.06297	0.810594	0.380842	0.993575	0.529816	0.795133	0.810105	0.632693	0.840115	0.833528	0.435473	0.500999	0.824666	0.913741	0.932232	0.591938	0.860203	0.965314	0.817311	0.900522	0.7274	0.567929	0.230485	0.69777	1.07573	0.875642	0.853594	0.808458	0.810288	0.923027
TCGA-BB-A6UO	0.734247	1	119.604	0.920203	0.897969	1.18183	0.878969	0.908944	1.2466	1.27265	1.40577	0.854935	1.11291	0.917766	1.22397	0.921495	0.96531	0.895485	0.740539	1.15479	1.15891	1.14764	1.03527	1.49354	1.23884	0.811149	0.683429	0.808866	0.808994	1.22448	0.943073	1.03885	1.12059	0.988463	1.16217	0.977328	0.927008	0.746786	1.11945	1.19583	1.15889	1.12797	1.24573	1.0237	0.987167	0.88931	0.771912	1.51995	0.965303
TCGA-BA-6869	1.76438	0	33.2254	0.597829	0.800895	0.844201	0.845703	0.854389	0.497361	1.35267	0.393701	0.951007	0.83845	1.05551	0.879929	0.742433	0.783727	0.46946	0.848649	0.97078	0.582515	0.952498	0.979626	0.874623	0.45202	0.799415	2.24752	0.804978	0.704164	0.775124	0.773647	1.31765	1.38825	1.14769	0.977773	0.835341	0.934667	0.803967	0.459258	1.39374	0.869662	0.896537	0.849135	0.910375	1.01038	0.843425	0.948326	0.764906	1.03079
TCGA-CQ-6224	4.71507	0	31.0693	1.81314	1.02943	0.811678	1.25923	0.875073	0.98042	0.644285	1.12461	0.841374	1.00662	0.963879	1.32818	0.974039	0.972322	1.31799	0.861686	1.28901	1.32447	1.02291	1.24788	0.618194	1.26757	0.834168	0.707629	0.894769	0.798375	0.65109	0.855331	0.939021	1.31621	1.03461	1.34589	0.855458	1.05641	1.08943	1.36196	1.06947	0.861503	0.935314	0.846973	1.08751	0.987629	0.851544	1.13558	0.775969	1.05968
TCGA-CQ-A4C6	3.70685	0	22.1387	1.27885	0.832518	1.15314	1.02025	1.0087	1.06957	0.357986	0.993878	0.885025	1.05995	1.08485	0.980167	1.20854	1.07083	1.25592	0.858324	1.26004	0.770232	1.03643	1.13935	1.00095	1.11713	0.827138	0.996509	0.804765	0.783228	1.00277	0.992009	1.39818	1.15739	0.952059	1.34183	0.833254	0.907834	1.11509	1.04223	0.734518	0.744459	0.92812	1.24779	1.01593	0.922669	1.00317	0.947148	0.797335	0.960348
TCGA-DQ-5630	2.82192	0	24.7816	1.19813	0.789262	0.93472	0.894757	0.855833	0.8778	0.710563	0.777443	0.785283	1.34602	0.972079	0.892806	0.848126	0.895396	1.04152	0.984018	1.22339	1.05592	0.707378	1.13205	0.592278	0.84264	0.802083	0.544725	0.815153	0.750442	0.577659	0.696831	0.672539	0.958151	0.857302	0.942665	1.00938	0.977807	0.820446	1.12754	0.767719	0.940999	0.981882	1.07372	1.01632	0.875189	0.839209	0.823564	0.901727	1.10028
TCGA-CN-6023	4.33973	0	18.0634	0.761341	0.822449	1.10092	0.789106	0.874254	0.609989	1.64815	1.6248	0.907277	1.10565	0.847531	0.834584	0.672765	0.839828	1.27332	0.85723	1.03481	2.3103	0.533076	0.977611	0.830134	0.734773	0.795952	0.778517	0.92936	1.10358	0.73002	0.775783	0.942585	0.863874	1.42077	0.96029	0.867311	0.848566	0.942567	0.730909	1.08023	0.512547	0.722597	0.836584	0.737205	0.929741	0.857685	0.58923	0.816752	0.831018
TCGA-QK-A6IJ	1.06027	0	39.1933	0.777232	0.841463	0.662447	0.823548	0.928648	0.745898	0.647989	0.331534	1.01365	0.54756	1.13211	0.762713	0.579247	0.960377	0.922303	0.806565	0.624831	0.583243	1.0647	1.01022	0.758264	1.00475	0.847157	0.792732	0.828844	0.868792	1.1812	0.778983	0.484805	0.85444	1.06981	0.890664	0.83909	1.13995	0.598381	0.791628	0.760502	1.0742	1.00321	0.75813	1.00724	0.988823	0.90506	0.810711	0.883002	1.23336
TCGA-P3-A6SW	3.06849	0	21.1279	0.640421	0.793986	0.35291	0.763433	0.869302	0.582081	0.835436	1.17463	0.670637	0.330341	0.737984	0.434663	0.445926	0.897898	1.07791	0.851469	0.315666	1.12482	0.555359	0.961937	0.654724	0.760371	0.796181	0.498982	0.904068	0.947392	0.85172	0.759669	0.393969	0.403596	0.866283	0.96458	0.851622	0.856893	0.780062	0.665433	0.758514	0.736281	1.14868	0.273821	0.481305	0.972776	0.853814	0.716438	0.807332	1.14567
TCGA-D6-A6EQ	1.00822	0	48.4701	1.17882	0.875633	1.21659	0.896669	0.871793	0.947117	1.05725	0.749665	0.862827	1.0389	1.38848	0.992467	0.970816	0.877768	1.03052	1.14608	1.35537	0.895319	1.06689	1.0834	0.764853	1.09937	0.810858	0.736799	0.878097	0.782918	1.56482	1.07324	0.787587	0.88082	1.11538	0.681481	0.839794	1.09555	1.01762	1.18618	0.842308	0.816948	0.938205	1.16674	1.13385	1.03588	0.90435	0.900647	0.821823	1.17633
TCGA-IQ-A61O	1.15342	1	116.674	2.04977	0.613333	0.919442	1.21358	0.850527	0.962952	0.90338	1.10777	0.719795	0.941805	0.898015	0.941858	0.929444	0.883466	1.36611	1.01847	1.13615	1.94226	1.04232	0.986408	1.17746	1.42329	0.79625	0.513042	0.864742	0.780781	0.530364	0.887433	0.98927	1.32109	1.65476	1.69264	1.06379	1.07748	0.641421	1.5721	1.31636	1.52607	1.01512	0.640834	1.16482	1.17375	0.825692	1.73746	0.778415	1.14184
TCGA-D6-A6EK	2.39726	0	26.6366	0.618357	0.807345	1.05226	0.818084	0.845618	0.520423	0.285731	0.806139	0.924514	1.06924	0.515197	0.569229	0.822047	0.851064	0.855113	0.81234	1.15181	0.600348	0.915808	0.96805	0.74487	1.08712	0.810623	0.383628	0.832797	0.852929	0.85846	0.173673	0.607181	0.689395	0.938359	0.877166	0.831682	1.13491	0.376992	0.747364	0.721164	0.622444	0.817915	1.05479	0.887001	0.954659	0.827598	0.821141	0.837135	1.15889
TCGA-CV-7183	10.9068	0	35.7688	0.707473	0.795831	0.855989	0.860803	0.853832	0.511801	0.422412	0.905483	0.888642	0.969107	0.707351	0.504533	0.897978	0.851889	0.763066	0.843138	1.10116	0.824173	1.10081	0.955327	0.766774	1.07241	0.808443	0.589386	0.836591	0.87634	0.754771	0.774296	1.19969	1.07706	1.04799	1.0778	0.827603	1.06231	0.723075	0.760661	0.852176	0.856123	1.16674	0.932018	1.11219	1.01401	0.844605	0.922829	0.816153	0.918954
GSM1020099	5.2375	0	31.1124	1.07956	1.02282	1.13632	1.08501	1.12105	0.885023	1.19918	1.09041	1.048	1.1387	1.03669	1.09222	1.06601	1.09525	1.03366	0.804344	1.04159	1.0088	0.885363	0.968169	1.07613	1.06298	1.09977	0.891412	1.08735	1.05429	1.02175	1.17709	0.92886	1.00497	0.9492	1.05319	1.05226	1.04759	0.664906	1.07512	0.915603	1.03888	0.915939	1.13772	1.09572	1.05212	1.11618	0.985699	1.01592	1.0579
GSM1020100	4.63833	1	31.4291	1.01608	1.00881	1.08515	1.00338	1.04809	0.827495	0.877433	1.03894	0.933674	1.15983	1.00215	0.978172	1.02169	1.03251	0.973164	0.796354	1.04521	0.970319	0.771892	0.964135	1.0258	1.01322	1.0958	0.849744	1.09213	1.03483	0.917033	1.09508	1.27772	0.948516	0.903914	0.981809	1.04745	1.05041	0.703716	1.15939	0.890909	0.840443	0.751664	1.08756	1.06918	1.04264	1.03894	0.962255	0.994813	1.07177
GSM1020101	0.545	1	33.4175	1.08128	1.13883	1.13402	0.83541	1.07103	0.967764	1.46494	1.05595	1.16908	1.26296	0.950964	1.0591	1.04115	1.05306	1.03301	0.771709	1.05289	1.09035	0.613438	0.966558	1.0522	1.08196	1.09271	0.874508	1.09246	1.0586	1.01034	1.09867	1.08374	1.00852	0.955148	1.01472	1.0534	1.0427	0.628389	1.18145	0.98833	0.801474	0.784276	1.13754	1.01454	1.04779	1.06213	1.00663	1.00114	1.00907
GSM1020102	0.281667	1	30.6896	1.07415	1.08458	1.10586	1.0723	1.07022	0.810243	1.37903	1.04792	1.36725	1.15302	0.955362	1.07777	1.08194	1.06405	1.00728	0.770645	1.04561	1.04547	1.0369	0.965663	1.17376	1.0626	1.09996	0.926502	1.11299	1.04524	1.29417	1.09786	0.946125	1.01996	0.930704	1.03478	1.1079	1.03427	0.601427	1.04784	0.986675	1.14216	0.847743	1.12507	1.02243	1.0449	1.06165	0.938739	1.09394	1.03895
GSM1020103	2.385	1	29.9775	1.06377	1.06114	1.05691	0.970201	1.06166	0.850355	1.41225	1.0147	1.1771	1.14363	0.969906	1.11167	0.997381	1.04375	0.937219	0.811132	1.01743	1.01947	0.738674	0.966217	1.07244	1.05524	1.10914	0.819458	1.09153	1.051	1.05297	1.08456	1.31035	1.07179	0.906908	1.02255	1.04311	1.0611	0.666531	1.07249	0.913181	0.982539	0.798572	1.06608	1.0563	1.04515	1.05429	0.978904	1.07544	1.06998
GSM1020104	7.08583	0	28.0083	1.02617	1.03633	1.10591	0.85874	1.04998	0.882074	1.04779	0.984842	1.07893	1.17728	1.1082	0.940856	1.04819	1.04205	0.969977	0.772695	1.0573	0.834255	0.593609	0.96411	1.00858	1.04034	1.09814	0.809297	1.09236	1.15029	0.883361	1.06392	0.927193	0.966465	0.909868	0.955769	1.05426	1.05123	0.685663	1.13818	0.852956	0.658315	0.678881	1.16744	1.11583	1.04657	1.04098	0.959708	0.985417	1.05857
GSM1020105	3.3925	1	29.1835	1.07546	1.00756	1.07778	0.81809	1.07068	0.930667	1.21531	1.05955	1.05261	1.12568	0.958946	1.07708	1.0155	1.06274	1.01143	0.762316	1.00359	1.04489	0.791548	0.965759	1.06516	1.07185	1.09853	0.785065	1.08277	1.11821	0.990272	1.09351	0.972982	0.995155	0.936378	1.02735	1.07277	1.05339	0.655317	1.13877	0.905927	0.860573	0.800221	1.07342	1.06615	1.04441	1.06172	0.923619	1.12636	1.04948
GSM1020106	7.02	0	30.8195	1.06296	1.0972	1.097	1.08882	1.0396	0.881045	1.02141	1.02187	0.967298	1.23371	0.934446	1.02556	0.99563	1.0233	0.979388	0.793192	1.05418	0.90918	0.644384	0.967577	1.07116	1.04587	1.11966	0.894154	1.24847	1.06573	0.907365	1.13883	1.00921	0.992352	0.941633	0.964237	1.05529	1.03505	0.686819	1.21655	0.931754	0.88123	0.715275	1.09931	1.02866	1.04313	1.0307	0.947231	1.12799	1.04417
GSM1020107	3.90667	1	31.2224	1.08589	0.955804	1.1365	1.09185	1.06336	0.884936	1.37229	1.0199	0.885725	1.20802	1.02135	1.11107	1.1066	1.04994	1.03412	0.784044	1.08782	0.929286	0.935853	0.967687	1.06005	1.01717	1.14295	0.841617	1.08667	1.02373	1.0269	1.11046	1.12874	1.0194	0.976283	1.00303	1.10827	1.06831	0.983301	1.07334	0.955951	1.27405	0.921937	1.14564	1.09609	1.05005	1.05474	0.93079	1.01992	1.0356
GSM1020108	6.91	0	29.0358	1.08922	0.940378	1.19248	0.965377	1.12391	0.901817	1.02405	0.970744	0.783544	1.24655	1.059	1.07098	1.10137	1.10725	1.01897	0.82931	1.06304	1.05313	0.65185	0.966284	1.01235	1.01779	1.09956	0.79316	1.21509	1.01771	0.928786	1.10903	0.917991	0.954029	0.931625	0.966954	1.12716	1.05191	0.729343	1.11941	0.943766	0.904511	0.694387	1.1729	1.16451	1.04521	1.11396	0.905338	0.97205	1.05215
GSM1020109	1.18	1	33.2058	1.05726	1.05687	1.12716	1.046	1.145	0.878958	1.20958	1.04096	1.13491	1.16076	0.955183	1.05965	1.02278	1.12975	0.980377	0.677517	1.01127	0.925974	0.868657	0.968734	1.1542	1.06014	1.09747	0.863504	1.20831	1.02893	1.01168	1.13468	1.16575	1.05846	0.976163	1.10152	1.04854	1.03984	0.647302	1.08301	0.962181	1.05233	0.834632	1.13161	1.00768	1.04784	1.13638	0.904974	1.00199	1.03263
GSM1020110	0.8375	1	31.1699	1.08306	0.976903	1.13428	1.05291	1.06905	0.834115	1.64537	1.05166	1.129	1.18382	1.0938	1.06002	1.09577	1.06626	0.984164	0.782038	1.07512	1.00789	0.71114	0.967256	1.10729	1.09483	1.11099	0.859724	1.22934	1.04698	1.00601	1.11246	1.10751	1.03801	0.937846	1.01748	1.06601	1.04533	0.670313	1.07817	0.88934	0.937418	0.768701	1.12789	1.08945	1.04501	1.06236	0.956975	1.12231	1.04922
GSM1020111	2.37667	1	28.7619	1.06856	0.858269	1.08017	0.9474	1.06168	0.852884	1.33925	1.18781	1.20398	1.11998	0.931937	1.04281	1.00193	1.05217	0.947927	0.783655	1.02773	1.02747	0.880702	0.966464	1.05945	1.08238	1.09284	0.878813	1.11277	1.054	1.03049	1.13678	1.00334	0.987496	0.954424	1.01486	1.06066	1.06247	0.670903	1.0575	0.922937	0.989869	0.919351	1.09862	1.05873	1.0503	1.0529	0.975717	1.02676	1.05898
GSM1020112	6.7925	0	33.497	1.07158	1.06406	1.10336	1.049	1.05762	0.887692	1.33619	0.994215	1.15821	1.1375	0.947822	1.07276	1.01369	1.04669	0.961143	0.807273	1.04614	1.11052	0.833454	0.966555	1.09759	1.01855	1.09923	0.823358	1.0949	1.05024	1.03535	1.09022	0.99142	0.968468	0.939234	1.01658	1.05572	1.02699	0.649201	1.08529	0.888504	0.946307	0.808683	1.10095	1.0278	1.04403	1.04852	1.00343	1.02106	1.03607
GSM1020113	0.596667	1	30.4282	1.08634	1.03211	1.096	1.08845	1.08478	0.831699	1.26671	1.09134	1.13609	1.18458	1.01097	1.08692	1.01878	1.06639	1.01418	0.725241	1.02227	1.07845	0.847999	0.96648	1.1564	1.08962	1.11196	0.826298	1.09307	1.03292	1.12361	1.12182	1.22276	1.0296	0.933525	1.02821	1.05338	1.06577	0.66955	1.09032	1.00163	1.03293	0.922914	1.10236	1.06485	1.04664	1.0761	0.939343	0.985368	1.04269
GSM1020114	0.6025	1	30.5657	1.08134	1.03797	1.12097	1.08109	1.10633	0.882	1.53129	1.05627	1.1249	1.18541	1.03925	1.10781	1.0392	1.0977	1.03289	0.737564	1.04227	1.10251	0.894377	0.967036	1.16573	1.08057	1.08055	0.886512	1.11458	1.05501	1.11321	1.09707	1.30616	1.02404	0.960238	1.07378	1.16038	1.03982	0.678831	1.06548	1.00091	1.27767	0.968458	1.13783	1.09266	1.04571	1.09964	0.980073	1.10937	1.03451
GSM1020115	5.5525	1	30.359	0.990306	1.04037	1.08783	1.0481	1.03419	0.734465	1.07377	1.29948	0.950359	1.17471	1.04625	1.1455	0.977955	1.01653	0.88228	0.751081	1.06349	0.88466	0.763736	0.960763	0.983666	1.09054	1.35458	0.928433	1.08463	1.02892	0.985808	1.17817	1.1446	1.03224	0.895629	1.03992	1.03697	1.04948	2.35905	1.05404	0.869828	1.11383	0.834372	1.12488	1.2664	1.04705	1.02488	1.06552	0.993229	1.14547
GSM1020116	6.52417	1	32.6362	1.03217	1.04307	1.13971	1.16061	1.06898	0.716044	1.2765	1.05453	1.13743	1.19743	0.902567	1.054	1.10767	1.06288	0.919945	0.700278	1.09277	0.922743	0.930869	0.964882	1.05065	1.01118	1.09495	0.88119	1.0912	1.02754	1.09182	1.08646	0.941264	1.00358	0.899574	1.05804	1.04646	1.04918	1.22673	1.04403	0.875848	1.26827	0.924592	1.22359	1.04778	1.04472	1.06287	1.01028	1.00219	1.10146
GSM1020117	0.826667	1	31.5943	1.07203	1.02846	1.20837	0.908418	1.14925	1.07007	1.9212	0.993902	1.1701	1.23262	0.987991	1.08197	1.09558	1.12971	0.992673	0.79675	1.07809	1.04775	0.733418	0.96781	1.10299	1.02664	1.09661	0.80543	1.08996	1.07124	1.12743	1.1033	1.00439	1.06962	0.956838	1.01776	1.09575	1.0374	0.66899	1.12357	0.989497	0.936785	0.796922	1.2067	1.06845	1.04539	1.1405	0.963223	1.02966	1.02967
GSM1020118	1.27583	1	28.7832	1.08482	1.11619	1.11628	0.86378	1.05159	1.03487	1.57313	1.07326	1.20361	1.26465	0.950307	1.05625	1.04114	1.0403	0.978135	0.833654	1.0704	1.02073	0.672949	0.967432	1.13313	1.09027	1.09999	0.865746	1.09377	1.04545	1.03699	1.11456	1.01782	1.04159	0.967714	1.02723	1.10499	1.04545	0.657311	1.12533	0.940116	0.951797	0.907789	1.12271	1.0718	1.04383	1.04303	0.978598	1.02116	1.04037
GSM1020119	6.68	0	31.0235	1.05596	1.0247	1.06142	0.958427	1.03122	0.841897	0.832476	1.16643	1.02315	1.15457	1.01962	1.02697	1.07075	1.01677	0.975428	0.608405	1.02672	1.08469	0.7997	0.96539	1.10658	1.06334	1.10124	0.859706	1.12083	1.05497	0.997598	1.08951	0.94562	0.985749	0.914965	1.02747	1.05076	1.05702	0.65212	1.09829	0.947919	0.889016	0.836782	1.06465	1.07498	1.04648	1.02251	0.998827	1.05006	1.0569
GSM1020120	6.7325	0	29.2364	1.07969	1.03132	1.12075	1.13981	1.13737	0.925031	1.17267	1.06854	1.01613	1.15425	0.978748	1.1115	1.12001	1.12094	1.0117	0.73653	1.01956	1.04265	0.823274	0.96665	1.10755	1.08849	1.09585	0.859582	1.09035	1.04223	1.07985	1.0949	1.2299	0.99833	0.930005	1.02549	1.05195	1.0523	0.68444	1.10254	0.921161	1.07782	0.899642	1.1305	1.05595	1.04654	1.12821	0.938046	1.00199	1.04025
GSM1020121	1.28417	1	30.7678	1.08256	1.13619	1.13794	0.911706	1.06867	0.877034	1.22369	1.18885	1.08677	1.26571	0.983098	1.07023	1.0687	1.05975	1.01754	0.802711	1.08329	1.0328	0.769269	0.96616	1.11846	1.10964	1.10004	0.873932	1.12999	1.03894	1.0148	1.09359	1.04343	1.01935	0.939042	1.04234	1.04763	1.05798	0.683328	1.05285	0.975091	0.895046	0.855521	1.13993	1.05453	1.0462	1.05976	0.990446	1.05952	1.01718
GSM1020122	1.53333	1	32.9564	1.07287	1.04324	1.18486	0.809895	1.1309	0.919646	1.63409	1.05268	1.01612	1.21064	0.943689	1.08616	1.08493	1.11396	0.974885	0.798194	1.07571	1.07337	0.79342	0.965383	1.07012	1.04768	1.09426	0.85214	1.21131	1.05839	1.01739	1.06242	1.09139	0.979379	0.935136	0.996101	1.05626	1.04964	0.628798	1.08216	0.900246	0.927945	0.80165	1.19775	1.07706	1.04551	1.12205	0.987352	1.0185	1.02969
GSM1020123	1.815	1	28.9903	1.07835	1.15132	1.17233	0.852864	1.1752	0.933859	1.4338	1.10192	1.15322	1.19156	0.984473	1.07141	1.10109	1.1585	0.997762	0.782714	1.02621	1.0303	0.797945	0.967497	1.13219	1.14686	1.11247	0.838609	1.0918	1.04338	1.05863	1.11274	1.04617	1.05448	0.948156	1.06081	1.07795	1.04621	0.649966	1.09857	0.969446	0.99398	0.878342	1.17452	1.03192	1.04588	1.16612	0.983275	0.989073	1.03795
GSM1020124	2.02083	1	34.2225	1.07267	1.03002	1.11026	1.04256	1.07091	0.862925	1.19312	1.00918	1.06762	1.1968	0.970014	1.12731	1.10036	1.05903	0.996357	0.775308	1.02408	1.00687	0.800228	0.967057	1.14753	1.03963	1.10439	0.816999	1.11041	1.07571	0.98382	1.09971	1.04128	1.01739	0.991091	1.00516	1.17643	1.0464	0.650481	1.12015	1.02344	0.973075	0.816008	1.09386	1.04238	1.04626	1.06311	0.937442	1.12335	1.02901
GSM1020125	0.4875	1	29.6116	1.08253	1.082	1.11725	1.08265	1.09619	0.873057	1.90053	1.11964	1.16237	1.20034	0.9796	1.1082	1.04298	1.08789	0.987235	0.667062	1.04554	1.05694	0.834356	0.96753	1.146	1.13775	1.09591	0.839535	1.09243	1.04463	1.12193	1.10097	1.31504	1.00598	0.942114	1.05061	1.09389	1.05246	0.655551	1.06354	0.974566	1.0966	0.890713	1.12962	1.04873	1.0469	1.08902	0.970757	1.0833	1.05818
GSM1020126	2.95417	1	33.3328	1.07234	1.0421	1.10325	0.809856	1.06161	0.796087	1.22	1.05751	0.88541	1.20594	1.01405	1.06864	1.0609	1.04378	0.999346	0.854272	1.0395	0.944118	0.601118	0.967286	1.05303	0.990624	1.12005	0.866082	1.08515	1.04038	0.919848	1.09011	1.06933	0.970693	0.91677	0.95808	1.05143	1.03174	0.670623	1.16864	0.931139	1.02625	0.663974	1.10606	1.06645	1.0467	1.05254	0.98698	1.01934	1.03568
GSM1020127	6.57917	0	29.2597	1.07149	1.03813	1.10785	1.07579	1.06457	0.786826	1.32972	0.993287	1.20127	1.17902	0.965588	1.11044	1.02782	1.05384	0.961716	0.830361	1.0506	1.06139	0.717473	0.966565	1.14947	1.03288	1.09581	0.821388	1.0899	1.03101	0.94993	1.11602	1.08796	1.02431	0.953253	1.02315	1.04652	1.04219	0.638913	1.09733	0.939532	0.938157	0.882327	1.11797	1.07319	1.04815	1.05634	1.01489	1.08965	1.07373
GSM1020128	3.43083	1	32.2196	1.04454	1.07288	1.17533	0.969444	1.15154	0.820964	1.39215	1.0005	1.39554	1.18769	0.905687	1.05768	1.09425	1.13065	0.961783	0.79279	1.05921	0.965779	0.884836	0.965809	1.21168	1.03486	1.0974	0.862843	1.09323	1.04827	1.2115	1.1534	1.41901	1.0315	0.967887	1.03414	1.05706	1.04642	0.606756	1.04439	1.01117	1.08516	0.842298	1.17774	0.999201	1.0474	1.14292	1.05181	1.00433	1.03911
GSM1020129	6.39583	1	30.7003	1.04803	0.972874	1.1303	0.888313	1.06105	0.834991	1.28697	1.10995	0.980612	1.21435	0.97401	1.08152	1.04781	1.04874	0.929032	0.705849	1.07363	0.895579	0.788713	0.967732	1.04229	1.06891	1.09328	0.821099	1.08698	1.05417	0.984961	1.18742	1.01689	1.00199	0.905312	0.999839	1.05083	1.05081	1.38535	1.06902	0.945004	0.926516	0.862636	1.28245	1.17465	1.05002	1.05269	0.962657	1.04177	1.09109
GSM1020130	0.293333	1	30.8235	1.06245	1.03784	1.15756	1.06946	1.10425	0.788587	1.34056	1.03079	1.19798	1.25941	1.00779	1.05771	1.15997	1.09546	1.03135	0.820235	1.0623	0.928024	0.75562	0.96751	1.05573	1.03927	1.09742	0.88147	1.30709	1.05809	1.00766	1.16694	1.08158	0.976003	0.9548	1.01573	1.08446	1.03233	0.629844	1.08854	0.957483	1.1113	0.862051	1.14777	1.06881	1.04501	1.09554	0.979151	1.00573	1.06953
GSM1020131	2.0725	1	32.3925	1.07386	1.08535	1.16595	0.997765	1.15824	0.92096	1.53811	1.05675	1.30752	1.20771	0.975972	1.13574	1.05749	1.14858	0.970715	0.834246	1.04703	1.05006	0.995244	0.967416	1.21189	1.09123	1.08698	0.815627	1.09508	1.05608	1.20369	1.13554	0.871108	1.05913	1.01223	1.04247	1.06481	1.04766	0.724644	1.04953	1.0521	1.02119	0.832754	1.16407	1.06132	1.04935	1.14993	1.01965	1.13521	1.04455
GSM1020132	1.67583	1	30.3406	1.07466	0.999528	1.06136	1.08798	1.04137	0.918138	1.18158	0.945541	1.05909	1.12917	0.922284	1.05583	0.98388	1.03008	0.916242	0.798917	1.02191	1.08632	0.879851	0.967564	1.10012	0.971536	1.09715	0.800842	1.08914	1.0251	0.983616	1.08109	1.06448	1.04656	0.94849	1.03318	1.13888	1.03631	0.622714	1.08745	0.913535	1.05641	0.869298	1.07579	0.989719	1.04571	1.0335	0.888281	1.10716	1.02367
GSM1020133	6.40417	0	33.5273	1.0524	1.00107	1.12186	0.954398	1.1213	0.876701	1.28337	0.996392	1.21835	1.1503	0.936946	1.0446	1.10969	1.09988	0.982146	0.788186	1.01793	0.907312	0.776457	0.966597	1.08334	1.03294	1.1141	0.831434	1.08786	1.04403	1.07308	1.11394	1.04539	0.994657	0.948766	1.00463	1.1294	1.04821	0.652108	1.12651	0.917114	0.938489	0.857768	1.11022	1.01682	1.04701	1.11234	0.917958	1.08181	1.05142
GSM1020134	2.42833	1	29.9693	1.07722	0.950844	1.1162	0.805676	1.04496	0.81493	0.776495	0.975023	1.05596	1.19667	0.96284	1.02936	1.04434	1.03438	0.967809	0.811119	1.06666	1.02053	0.671554	0.965291	1.0586	1.00592	1.09765	0.821196	1.08811	1.04188	0.907168	1.08568	1.00307	0.957464	0.930407	0.961767	1.06155	1.04925	0.682467	1.18962	0.925639	0.767562	0.673791	1.1056	1.0555	1.04474	1.03557	0.933932	1.01503	1.05758
GSM1020135	2.23417	1	28.0378	1.01462	1.00492	1.11528	0.837334	1.07083	0.739464	1.2152	1.11374	0.93245	1.17633	0.910826	1.07596	1.0174	1.05452	0.938315	0.783321	1.07811	0.941979	0.874299	0.963481	0.990193	1.07768	1.09591	0.813722	1.07855	1.03851	1.01601	1.08155	1.03064	1.05169	0.913805	1.00763	1.04038	1.04478	1.78155	1.06156	0.891352	1.10093	0.901152	1.30298	1.12988	1.05007	1.0617	0.926942	1.06063	1.06904
GSM1020136	6.25583	0	30.7527	1.03124	1.00627	1.07894	0.931381	1.05463	0.809806	1.25549	0.989254	0.872618	1.15988	0.925023	1.07191	1.04005	1.03409	0.955215	0.730382	1.034	0.964572	0.710144	0.965946	1.0178	1.04039	1.09584	0.869499	1.0817	1.04344	0.948851	1.0825	0.883746	1.03082	0.931914	0.994474	1.05328	1.0466	0.646171	1.08305	0.890048	1.03674	0.696439	1.10486	1.05565	1.04443	1.04535	1.00292	1.04346	1.0698
GSM1020137	3.60333	1	32.569	1.04279	1.0403	1.1075	1.37439	1.06833	0.7868	1.12175	1.09247	1.34176	1.19433	0.925212	1.04469	1.01438	1.04437	0.916765	0.799077	1.05209	0.911358	0.783634	0.964083	1.0506	1.05433	1.10218	0.893652	1.08481	1.0425	1.16635	1.12529	1.18024	0.979287	0.91477	1.0236	1.0499	1.05451	0.982778	1.05316	0.926007	1.03767	0.849284	1.17882	1.04578	1.0478	1.05966	1.00229	0.993	1.04423
GSM1020138	6.22	0	31.6106	1.08488	0.984317	1.08357	1.08055	1.06872	0.954429	1.13575	1.11321	1.01101	1.21008	1.04116	1.08834	1.12454	1.04909	1.01153	0.801016	1.03598	1.03617	0.81971	0.967518	1.07093	1.09638	1.09584	0.817266	1.11096	1.06244	1.0215	1.14052	1.0495	0.96516	0.934926	1.00862	1.1246	1.05505	0.922991	1.09457	0.974123	1.04002	0.857525	1.07813	1.09161	1.05084	1.06358	0.930688	1.04498	1.07684
GSM1020139	1.22917	1	34.5616	1.07502	0.942489	1.13181	0.69962	1.07149	0.867936	1.49502	1.04284	0.986548	1.22597	0.959747	1.10396	1.04204	1.05759	0.9887	0.746016	1.07549	1.08226	0.785179	0.967241	1.01513	1.09303	1.09405	0.7945	1.08791	1.06942	0.935278	1.12845	1.07738	1.02144	0.944447	0.994297	1.07666	1.03853	0.646013	1.09319	0.944978	1.02821	0.837768	1.12415	1.03341	1.04891	1.06192	0.929933	1.05147	1.05789
GSM1020140	6.0975	0	29.9356	1.05465	1.00089	1.09411	1.05261	1.04154	0.915668	0.960324	1.05125	0.928891	1.21523	0.859141	1.12742	1.0421	1.03637	0.995825	0.800855	1.06668	0.964399	0.66929	0.967077	0.971825	1.08494	1.09931	0.808522	1.09433	1.04957	1.01425	1.15372	0.987929	0.951138	0.920173	0.98304	1.11429	1.05296	0.60768	1.11971	0.904159	1.0293	0.829463	1.10189	0.964107	1.04634	1.03229	0.989941	0.997256	1.0327
GSM1020141	6.02333	0	30.1374	1.0713	0.955217	1.09712	1.0947	1.0476	0.800877	0.676276	0.985224	0.937803	1.1916	0.913042	1.05826	1.04404	1.02926	0.969136	0.800105	1.0583	0.973858	0.644739	0.965723	1.00132	1.02889	1.0903	0.818564	1.09062	1.1603	0.863393	1.10734	0.920769	0.940404	0.940367	0.931029	1.046	1.04219	0.71236	1.22731	0.901959	0.778038	0.769561	1.08861	1.04936	1.04481	1.03807	0.908434	1.04461	1.08026
GSM1020142	6.105	0	31.9802	1.05604	1.0324	1.09818	0.989393	1.06695	0.826236	1.30337	1.09576	1.00848	1.18069	0.897826	1.05828	1.01245	1.05598	0.94329	0.795605	1.03849	0.891771	0.77792	0.966527	1.0961	1.06231	1.11081	0.849528	1.08746	1.06292	0.999561	1.13144	1.13695	0.998334	0.953359	1.00952	1.11624	1.05428	0.774305	1.10042	0.928235	0.944579	0.908931	1.11535	1.04222	1.04538	1.05973	0.975559	1.02194	1.05049
GSM1020143	5.41583	1	29.923	1.05123	1.01469	1.12568	0.762863	1.06572	0.881832	0.828349	1.12875	0.924987	1.24539	0.981972	1.04506	1.05294	1.04802	0.973363	0.804233	1.07768	0.902349	0.754821	0.966304	1.06039	1.06947	1.09302	0.835861	1.26115	1.04509	0.969315	1.15395	1.11527	0.996085	0.898393	1.00061	1.04158	1.06042	0.641344	1.07417	0.936311	1.00204	0.813839	1.12998	1.05324	1.04444	1.05697	0.995082	1.07594	1.02986
GSM1020144	5.70583	0	33.0424	1.04264	1.06124	1.08892	1.02304	1.04107	0.845923	0.782091	0.992859	1.19685	1.19733	0.931606	0.99514	1.02867	1.02881	0.935844	0.827426	1.03594	0.913994	0.683772	0.964198	1.06313	1.03432	1.0948	0.894315	1.08307	1.17007	0.92382	1.07706	1.24323	1.01923	0.922693	0.944698	1.0455	1.01487	0.628488	1.14992	0.89838	0.9147	0.690722	1.13462	1.02391	1.04535	1.03185	0.993577	1.07611	1.05131
GSM1020145	1.02417	1	30.1439	1.06211	1.04146	1.12811	0.994851	1.05462	0.828017	1.43483	1.06413	1.21702	1.22135	0.944594	1.04214	1.04459	1.04662	0.969393	0.807045	1.08648	0.960563	0.788448	0.966656	1.05865	1.08658	1.09221	0.825883	1.19595	1.05164	1.03938	1.128	0.952985	1.03848	0.981266	1.00234	1.05828	1.03099	0.643676	1.07908	0.944659	1.0321	0.830794	1.1302	0.994307	1.04606	1.04551	0.968036	1.00038	1.05576
GSM1020146	0.536667	1	31.2765	1.08275	1.01736	1.10875	1.0873	1.06168	0.835138	1.05249	1.01257	1.14097	1.18039	0.962556	1.08189	1.02264	1.05183	0.986931	0.813028	1.04656	1.02158	0.693379	0.967189	1.09596	1.03534	1.09972	0.850822	1.1206	1.08205	1.0368	1.0983	1.12657	1.00256	0.966267	0.990605	1.09793	1.02696	0.666771	1.07386	0.932233	0.992077	0.788926	1.09538	1.04002	1.04479	1.05314	0.957966	1.0255	1.06455
GSM1020147	5.76333	0	32.7433	1.07629	1.15579	1.11715	0.794376	1.0379	0.845585	0.898227	1.01223	1.22315	1.24528	0.96953	1.07375	1.03224	1.02692	0.997895	0.836142	1.05722	1.04555	0.674625	0.966989	1.05205	1.04353	1.09626	0.856021	1.28169	1.10209	0.968308	1.14789	1.14507	1.00605	0.94659	0.988554	1.05456	1.0417	0.633067	1.19774	0.930238	0.86829	0.732951	1.11	1.00599	1.04316	1.02861	0.965976	1.03384	1.03828
GSM1020148	5.84	0	33.9865	1.04961	1.02562	1.10351	1.10749	1.06274	0.828359	0.849514	1.06013	0.949399	1.22404	0.947291	1.04191	1.03232	1.05385	0.958926	0.688666	1.04657	0.959172	0.843674	0.967123	1.02773	1.05881	1.09636	1.01413	1.09113	1.04549	0.981423	1.10116	0.947817	0.982519	0.924062	0.98816	1.11797	1.06144	0.673451	1.09481	0.94812	0.984494	0.716158	1.10946	1.0381	1.04345	1.05334	0.988483	1.01639	1.06111
GSM1020149	5.84	0	30.0468	1.07252	1.0615	1.10311	0.896679	1.0772	1.02594	1.44283	1.1788	0.966952	1.2034	1.02121	1.09784	1.18636	1.06163	1.02837	0.791992	1.04385	1.09387	0.906608	0.966155	1.08521	1.10228	1.08468	0.940227	1.14647	1.06364	1.04887	1.09093	0.992025	1.02853	0.936172	1.05609	1.09232	1.04769	0.639179	1.07404	1.02539	1.13734	0.888138	1.10469	1.08186	1.05011	1.06943	1.00371	1.12752	0.991274
GSM1020150	5.67833	0	28.3036	1.03905	1.04651	1.13257	0.863676	1.09214	0.815014	1.06242	1.03637	0.989342	1.21247	0.915459	1.03303	1.03989	1.07473	0.975759	0.730221	1.07008	0.816562	0.74949	0.965085	1.03326	1.05915	1.09286	0.842077	1.0897	1.09513	0.963872	1.11869	1.22838	1.05832	0.922151	1.00389	1.0601	1.04177	1.31973	1.05087	0.892886	0.966772	0.893299	1.20576	1.06198	1.04626	1.08405	0.962343	0.998989	1.04149
GSM1020151	5.66167	0	30.7345	1.0536	1.07388	1.10086	1.19126	1.07235	0.807367	1.30282	1.00971	1.20468	1.16839	0.959941	1.07914	1.08498	1.0566	0.991426	0.740195	1.04608	1.1219	0.874244	0.96598	1.12195	1.0378	1.10244	0.830159	1.09045	1.03869	1.11807	1.07634	0.994931	0.973306	0.930746	1.06616	1.05773	1.0323	0.612383	1.05956	0.934626	1.14144	0.856447	1.11675	1.01682	1.04987	1.06466	0.991002	1.06188	1.03609
GSM1020152	1.6375	1	31.7345	1.06894	1.00564	1.10806	1.09467	1.12338	0.826854	1.02861	1.03106	1.05205	1.1175	0.904316	1.066	1.03612	1.11517	0.986452	0.717121	1.02611	0.925834	0.89094	0.966341	1.07951	1.07565	1.09136	0.816224	1.09182	1.05528	1.07041	1.08647	0.996977	1.00251	0.927875	0.976679	1.05635	1.05096	0.612181	1.06507	0.902989	1.06563	0.823819	1.14576	1.02857	1.04805	1.11413	0.973068	1.00492	1.11914
GSM1020153	5.62917	0	31.5857	1.07532	0.995883	1.10358	1.02326	1.07184	0.916963	0.993085	1.01383	1.02397	1.18567	1.01859	1.06283	1.07236	1.05531	0.960102	0.761908	1.03247	1.01048	0.794949	0.969352	1.12054	1.06838	1.09158	0.84479	1.11094	1.16242	0.949796	1.09344	1.09678	1.00899	0.930696	0.988289	1.17813	1.05155	0.657707	1.13491	0.975213	0.930016	0.791192	1.09624	1.07523	1.04486	1.0627	0.968361	1.0079	1.04341
GSM1020154	5.55	0	30.3915	1.06046	0.988503	1.10461	1.08754	1.07319	0.903053	1.19652	0.99249	1.0924	1.18384	0.977598	1.10999	1.03569	1.06235	0.950491	0.683553	1.04331	1.01278	0.768748	0.968026	1.0998	1.02393	1.09223	0.86805	1.09162	1.05255	0.992382	1.18773	1.24424	1.05103	0.970975	0.999724	1.05934	1.05358	0.694704	1.07263	1.01942	1.13889	0.870321	1.12264	1.0818	1.04797	1.06511	0.988111	1.11589	1.09707
GSM1020155	5.54667	0	33.1177	1.05675	0.998997	1.14018	0.9884	1.06725	0.866492	1.07874	0.977066	0.933194	1.21699	0.986796	1.07277	1.09629	1.04907	0.986182	0.783906	1.07062	1.02061	0.805045	0.966077	0.992948	1.00517	1.09542	0.806758	1.09185	1.06074	0.958895	1.08621	0.9654	0.9736	0.93618	0.993581	1.04755	1.05187	0.675995	1.09688	0.926978	0.937773	0.817183	1.13808	1.06306	1.04606	1.05779	0.957839	1.05811	1.04524
GSM1020156	5.435	0	30.0876	1.06272	1.01368	1.08497	0.959555	1.07767	0.816138	1.07223	1.05392	0.9786	1.13688	0.95408	1.01537	1.1107	1.06785	0.963239	0.841407	1.02719	0.923079	0.746648	0.965009	1.04794	1.05714	1.10169	0.820979	1.09075	1.10879	1.07311	1.07359	0.877274	0.946422	0.920639	0.957811	1.04202	1.03179	0.69704	1.08965	0.945953	0.908484	0.781547	1.08104	1.05695	1.04483	1.06846	0.980857	0.993415	1.04041
GSM1020157	0.2	1	32.2354	1.08682	1.08473	1.14323	1.09294	1.07638	0.876377	1.27172	1.12914	1.16575	1.25146	1.012	1.0992	1.06312	1.07555	0.967051	0.788946	1.08992	1.06916	0.919491	0.968317	1.17308	1.1619	1.10375	0.879774	1.13661	1.02831	1.09984	1.11469	1.08628	0.977244	0.937218	1.05696	1.05031	1.05367	0.60636	1.06158	0.985812	1.17167	0.860961	1.16366	1.06399	1.0493	1.068	0.956504	0.978115	1.04568
GSM1020158	0.89	1	31.6931	1.05098	1.07184	1.19495	0.872133	1.12799	0.813765	1.08069	1.00564	1.10085	1.26424	1.06312	1.0712	1.12724	1.1055	0.99389	0.811332	1.07662	1.00935	0.673344	0.967935	1.08994	1.04676	1.11955	0.90341	1.08426	1.05035	1.00435	1.12822	1.02898	0.999181	0.937791	1.01729	1.13934	1.02282	0.636819	1.12054	0.97074	1.06205	0.786419	1.19101	1.02609	1.04351	1.12012	0.991619	1.01157	1.0583
GSM1020159	5.45417	0	31.7275	1.04339	1.0183	1.1329	1.12676	1.09866	0.854017	1.13934	1.04868	1.08943	1.21366	0.889068	1.00041	1.04947	1.08771	0.912239	0.76196	1.06054	0.859705	0.816911	0.964028	1.03687	1.04601	1.08958	0.897914	1.09153	1.09176	0.955111	1.09866	1.08508	1.05556	0.919557	1.01298	1.03181	1.02618	0.927329	1.09245	0.915499	0.844007	0.768736	1.1378	1.03308	1.04303	1.08935	0.978275	1.0991	1.03901
GSM1020160	5.295	0	30.4325	0.997548	1.01957	1.06447	0.928101	1.04596	0.835232	1.07656	0.997935	1.11205	1.21374	0.934099	0.965931	0.977749	1.03027	0.954836	0.732133	1.03933	0.869029	0.773709	0.963926	1.01192	1.05125	1.09351	0.862236	1.09007	1.04788	0.995449	1.09236	1.06047	0.970414	0.916869	0.998764	1.04262	1.03665	0.627354	1.06137	0.890057	1.00701	0.840399	1.16712	1.00855	1.04476	1.03703	0.99242	1.01744	1.04451
GSM1020161	5.28167	0	29.2872	1.04479	1.09078	1.10287	0.869707	1.06509	0.855689	1.09003	1.00718	0.950287	1.21475	0.854577	1.03968	1.07735	1.05137	0.975659	0.821147	1.03505	0.984887	0.721107	0.966602	1.03622	1.05494	1.09469	0.841741	1.09255	1.10389	0.881514	1.08686	1.16247	1.00602	0.937202	0.9794	1.05137	1.03065	0.632555	1.13074	0.917585	0.898567	0.744473	1.10321	0.990541	1.04479	1.05577	0.98953	1.01247	1.0317
GSM1020162	2.92667	1	33.5358	1.06647	1.07209	1.20339	0.911758	1.13659	0.806642	1.48158	1.00415	1.17706	1.20801	0.975649	1.14841	1.11072	1.12083	1.01766	0.838624	1.10484	1.13035	0.864333	0.966378	1.14003	1.04614	1.0989	0.830639	1.25256	1.05916	1.04677	1.13783	1.18505	0.977725	0.987868	1.06443	1.1016	1.06459	0.689198	1.04781	1.00684	1.21537	0.913023	1.21322	0.979547	1.04843	1.12812	1.0369	1.16203	1.05582
GSM1020163	5.04583	0	31.2285	1.01457	1.02366	1.11388	0.93518	1.08245	0.789238	1.01524	0.953308	1.04905	1.20904	0.914924	0.987666	1.06739	1.05848	0.922839	0.79232	1.05575	0.890656	0.667061	0.964776	1.02803	1.02069	1.09496	0.892439	1.08162	1.06073	0.87488	1.1215	1.20117	1.03292	0.944968	0.979297	1.04915	1.02233	0.693568	1.09362	0.902642	0.973449	0.693578	1.12505	1.03089	1.04281	1.07305	1.00399	1.02261	1.0591
GSM1020164	5.12833	0	33.1405	1.08115	1.04853	1.08253	1.09558	1.06583	0.93843	1.13889	1.01659	1.16273	1.17635	1.19163	1.12583	0.970999	1.05646	0.976927	0.806966	1.02251	1.08548	0.901902	0.96599	1.14443	1.03456	1.09535	0.82373	1.2706	1.05401	1.06233	1.0839	1.03243	1.00854	0.967101	1.0402	1.05657	1.04946	0.635097	1.07744	1.0363	1.16304	0.815775	1.08796	1.00811	1.04648	1.06096	0.983708	0.99682	1.05132
GSM1020165	1.59333	1	31.0017	1.06744	1.04652	1.16901	1.09526	1.15975	0.699126	1.09302	1.04134	1.12552	1.16842	1.0902	1.07344	1.11052	1.1469	0.99325	0.670829	1.02493	0.953637	0.898971	0.966466	1.11972	1.0718	1.10175	0.836115	1.09244	1.04771	1.1362	1.08116	1.11533	0.95103	0.956507	1.04311	1.07705	1.0449	0.74579	1.06064	0.967065	1.15882	0.825011	1.16096	1.03624	1.04658	1.15113	0.976714	1.02934	1.05398
GSM1020166	5.14417	0	30.5866	1.06565	1.0878	1.12328	1.08361	1.06823	0.81175	1.17291	1.0295	1.33665	1.18741	0.923828	1.12382	1.07404	1.0572	0.976641	0.580441	1.0829	1.01897	0.816858	0.96644	1.172	1.07209	1.09319	0.881092	1.09216	1.04894	1.23097	1.07581	1.02262	0.900544	0.940322	1.08802	1.05843	1.03702	0.604565	1.08	0.922645	1.12353	0.865377	1.14309	1.00204	1.04718	1.06119	1.01458	1.07505	1.08831
GSM1020167	4.30083	1	30.5964	1.06633	0.985536	1.0869	1.10039	1.05126	0.846043	1.35073	1.20597	0.943433	1.19507	0.918121	1.08646	1.11542	1.02756	1.04212	0.669208	1.04781	0.901515	0.932038	0.966517	0.997396	1.06639	1.09705	0.889225	1.07421	1.0231	1.02644	1.07774	1.16465	0.911543	0.90599	1.01392	1.11309	1.04623	1.22302	1.0763	0.96593	1.20614	0.952775	1.08984	1.07776	1.04668	1.04292	0.951556	1.03732	1.08622
GSM1020168	5.09	0	28.9757	1.06701	1.08054	1.06897	0.859485	1.05775	0.799698	0.753582	1.04455	1.27245	1.14044	0.930013	1.01748	1.07175	1.05027	0.991481	0.61158	1.02142	0.972169	0.658257	0.965707	1.11677	1.08151	1.09455	0.869765	1.09103	1.16819	1.01283	1.08759	1.02774	0.956119	0.922667	0.995706	1.03802	1.0454	0.635815	1.11448	0.914846	0.805163	0.672147	1.06409	1.02168	1.04436	1.04937	0.984498	1.00629	1.06584
GSM1020169	4.95583	0	34.0302	1.06985	1.0438	1.14619	1.09104	1.06531	0.862545	1.12936	0.996972	1.1889	1.18079	1.04096	1.10673	1.05288	1.05243	0.967664	0.746435	1.07881	1.06469	0.900115	0.965188	1.11928	1.03727	1.09543	0.854252	1.13195	1.04767	1.07663	1.08368	1.08118	0.951002	0.943152	1.02278	1.05566	1.03086	0.651599	1.08183	0.939539	1.10885	0.791353	1.14457	1.03234	1.046	1.05706	1.00406	1.10267	1.04047
GSM1020170	5.08417	0	29.8731	1.00229	0.999087	1.07724	0.923055	1.0451	0.784278	1.12708	1.20425	0.922984	1.17094	0.915221	1.11451	1.02211	1.0236	0.975008	0.711411	1.057	0.905757	0.800976	0.964005	0.991977	1.05514	1.08395	0.886688	1.07858	1.03416	1.0271	1.11796	1.05879	1.00699	0.906848	1.03206	1.04806	1.04989	0.689282	1.03735	0.873893	1.16224	0.798401	1.11456	1.0712	1.04804	1.03591	0.990195	1.05538	1.06035
GSM1020171	5.05417	0	30.1972	1.07794	1.0692	1.10904	1.10052	1.0367	0.873333	1.27568	1.00208	1.03208	1.19198	0.963538	1.01874	1.00854	1.01619	1.02459	0.697135	1.05091	0.982827	0.64064	0.966053	1.02335	1.04663	1.08734	0.837644	1.09378	1.06467	0.982731	1.09207	0.984113	0.94642	0.933298	0.926943	1.15612	1.02254	0.962574	1.178	0.925913	1.06655	0.679957	1.09261	1.04788	1.04486	1.02826	0.926343	1.04169	1.06009
GSM1020172	4.99667	0	29.9569	1.08001	1.06684	1.09845	0.787517	1.07706	0.795172	0.919891	1.07925	0.86388	1.13573	0.993712	1.07454	1.00464	1.06353	1.01805	0.754585	1.02435	1.02799	0.740878	0.967171	1.0443	1.07392	1.10011	0.811945	1.09165	1.04226	0.954865	1.08163	0.987346	0.958565	0.930847	0.963681	1.04511	1.04638	0.670614	1.13353	0.934667	0.810226	0.706374	1.09337	1.08441	1.04566	1.06765	0.953611	1.06246	1.0351
GSM1020173	0.821667	1	29.7831	1.02998	1.01688	1.12891	0.977644	1.09539	0.838872	1.19937	1.02256	1.01506	1.16056	0.92165	1.03249	1.07803	1.07639	0.9228	0.820286	1.056	0.898733	0.747235	0.96695	1.04485	1.04315	1.10114	0.860347	1.08166	1.06595	1.02621	1.10178	1.15015	0.977409	0.962772	0.979943	1.09841	1.04312	0.67493	1.07568	0.908414	0.981441	0.8053	1.17334	1.05332	1.04846	1.08614	0.97922	1.09245	1.06701
GSM1020174	0.769167	1	32.2825	1.07805	1.00968	1.09029	1.07129	1.0613	0.91787	1.30777	1.20176	0.903098	1.1864	1.05573	1.06094	1.04172	1.04899	0.996223	0.748783	1.03232	0.960434	0.777001	0.96562	1.03383	1.07378	1.13967	0.8854	1.09773	1.06505	0.959459	1.07592	0.992058	0.994324	0.94716	1.00493	1.10657	1.0423	0.690493	1.09751	0.934635	0.873662	0.740587	1.09171	1.04271	1.04451	1.05226	0.987214	1.00723	1.02723
GSM1020175	4.93667	0	30.6057	1.03781	1.17182	1.12576	1.0779	1.06169	0.953226	1.16067	1.01964	1.18757	1.22536	0.888333	1.06609	1.04683	1.04697	0.932793	0.82391	1.09814	1.08374	0.790917	0.965576	1.10774	1.05105	1.09929	0.829324	1.11809	1.08422	1.01665	1.11567	1.19637	1.03888	0.924254	1.03609	1.05701	1.04266	0.602463	1.05036	0.978961	1.31194	0.860597	1.15079	0.9521	1.05119	1.05393	1.02343	1.12296	1.04759
GSM1020176	0.575	1	29.575	1.08248	0.990188	1.11518	0.775208	1.04686	0.889708	1.54282	0.993375	0.992988	1.19801	0.976881	1.044	1.04881	1.03366	0.98883	0.828424	1.06099	1.04387	0.688555	0.965371	1.00354	1.02391	1.09313	0.781989	1.08852	1.07063	0.961811	1.06925	1.01267	0.989733	0.95211	0.963395	1.06095	1.03812	0.671229	1.12272	0.911405	0.838392	0.704208	1.0961	1.06624	1.04478	1.03768	0.930019	1.07891	1.04676
GSM1020177	4.8925	0	31.2314	1.03324	1.04182	1.08881	0.754344	1.04459	1.07095	0.899857	0.962693	1.17169	1.22546	0.886474	1.01528	0.982724	1.03478	0.944236	0.80039	1.05734	0.962201	0.733065	0.964958	1.02576	0.998878	1.09839	0.858826	1.09703	1.11756	0.945653	1.09413	1.04226	1.02694	0.924929	0.962359	1.06428	1.02464	0.71222	1.09486	0.923523	0.893622	0.696326	1.09152	1.0181	1.04514	1.03509	0.976112	1.02423	1.04994
GSM1020178	0.101667	1	28.9003	1.08447	1.00722	1.17947	1.07758	1.12342	0.873183	0.967501	1.05271	1.10064	1.20603	0.896422	1.07954	1.0833	1.09904	1.01931	0.752067	1.05442	0.956401	0.693349	0.964663	0.948936	1.07796	1.09503	0.849907	1.07714	1.10467	0.941473	1.06457	0.864294	0.893242	0.916685	0.913473	1.14615	1.04895	0.628843	1.19511	0.898562	0.85715	0.753729	1.14273	0.993983	1.04194	1.11331	0.960876	1.00356	1.03615
GSM1020179	5.2375	0	29.4498	1.0165	0.97066	1.07277	0.989807	1.04348	0.695966	1.23858	1.1113	1.07497	1.14541	0.886775	1.00764	1.19935	1.025	1.0442	0.840333	1.04198	0.928146	0.827761	0.966371	1.08098	1.12893	1.08856	0.810718	1.09227	1.03098	1.03713	1.31229	1.00102	0.960341	0.984252	1.03144	1.04863	1.02565	0.639839	1.04267	0.93572	0.972456	0.922192	1.07463	1.0415	1.05078	1.03592	0.974312	1.02472	1.05149
GSM1020180	4.8025	0	31.8115	1.03879	1.16631	1.18398	1.08172	1.13502	0.864741	1.19715	1.04158	1.29985	1.22408	0.929711	1.0122	1.11224	1.1171	0.953741	0.810769	1.07793	0.866109	0.790328	0.965546	1.10956	1.0669	1.08854	0.818879	1.08853	1.06249	1.12063	1.11591	0.974954	0.97076	0.959598	1.06535	1.09727	1.06037	0.6058	1.09432	0.926209	1.05335	0.857598	1.17482	1.01045	1.04509	1.12586	0.941758	1.10277	1.04479
GSM1020181	3.8275	1	30.0158	1.04288	1.05483	1.11543	1.08219	1.05543	0.733484	1.26528	0.980922	1.22043	1.23568	0.981052	0.991404	1.05673	1.04533	0.9804	0.679746	1.06932	0.844718	0.719049	0.966111	1.02775	1.03055	1.09275	0.860374	1.08672	1.04023	1.11129	1.13273	0.933491	0.967641	0.952507	1.05791	1.04622	1.07265	0.566033	1.06206	0.92018	1.04332	0.790876	1.27076	1.05271	1.04542	1.04671	1.02284	1.02883	1.12962
GSM1020182	1.41833	1	31.1658	1.07627	0.977905	1.14126	1.09003	1.06586	0.815413	1.08614	1.03479	1.02761	1.2235	1.01718	1.11899	1.06796	1.05116	0.980187	0.759226	1.08013	1.0421	0.764486	0.968355	1.11596	1.02805	1.0992	0.827582	1.08744	1.04808	1.02364	1.15572	1.09134	0.972874	0.938354	1.01729	1.04846	1.07067	0.717982	1.07576	0.986568	0.970334	0.854621	1.14733	1.13609	1.04753	1.05687	0.994365	0.998223	1.06447
GSM1020183	2.94833	1	32.7634	1.03095	1.05631	1.18255	0.996629	1.14342	0.703744	1.32873	1.02955	1.25619	1.18896	0.97864	1.06617	1.16649	1.12524	0.956551	0.745378	1.06263	0.96717	0.669342	0.965735	1.10851	1.05608	1.09512	0.826518	1.1643	1.04893	1.06992	1.15807	0.823738	1.04332	0.870934	1.02029	1.04022	1.06974	0.665249	1.08017	0.890111	0.958966	0.877532	1.37682	1.05039	1.04658	1.13371	0.977263	0.976095	1.06135
GSM1020184	1.20167	1	30.4482	1.08244	1.05936	1.13653	1.08648	1.12917	0.841752	1.08906	1.11942	1.23348	1.19322	0.995792	1.04624	1.1675	1.11394	0.960552	0.76095	1.02183	0.947737	0.876731	0.967917	1.04977	1.14306	1.10027	0.896421	1.30223	1.04052	1.04649	1.09121	1.03576	1.10321	0.923205	1.0208	1.03492	1.0714	0.575778	1.07565	0.957586	0.989013	0.924219	1.13775	1.04738	1.04434	1.11955	1.00465	1.13705	1.03763
GSM1020185	0.545	1	36.8007	1.07979	1.03969	1.1542	1.08807	1.14701	0.855425	1.74466	1.06171	1.13697	1.16314	0.98433	1.0694	1.10186	1.1312	0.985478	0.797272	1.02452	1.00622	1.116	0.966075	1.14813	1.03988	1.10178	0.785905	1.22695	1.0538	1.0182	1.14733	1.21296	1.00308	0.949634	1.0238	1.1113	1.06322	0.596216	1.07338	0.961257	1.11224	0.998031	1.15047	1.0426	1.04516	1.13714	0.981785	1.1098	1.07572
GSM1020186	4.79417	0	32.4035	1.09649	0.907301	1.14901	1.07737	1.16708	0.695263	1.41645	1.10125	1.02932	1.11489	0.979797	1.12697	1.18856	1.15194	1.0311	0.705811	1.01583	1.04101	0.962466	0.968202	1.19549	1.13337	1.06684	0.847986	1.08804	1.03668	1.15575	1.10353	1.09265	1.01267	0.943843	1.06069	1.07213	1.06309	0.669621	1.11111	0.991814	1.09059	0.869682	1.15151	1.04203	1.05065	1.15759	0.983078	1.02858	1.06292
GSM1020187	0.0383333	1	26.006	1.06015	0.995732	1.09953	0.862414	1.05344	0.84718	1.26291	1.05699	1.17965	1.20451	1.03062	1.04395	1.04937	1.03547	1.0197	0.823393	1.05095	1.0125	0.743269	0.965949	1.06735	1.09613	1.10194	0.88712	1.08894	1.04622	0.998759	1.19862	1.1076	1.05444	0.961137	1.0075	1.06426	1.05427	0.712246	1.11836	0.921248	0.972839	0.834241	1.09453	1.10044	1.04988	1.04771	1.01742	1.00043	1.06031
GSM1020188	4.66833	0	33.1568	1.01418	1.04033	1.20074	1.08319	1.15373	0.832829	2.89689	1.03002	1.22058	1.20909	0.909937	0.903587	1.11564	1.12746	0.990746	0.803857	1.06137	0.985032	0.919527	0.966494	1.09556	1.05745	1.09277	0.845595	1.38673	1.04117	1.03208	1.33533	1.03244	1.01868	0.932167	1.00455	1.1371	1.05493	0.536555	1.14328	0.994931	1.07001	0.918572	1.2406	1.02726	1.04127	1.14479	0.960533	1.02436	0.984748
GSM1020189	4.59167	0	29.2487	1.044	1.05184	1.13036	0.956711	1.06533	0.759402	1.12176	1.00756	1.26402	1.21067	0.93676	1.09515	1.03265	1.054	0.944979	0.735375	1.07387	1.01585	0.817178	0.96622	1.16675	1.04112	1.08517	0.820765	1.12779	1.02795	1.00875	1.0975	1.13862	0.959305	0.895733	1.00255	1.05031	1.06466	0.618875	1.07049	0.911582	0.999501	0.826877	1.15593	1.04962	1.04751	1.05643	1.01954	1.07139	1.03655
GSM1020190	1.6675	1	33.189	1.04413	1.00139	1.10256	0.761469	1.04193	0.873987	1.17917	0.999827	0.94828	1.19673	0.885278	1.10495	1.05881	1.02857	0.986642	0.80086	1.06722	0.956229	0.851707	0.965782	1.07719	1.03797	1.10183	0.859939	1.08963	1.12336	0.971015	1.11644	0.891988	1.03467	0.928266	0.945452	1.04495	1.04734	0.652931	1.06644	0.918312	0.85431	0.717377	1.09618	1.09722	1.04659	1.03264	0.984035	1.03419	1.06165
GSM1020191	0.698333	1	34.9263	1.08599	1.05045	1.09027	0.867175	1.07823	1.01212	1.32942	1.06638	1.12682	1.22432	1.08575	1.13899	1.0534	1.07099	1.02608	0.85515	1.03457	0.961691	0.950258	0.969395	1.17863	1.06809	1.19902	0.88724	1.09436	1.03604	1.10824	1.18097	1.02392	1.07876	0.968719	1.01103	1.0571	1.0568	0.641008	1.05809	1.06134	1.15808	1.00881	1.1021	1.07674	1.05099	1.06982	1.04291	0.985303	1.04017
GSM1020192	4.5475	0	31.0476	1.01621	1.01554	1.0687	0.9047	1.04412	0.833457	1.02074	1.10426	1.00787	1.14244	0.884154	1.00601	1.01456	1.02962	0.95195	0.747739	1.03153	0.905073	0.76902	0.965441	1.03064	1.05721	1.09338	0.908895	1.08563	1.1421	0.99123	1.09005	1.12795	0.968858	0.904691	0.978763	1.04389	1.0534	0.644218	1.07596	0.894483	0.881107	0.862514	1.15536	1.05843	1.04609	1.03499	1.026	0.997491	1.07772
GSM1020193	4.53417	0	29.931	1.05454	1.03307	1.10958	0.856924	1.04725	0.792602	0.878983	1.12424	1.17111	1.16501	0.894817	1.01729	1.03478	1.03584	0.98048	0.748341	1.0608	0.926127	0.687076	0.96416	1.02572	1.05625	1.10142	0.875613	1.08808	1.0226	0.96028	1.10257	0.982859	0.934965	0.916676	0.936294	1.05108	1.04168	0.592037	1.08325	0.858725	0.866991	0.736738	1.10652	1.01925	1.04154	1.03769	1.03998	1.08771	1.02664
GSM1020194	4.49	0	30.2597	1.07864	1.00787	1.10724	1.0093	1.06976	0.873631	0.997875	1.00919	1.11858	1.16857	1.00243	1.13196	1.0174	1.05899	0.997085	0.788753	1.03549	0.997066	0.731609	0.968105	1.18485	1.04075	1.11217	0.825664	1.10463	1.04786	0.93663	1.10612	1.19298	1.09774	0.958469	1.00906	1.12952	1.05254	0.687955	1.18613	0.951158	1.01322	0.881024	1.10489	1.08643	1.04516	1.06077	0.974449	1.14607	1.06496
GSM1020195	4.38333	0	30.1576	1.05206	1.00344	1.17164	0.934449	1.11329	0.891376	1.11097	1.08682	1.09084	1.1908	0.849462	1.05205	1.06736	1.09708	0.942916	0.725632	1.06455	0.8852	0.688928	0.966872	0.9631	1.05269	1.0993	0.866659	1.07565	1.09035	0.95427	1.19307	1.10754	0.966934	0.921377	0.986883	1.05955	1.05356	1.08386	1.10373	0.902589	0.992167	0.812685	1.15335	1.03641	1.04576	1.10357	0.949377	0.973277	1.05028
GSM1049079	0.983562	1	34.9918	1.1699	0.823726	1.03589	1.07719	1.0447	1.04515	1.86552	1.04177	1.45489	1.1067	1.10158	1.16094	1.17041	1.05402	1.12803	1.50639	1.02615	0.787659	1.35826	0.971034	0.820957	1.14363	1.09162	1.10202	1.04474	1.23996	1.36136	0.989892	0.947567	0.908421	0.93668	1.14221	1.01824	1.17462	1.52442	1.07533	1.0871	0.911309	1.29071	1.05638	1.20346	1.04244	1.03662	0.989159	0.968264	1.13726
GSM1049080	0.136986	0	33.6164	1.04648	0.978794	1.04319	1.08982	0.976175	1.0163	1.65707	1.05577	1.26608	1.1269	0.936472	1.04917	1.07275	0.977153	1.0845	1.46101	1.10139	0.781866	1.12985	0.966016	0.775689	1.13301	1.1253	1.15874	1.05589	1.28678	1.14179	1.05032	1.18525	0.920694	0.895782	1.17639	0.99558	1.13453	1.37272	1.03187	0.903001	1.10697	1.03782	1.08755	1.20717	1.04132	0.969711	0.953524	1.17014	1.20218
GSM1049081	2.85479	0	35.306	1.14866	1.03448	1.01945	1.05416	1.02019	1.28746	1.67241	1.16432	1.66901	1.09345	1.03656	1.10975	1.13874	1.03242	1.10335	1.3729	1.04334	0.854332	1.21576	0.968869	0.839526	1.19839	1.07839	1.10853	1.08436	1.28287	1.59264	0.996432	1.25823	0.871061	0.926072	1.21686	1.01136	1.16039	1.57937	1.02629	1.07711	1.02173	1.43579	1.0685	1.27493	1.04212	1.01425	0.999697	1.08831	1.15983
GSM1049083	1.83562	0	35.0749	1.18068	1.06368	1.03495	1.00783	1.05011	1.35679	1.65361	1.20305	1.35242	1.14066	1.03313	1.18256	1.18652	1.06823	1.10659	1.05552	1.02518	1.12094	1.39742	0.970373	0.8412	1.30672	1.08851	1.24472	1.08395	1.23672	1.30027	0.997818	1.03719	0.938991	0.933028	1.21429	1.01967	1.13587	1.29369	1.02469	1.1538	1.06487	1.21904	1.10201	1.11465	1.04459	1.04375	0.981565	0.940178	1.14985
GSM1049084	0.457534	1	33.9757	1.15541	1.18387	1.01245	0.983267	1.03402	1.13368	1.01839	1.08153	1.171	1.06166	1.08037	1.17849	1.2198	1.04215	1.09905	1.62029	1.01008	1.09104	1.89848	0.968393	0.79137	1.16099	1.05356	1.16628	1.05501	1.25345	1.12171	1.01967	0.978318	0.959629	0.892827	1.20755	1.01807	1.14644	1.18072	1.07913	0.975692	1.17829	1.34997	1.05442	1.20112	1.04837	1.02572	0.999245	0.950832	1.20934
GSM1049085	0.926027	1	34.5584	1.13639	1.18819	1.1165	1.08099	1.0601	1.08449	1.15453	1.09018	1.46277	1.19206	1.09504	1.18251	1.3236	1.06157	1.07443	1.6742	1.10063	1.15993	1.60064	0.969156	0.841714	1.20183	1.15442	1.09909	1.06953	1.24752	1.32747	0.994075	0.965999	0.913554	0.932962	1.25577	1.01106	1.14822	1.1397	1.01165	1.04124	1.42458	1.50751	1.17642	1.14075	1.05161	1.05345	1.04943	1.00596	1.17248
GSM1049086	0.446575	1	35.8894	1.16678	1.10105	1.12241	1.03986	1.0458	1.17726	1.41173	1.0634	1.18167	1.1945	1.09409	1.18133	1.24979	1.05556	1.06916	1.4622	1.11372	1.07638	1.4772	0.971129	0.857811	1.17879	1.06857	1.11694	1.10614	1.22916	1.12402	0.977182	1.1363	0.974087	0.928351	1.22841	1.01605	1.11951	1.3747	1.04102	1.09759	1.14246	1.27955	1.16712	1.17277	1.04344	1.03876	0.974687	0.947157	1.18912
GSM1049087	1.10959	1	34.5088	1.12749	0.971314	1.05189	1.09551	1.03457	1.15645	1.2973	0.958488	1.58853	1.13985	0.94227	1.15569	1.20817	1.05075	1.07754	1.25246	1.07258	1.01564	1.25945	0.969025	0.784583	1.05132	1.01972	1.05222	1.04108	1.24055	1.46255	0.983103	0.635015	0.873619	0.88987	1.10442	1.02608	1.1063	1.06243	1.01541	1.05345	1.2329	1.45507	1.10465	1.11468	1.04715	1.02957	0.956505	0.940153	1.15479
GSM1049088	1.13151	1	35.9698	1.14897	1.14006	1.0649	0.974187	1.02818	1.23942	1.23092	1.05846	1.34612	1.15608	0.973939	1.12846	1.09987	1.04216	1.05897	1.22396	1.0796	0.920033	1.28494	0.969776	0.838057	1.17306	1.08657	1.0692	1.05409	1.22865	1.15174	0.993846	0.943795	0.866693	0.886785	1.19407	0.992214	1.08829	1.31604	1.02113	1.07303	1.00283	1.46251	1.10193	1.10284	1.04492	1.02274	0.958518	1.16763	1.12992
GSM1049090	0.430137	1	37.1434	1.16243	0.989426	1.1712	1.11229	1.08479	1.06479	1.2689	1.07942	1.39721	1.21902	1.06391	1.15814	1.2105	1.09924	1.07432	1.40264	1.11909	0.888798	1.37598	0.970472	0.865175	1.22082	1.19074	1.06705	1.05892	1.23562	1.28054	1.00053	1.10304	0.923193	0.941931	1.22676	1.04061	1.16341	1.32255	1.00541	1.05145	1.19877	1.31365	1.18419	1.16079	1.04489	1.07854	0.945955	0.967458	1.09756
GSM1049092	4.21918	0	35.7405	1.16869	0.872927	1.18044	0.993309	1.11132	1.18035	1.94148	1.14539	1.13461	1.21811	0.974623	1.15455	1.24507	1.12163	1.05796	1.26611	1.12611	0.94194	1.16461	0.971459	0.819407	1.18481	1.04234	1.00585	1.08933	1.20996	1.19679	1.02111	1.06456	0.86493	0.957409	1.12342	1.04406	1.17143	1.18609	1.03433	1.06635	1.06953	1.44012	1.19757	1.13797	1.0414	1.1062	0.948182	1.09811	1.1326
GSM1049093	2.36986	0	33.9596	1.13053	1.01178	1.04257	1.04149	1.03823	1.09352	1.63524	1.0301	1.0965	1.087	1.0396	1.13022	1.19192	1.04288	1.08448	0.931543	1.02309	1.02316	1.02836	0.970297	0.815554	1.12947	1.15559	1.11529	1.04379	1.262	1.15447	0.975809	1.14355	0.881678	0.92491	1.24541	1.03307	1.08771	1.43011	1.02992	0.991319	1.01688	1.2957	1.06155	1.1292	1.04159	1.03573	0.947755	0.962131	1.22173
GSM1049094	2.16712	0	34.6855	1.13089	1.01014	1.04693	0.970872	1.03797	1.14242	1.29961	1.15931	1.86448	1.09851	0.967813	1.12632	1.11442	1.0443	1.10253	1.13902	1.06087	0.848383	1.17881	0.969035	0.867583	1.25243	1.03926	1.13529	1.05573	1.22484	1.50707	1.00416	1.07053	0.880824	0.883235	1.19386	1.02612	1.14927	1.42842	1.00677	1.02237	1.03796	1.32613	1.11454	1.12904	1.04488	1.03382	0.964753	1.19374	1.12006
GSM1049095	0.843836	0	35.6906	1.14046	1.00401	1.09542	0.896815	1.00694	1.09776	1.38816	1.12545	1.23763	1.19122	0.956581	1.02129	1.19616	1.01584	1.09864	1.09634	1.11518	0.979006	1.05132	0.968693	0.744791	1.21808	1.1408	1.15648	1.05695	1.35702	1.07014	0.959115	1.17596	0.853089	0.908362	1.06819	1.03285	1.09602	1.63363	1.09244	1.02733	0.750942	1.15126	1.13362	1.16883	1.0386	1.00375	0.945357	0.96343	1.20832
GSM1049096	1.4137	1	34.7554	1.1625	0.988763	1.14276	1.05602	1.08377	0.982148	1.27475	1.10754	0.966428	1.17505	1.12132	1.06789	1.158	1.09114	1.0911	1.44799	1.09785	0.914195	1.45935	0.969214	0.78452	1.18922	1.01179	0.978174	1.05076	1.23318	0.966974	0.971814	1.01765	0.913218	0.893378	1.1618	1.04011	1.16318	1.29801	1.16876	1.01986	0.784226	1.28493	1.15595	1.19714	1.04092	1.07923	0.905242	1.00002	1.15308
GSM1049097	0.389041	1	35.2944	1.15655	0.966415	1.14234	0.905297	1.08139	1.02861	1.56833	1.14737	0.979503	1.21082	0.966675	1.13055	1.18985	1.08879	1.1054	1.22315	1.11976	0.970032	1.19769	0.970945	0.86413	1.20335	1.12454	1.11928	1.0551	1.26737	1.16935	1.1117	1.19576	0.877344	0.904541	1.15109	1.01941	1.16021	1.63555	1.08686	1.0922	0.991111	1.34081	1.20537	1.18617	1.04255	1.0766	0.968304	1.03557	1.12227
GSM1049098	2.43836	0	32.9494	1.11542	1.01073	1.05996	0.986119	1.04504	1.07851	1.26102	1.10101	1.26919	1.08945	0.908356	1.05684	1.19051	1.05418	1.09629	0.97493	1.0403	1.02288	1.22914	0.969156	0.814475	1.21475	1.08862	1.12879	1.11514	1.29849	1.16682	0.971637	0.911648	0.856705	0.896076	1.0836	1.03005	1.14586	1.30975	1.05804	1.00208	0.82807	1.32755	1.0798	1.11662	1.04083	1.04	0.95126	0.97194	1.12763
GSM1049099	0.854795	0	33.4236	1.13856	1.07274	1.07043	0.903266	1.01709	0.904251	1.23543	1.20951	0.817306	1.11487	1.19607	1.14308	1.12728	1.01794	1.09443	1.47334	1.11185	0.956004	1.1693	0.967079	0.678651	1.24881	1.06864	1.09846	1.05103	1.24558	1.32335	1.21563	1.09407	0.904149	0.905568	1.16082	1.04942	1.14823	1.52789	1.01914	1.00415	1.30837	1.46207	1.11649	1.57247	1.0411	1.01346	1.02028	0.947282	1.21511
GSM1049100	0.964384	1	34.4211	1.16667	1.05717	1.05922	1.06503	1.03958	1.21431	1.47041	1.14108	1.87149	1.13068	1.03018	1.16342	1.2009	1.05118	1.10917	1.28458	1.04694	0.982196	1.37039	0.970413	0.882347	1.24873	1.09969	1.12224	1.07226	1.22186	1.7354	1.01264	1.08834	0.900347	0.920259	1.21824	1.02658	1.16256	1.25602	1.03473	1.16421	1.2233	1.51626	1.08988	1.08911	1.04506	1.03434	0.975521	0.950698	1.10819
GSM1049102	0.80274	0	32.0576	1.11987	1.03618	1.04966	1.04169	1.08792	1.12543	1.38098	1.07327	1.25199	1.07736	1.04121	1.09745	1.15043	1.0966	1.09724	1.24072	1.01712	0.916396	1.29567	0.968528	0.843872	1.15995	1.07174	1.12673	1.06678	1.2461	1.2268	0.977745	1.1531	0.852947	0.92205	1.23465	1.03239	1.1622	1.29491	1.02277	1.09522	1.16925	1.31902	1.08513	1.13077	1.04353	1.08368	0.97117	0.975434	1.12812
GSM1049103	1.70685	0	30.9983	1.10675	0.980934	1.05448	0.704904	0.995663	1.07457	1.33775	1.24625	0.801805	1.13297	1.0124	1.08836	1.09906	1.00593	1.10598	1.23595	1.11037	0.859038	1.16197	0.967418	0.724133	1.14599	1.13859	1.0968	1.05308	1.26234	1.15792	1.06834	1.04204	0.887304	0.905879	1.16624	1.02772	1.10579	1.50102	1.01467	0.993903	1.05228	1.38745	1.13848	1.32451	1.04059	0.992263	0.985384	0.987954	1.15356
GSM1049105	2.53973	0	34.8144	1.12346	1.02057	1.13175	1.0282	1.06345	1.25429	1.47099	1.05851	1.69949	1.26874	0.955556	1.12648	1.25542	1.06642	1.05168	1.08735	1.12399	1.00471	1.24832	0.96887	0.827234	1.18112	1.05102	1.24758	1.04478	1.22986	1.43604	1.00754	1.09607	0.86965	0.907605	1.15646	1.05178	1.15249	1.25308	1.02287	1.07688	1.12335	1.38642	1.16051	1.1241	1.04077	1.05889	0.983267	0.972721	1.11755
GSM1049106	2.32055	0	32.8909	1.09084	1.06653	1.0246	0.670884	1.01245	1.03128	1.61891	1.13448	1.47029	1.1087	1.02878	1.11734	0.982998	1.01866	1.07353	1.37942	1.04642	0.837803	1.26362	0.967211	0.776327	1.21906	1.0338	1.13095	1.04752	1.32041	1.24364	1.08702	1.24136	0.928827	0.909608	1.08459	1.02141	1.1559	1.36078	1.01997	0.930519	0.973431	1.1906	1.12175	1.23382	1.04184	1.01	0.982286	0.968504	1.10549
GSM1049111	0.443836	1	33.9992	1.15164	1.00071	1.09411	1.10947	1.1062	1.00107	1.43392	1.10175	1.16855	1.06427	1.05041	1.16984	1.23695	1.11391	1.07067	2.85829	1.01752	1.03284	1.30657	0.970401	0.842939	1.19749	1.06847	1.02726	1.05181	1.23585	1.19928	0.989401	0.831043	0.890035	0.912373	1.1244	1.01208	1.15612	1.35624	1.05219	1.03425	1.17208	1.2924	1.11266	1.16256	1.04241	1.10291	0.957838	1.18895	1.13519
GSM1049112	0.443836	1	33.3631	1.02499	1.03189	1.08127	1.29702	1.01728	0.872255	0.987046	1.16914	1.53117	1.13647	0.88744	0.977538	1.11769	1.01829	1.04597	0.993092	1.0986	0.871618	1.14876	0.96623	0.754974	1.18531	1.11825	1.16698	1.0366	1.30141	1.23446	1.01569	1.05619	0.873228	0.880789	1.14919	1.01854	1.09909	1.4471	0.994547	0.898631	0.975572	1.04027	1.27846	1.06706	1.04184	1.01535	0.974809	1.0874	1.11657
GSM1049113	0.0712329	1	32.6587	1.03095	1.05433	1.0674	1.46679	1.01367	0.941502	1.28795	1.10893	1.57012	1.13431	0.912758	1.00753	1.0887	1.01662	1.06588	1.18939	1.09732	0.81543	1.19705	0.965096	0.784902	1.16529	1.1406	1.14894	1.03726	1.23867	1.18064	1.00454	0.968283	0.865698	0.884873	1.20638	1.01084	1.08311	1.38678	1.00051	0.91481	1.13722	1.06259	1.25298	1.09234	1.04139	1.01142	0.947954	1.07977	1.181
GSM1049114	0.350685	0	31.9705	1.10015	1.01768	1.06268	0.972593	0.998125	0.854878	1.24859	1.40888	1.18536	1.12319	1.01194	1.07612	1.11122	0.996417	1.07776	1.24222	1.11531	0.905607	1.15903	0.967898	0.732906	1.19865	1.04699	1.181	1.04685	1.26017	1.22498	1.08	1.00962	0.902894	0.896148	1.16111	1.02044	1.13756	1.33693	1.01953	0.938161	1.10472	1.31899	1.1903	1.28854	1.04259	0.996847	1.0243	1.04701	1.15708
GSM1049115	0.350685	0	36.1824	1.10094	1.02068	1.0797	0.654712	1.01986	0.976346	0.906982	1.12752	1.36493	1.18	0.962603	1.06021	1.10798	1.02018	1.07752	1.03736	1.11066	0.903081	1.19498	0.970824	0.784741	1.16119	1.02555	1.07968	1.043	1.3467	1.22827	1.18241	1.0496	0.907438	0.935023	1.03697	1.02591	1.10314	1.50572	1.07178	0.993943	0.723234	0.947016	1.09504	1.23985	1.03888	1.01701	0.957379	1.16798	1.1147
GSM1049116	2.06301	0	36.084	1.10582	1.04136	1.07495	0.938941	1.03219	1.00869	0.949624	1.12561	1.69013	1.1297	0.942289	1.03983	1.23739	1.03457	1.08676	1.44917	1.07693	0.990218	1.44126	0.970641	0.800382	1.17061	1.02863	1.14148	1.16661	1.30259	1.30626	0.990847	1.08898	0.891558	0.898899	1.02559	1.01973	1.1555	1.33797	1.12622	0.969227	0.81409	1.12779	1.09087	1.06105	1.04144	1.02816	0.940004	1.1755	1.11178
GSM1049117	4.35342	1	33.8704	1.13707	0.967395	1.05574	0.859964	1.02838	0.941415	0.98673	1.2528	1.08323	1.13278	1.01447	1.13194	1.16185	1.02521	1.09051	1.30414	1.07401	0.954342	1.32105	0.970119	0.736233	1.20899	1.06248	1.13752	1.05079	1.2419	1.25664	1.18765	1.26602	0.904211	0.918733	1.15174	1.02697	1.174	1.3048	1.04841	1.03188	1.04226	1.36189	1.08097	1.22938	1.04254	1.02566	1.00125	0.942597	1.15032
GSM1049118	4.35342	1	34.1292	1.13331	1.03142	1.06456	0.997652	1.00028	0.971714	1.20946	1.5693	0.983798	1.09228	1.21864	1.12179	1.14958	1.00311	1.05651	1.16319	1.12556	0.869198	1.23931	0.965598	0.646963	1.27992	1.19684	1.18496	1.05292	1.30142	1.34249	1.18383	1.43344	0.836714	0.890124	1.19096	1.0276	1.12775	1.62461	1.00719	0.990544	1.1212	1.64768	1.11755	1.52107	1.03932	0.998175	1.05867	0.909485	1.29171
GSM1049119	1.74795	0	31.9616	1.14712	1.01247	1.04854	0.709521	0.988309	0.85657	1.37291	1.54672	1.00278	1.10956	1.20345	1.15479	1.11788	0.991076	1.07483	1.56368	1.12129	0.919047	1.27693	0.967008	0.662891	1.28185	1.25483	1.1486	1.05063	1.2956	1.3969	1.15523	1.00055	0.901242	0.907025	1.14648	1.04171	1.13001	1.49636	1.02066	0.96311	1.05352	1.35765	1.08826	1.54229	1.0387	0.986729	1.03915	0.926848	1.21551
GSM1049121	0.0712329	1	32.3594	1.11006	1.00521	1.09752	1.08155	0.975641	1.0036	1.20019	1.34768	1.5356	1.12244	1.16103	1.1176	1.10824	0.987738	1.07201	0.927587	1.11996	0.711752	1.38925	0.966667	0.69906	1.13617	1.05648	1.18854	1.03152	1.4262	1.37804	0.9847	0.83164	0.873997	0.886547	1.10076	1.03324	1.05388	1.89782	1.01111	0.989584	0.865635	1.151	1.266	1.31227	1.04315	0.975707	1.00829	1.04924	1.31618
GSM1049122	4.54247	0	33.8226	1.10443	1.36373	1.05919	0.916491	1.09789	1.14038	1.48153	1.15865	1.92449	1.05776	0.977676	1.05565	1.17241	1.10354	1.07011	1.20598	1.02687	0.902238	1.198	0.969985	0.800649	1.21655	1.06998	1.10929	1.03927	1.24878	1.656	0.98734	1.1638	0.879858	0.910251	1.18738	1.00335	1.10727	1.24048	0.983241	1.01387	1.03096	1.23597	1.0843	1.11839	1.04415	1.09521	0.993938	0.927652	1.10157
GSM1049123	4.54247	0	40.4432	1.15201	0.989403	1.04286	1.0605	0.980389	1.06713	1.20141	1.47169	1.0404	1.1007	1.19312	1.16014	1.11428	0.986329	1.06149	1.23347	1.12645	1.00091	1.38046	0.967977	0.668822	1.25475	1.15858	1.17622	1.05814	1.24784	1.4229	1.11781	1.14018	0.86682	0.939983	1.15289	1.03464	1.09129	1.70887	1.02018	0.992277	1.30725	1.53217	1.10485	1.61347	1.03835	0.978002	1.0377	0.952678	1.32183
GSM1049124	2.8274	0	35.0917	1.13874	0.955152	1.0544	0.91123	1.00159	0.913648	0.973339	1.16104	0.977553	1.11363	1.0549	1.10186	1.15156	1.00901	1.08661	1.38097	1.09693	0.945026	1.243	0.969329	0.748121	1.19185	1.04736	1.09989	1.08175	1.24212	1.22939	1.13526	1.29053	0.889137	0.904581	1.1686	1.02039	1.10785	1.39208	1.00548	0.957709	0.981182	1.18054	1.08837	1.29995	1.04305	0.996167	0.958135	0.961792	1.17153
GSM1049129	2.42192	1	36.3704	1.17061	1.05011	1.07959	0.745189	1.02691	0.984759	1.30179	1.38153	1.1121	1.15408	0.999138	1.12096	1.15135	1.02445	1.08402	1.31221	1.09782	1.14856	1.40131	0.969331	0.744228	1.21556	1.08	1.13868	1.0531	1.33373	1.18437	1.17833	1.06562	0.906913	0.917455	1.09277	1.02611	1.16039	1.26341	1.09168	0.958523	0.838968	1.44559	1.10991	1.26421	1.04071	1.02067	1.00283	0.98618	1.11999
GSM1049130	2.42192	1	35.4479	1.07898	1.03681	1.0732	1.21268	1.00531	1.04485	1.0963	1.20271	1.21473	1.14129	0.986744	1.11231	1.04368	0.999707	1.10046	1.35269	1.10662	0.962769	1.53898	0.964558	0.773685	1.23171	1.28151	1.18094	1.0568	1.24012	1.15849	1.07422	1.32265	0.949873	0.887872	1.15472	1.02114	1.17917	1.32907	1.0465	0.847023	1.20526	1.49394	1.25986	1.14673	1.0427	1.00114	1.01357	0.934224	1.13246
GSM1049131	0.0575342	1	37.5971	1.14803	1.01682	1.05502	0.98266	1.04527	0.920254	1.33105	1.11322	1.55648	1.06853	0.99689	1.11285	1.16719	1.05257	1.08806	1.20049	1.0391	0.980512	1.53495	0.970997	0.850205	1.19165	1.09572	1.16241	1.08115	1.2458	1.27805	1.03479	1.13505	0.932518	0.908033	1.06436	1.0326	1.13472	1.38706	1.15814	1.02683	0.996589	1.20732	1.08843	1.13135	1.0397	1.0405	0.971294	1.10119	1.12437
GSM1049132	0.0575342	1	33.0271	1.04577	1.01693	1.06516	1.18066	1.02493	0.907451	1.2853	1.09524	1.32263	1.13926	0.895979	1.03101	1.06134	1.02946	1.03611	1.14144	1.07652	0.904331	1.28942	0.968867	0.791231	1.15694	1.0284	1.154	1.05495	1.21364	1.22706	1.11366	0.908082	0.920482	0.896786	1.17899	1.01612	1.11912	1.42718	1.02319	0.913361	1.10007	1.33628	1.3205	1.18203	1.04231	1.01836	0.96545	1.12048	1.14032
GSM1049133	2.32055	0	33.4377	1.06713	1.10121	1.07702	0.965892	1.01062	1.17781	1.33547	1.15199	1.53889	1.12908	0.949326	0.994285	1.17189	1.02004	1.07573	1.15514	1.11018	0.930039	1.25512	0.969705	0.782803	1.13221	1.18345	1.10088	1.0424	1.24877	1.21226	0.964372	0.978768	0.835706	0.903473	1.14355	1.0377	1.10066	1.68781	1.02756	1.02348	1.04833	1.27921	1.1208	1.0827	1.04035	1.00945	0.964301	1.1331	1.16412
GSM1049134	0.0712329	1	34.3692	1.14709	0.993165	1.12814	0.753032	1.0432	0.994634	0.851202	1.17269	1.15154	1.1407	1.03583	1.06234	1.212	1.0583	1.12499	0.972638	1.11622	0.968305	1.24369	0.970545	0.810821	1.22836	1.09171	1.04792	1.10224	1.23876	1.16208	1.00335	0.876949	0.821856	0.890407	0.992128	1.0267	1.09858	1.47512	1.0193	1.092	0.85699	1.23658	1.14075	1.19738	1.03664	1.04093	0.921793	0.976933	1.24987
GSM1049138	1.85753	0	33.5024	1.03883	1.00809	1.06562	0.840683	1.0026	0.952194	1.19643	1.13426	1.44909	1.13538	0.900545	1.00745	1.08668	1.01282	1.07312	1.18487	1.11002	0.893648	1.131	0.96623	0.760343	1.15676	1.05225	1.15715	1.04728	1.31886	1.18944	1.03427	0.970631	0.878108	0.880347	1.1021	1.01525	1.16659	1.48413	0.993957	0.925775	1.07743	1.15178	1.12321	1.10455	1.04146	1.00003	0.977342	0.949231	1.14658
GSM1049139	1.85753	0	36.5857	1.07572	1.03187	1.09674	1.08179	1.02956	1.19506	1.29305	1.23166	1.82832	1.14912	1.08837	0.986899	1.23762	1.04703	1.09496	1.24058	1.1216	1.04978	1.16999	0.969073	0.826293	1.27265	1.03919	1.11016	1.06791	1.33994	1.50836	0.973144	0.994579	0.88667	0.923273	1.0844	1.03671	1.1798	1.60081	1.01719	1.09366	0.897272	1.48789	1.14536	1.07031	1.04304	1.02759	0.976909	0.95679	1.12231
GSM1049140	1.52329	1	33.5937	1.13055	0.995099	1.05663	0.667546	0.995455	0.96188	1.29017	1.67879	1.01481	1.08177	1.16228	1.0951	1.09241	0.988521	1.10158	1.18915	1.12037	0.945572	1.20128	0.966776	0.677755	1.26962	1.05539	1.17843	1.04104	1.29686	1.45099	1.22572	1.39331	0.882273	0.903141	1.13125	1.03623	1.14153	1.55939	1.00211	0.982095	1.06271	1.3127	1.09691	1.57708	1.04187	0.993629	1.08413	0.933344	1.32114
GSM1049141	1.52329	1	36.4352	1.17106	0.988909	1.07909	1.05625	1.07965	1.12282	0.96205	1.15328	1.58742	1.08308	0.992722	1.04162	1.14496	1.08271	1.11547	1.1375	1.05499	1.02572	1.33446	0.970794	0.83497	1.19564	1.04224	1.06601	1.0877	1.25808	1.54813	0.976195	0.949697	0.877887	0.918203	0.99497	1.04637	1.13414	1.43636	1.03505	1.11939	0.908057	1.37718	1.10282	1.19121	1.03985	1.0764	0.979267	0.957285	1.18094
GSM1049142	0.446575	1	31.9047	1.06338	1.00217	1.08904	0.980198	1.01815	1.10178	1.1987	1.24839	1.4496	1.09327	0.986701	1.04604	1.13867	1.02391	1.10102	1.19371	1.11997	0.913691	1.15274	0.967504	0.761234	1.1606	1.10347	1.12722	1.04059	1.32017	1.4283	1.01022	0.919651	0.861119	0.885593	1.11303	1.00537	1.13972	1.26381	1.02268	1.01321	0.978643	1.30935	1.16017	1.25673	1.04148	1.01714	1.02961	1.04484	1.19459
GSM1049143	0.446575	1	35.9749	1.16499	1.0823	1.03559	1.02387	1.04085	1.16164	1.07418	1.20544	1.50033	1.12837	0.952194	1.1596	1.1233	1.04628	1.07606	1.17036	1.0422	1.05201	1.32564	0.971687	0.820963	1.23485	1.09886	1.09938	1.05944	1.19601	1.3071	0.999578	1.00326	0.891407	0.907929	1.0454	0.999558	1.1389	1.23822	1.01788	1.03179	1.01299	1.41462	1.07294	1.05122	1.04021	1.03705	1.00444	0.961909	1.06363
GSM1049146	4.05205	0	33.7088	1.07883	1.03439	1.07789	0.77534	1.02297	1.03509	1.3207	1.16055	1.31483	1.15821	0.955487	1.05481	1.13369	1.02608	1.0298	1.1751	1.10923	0.85436	1.21041	0.966645	0.764334	1.19077	1.04861	1.1333	1.05322	1.25996	1.23584	1.14642	1.23695	0.888287	0.900371	1.12589	1.00884	1.13765	1.46103	1.00952	0.909535	1.08773	1.23535	1.17914	1.32049	1.04247	1.01803	0.970951	1.02891	1.15092
GSM1049148	2.43836	0	32.418	1.13393	1.00362	1.05728	0.718706	0.991185	0.963942	1.30629	1.31166	0.904832	1.11465	1.18681	1.10044	1.13255	0.998871	1.09961	1.24465	1.12281	0.95805	1.43845	0.966282	0.663749	1.138	1.08019	1.10942	1.0424	1.23408	1.19685	1.24301	1.18219	0.879982	0.919721	1.14266	1.04292	1.14035	1.74771	1.02959	0.947433	1.0877	1.59194	1.10287	1.57076	1.04497	0.98703	1.04032	0.91776	1.24693
GSM1049149	2.43836	0	34.9087	1.157	1.18348	0.999876	0.763273	1.02595	1.14868	1.57413	1.12794	1.17646	1.10147	0.961621	1.06196	1.10687	1.04014	1.07619	1.13712	0.997532	0.993473	1.44517	0.970641	0.773337	1.15852	1.02673	1.1564	1.04989	1.29841	1.02654	0.993052	1.15032	0.87508	0.922781	1.00603	1.03296	1.09486	1.34771	1.20093	0.998756	0.84619	1.1718	1.01124	1.12157	1.03887	1.01995	0.98269	0.989526	1.08491
GSM1049151	1.92329	0	36.2356	1.14372	1.11871	1.05882	0.887694	1.04514	0.992355	0.930627	1.16567	1.41695	1.1115	0.964671	1.08133	1.10776	1.04374	1.12163	1.02796	1.03487	0.93512	1.25212	0.969763	0.814836	1.23553	1.0918	1.15127	1.0374	1.36382	1.24245	0.985553	1.20132	0.859665	0.930184	1.06203	1.01994	1.13979	1.41898	1.00918	1.04273	0.886411	1.20998	1.06691	1.10263	1.04011	1.04282	0.925292	0.989087	1.12154
GSM1049152	1.92329	0	34.6921	1.05595	1.03394	1.07081	0.962528	1.00568	1.05904	1.51146	1.16334	1.41118	1.13335	0.9622	1.07116	1.08117	1.00217	1.09847	1.09875	1.11888	0.790682	1.20272	0.965845	0.785405	1.20371	1.07533	1.16094	1.05184	1.29288	1.1446	1.08016	1.14033	0.910646	0.909546	1.1725	1.03757	1.15198	1.71403	1.00644	0.954929	1.14321	0.992314	1.11769	1.15186	1.04159	1.00319	0.980071	1.0732	1.16234
GSM1049153	4.89589	0	33.5335	1.03821	1.0237	1.09105	1.18564	1.02531	0.974832	1.36198	1.11452	1.60046	1.11409	0.892085	1.01167	1.15252	1.02163	1.06909	1.11912	1.1147	0.889255	1.11715	0.965569	0.781294	1.17396	1.05796	1.14404	1.0506	1.31149	1.22984	1.0184	0.869576	0.862468	0.87868	1.15016	1.01457	1.13005	1.47833	0.999967	0.916209	1.02234	1.07106	1.20437	1.11321	1.04255	1.02292	0.982824	1.11619	1.18639
GSM1049154	0.709589	1	34.9557	1.04336	1.07034	1.04012	1.05543	0.979207	1.00342	1.15401	1.30001	1.41068	1.09103	0.870922	1.0525	1.07589	0.984116	1.05697	0.952518	1.10306	0.815492	1.22284	0.965079	0.803346	1.18644	1.02029	1.13804	1.03195	1.16323	1.25098	1.0914	0.984323	0.852795	0.897572	1.15256	1.01842	1.16524	1.3812	1.00885	0.936478	1.24873	1.16402	1.1049	1.1028	1.04349	0.974862	0.974339	1.02444	1.18124
GSM1049155	0.709589	1	33.8545	1.12701	1.04864	1.06374	1.07137	1.03603	0.947972	1.1882	1.19586	1.36832	1.07534	1.01516	1.13628	1.3096	1.04476	1.06529	0.91052	1.063	0.834814	1.279	0.970682	0.847264	1.21371	1.09332	1.2412	1.04204	1.26548	1.22478	0.992253	0.862169	0.896728	0.936341	1.18769	1.0298	1.15679	1.66894	1.01993	0.990432	1.0636	1.27463	1.09829	1.13502	1.03866	1.0334	1.04914	0.959086	1.11319
GSM1049156	4.0274	0	33.5415	1.15982	0.926979	1.01932	1.03462	1.01947	1.10992	1.40418	1.19517	1.33986	1.09465	1.00681	1.03752	1.16853	1.02539	1.12785	0.96037	1.03271	1.00744	1.19417	0.968309	0.849148	1.17092	1.05743	1.13239	1.20053	1.2997	1.43627	1.21507	0.98883	0.895728	0.87421	1.20457	1.07748	1.12595	1.39724	1.04974	1.07784	1.12015	1.32446	1.05423	1.13988	1.0401	1.01727	0.987969	1.06923	1.1377
GSM1049158	0.334247	1	35.1464	1.09604	1.10799	1.04597	0.826932	1.03889	0.830708	1.46754	1.19101	1.70173	1.09675	0.963096	1.01382	1.1486	1.03882	1.10773	1.21425	1.03774	0.89009	1.13641	0.969407	0.901151	1.18758	1.06552	1.09612	1.05821	1.29086	1.47206	0.997005	1.19379	0.864855	0.926873	1.10814	1.02633	1.14566	1.65676	1.00181	1.06381	0.964603	1.28656	1.06612	1.084	1.04175	1.03577	0.994668	0.99226	1.11811
GSM1049159	0.0273973	1	33.713	1.03935	1.0792	1.07345	0.937402	1.01153	1.06088	1.38877	1.17269	1.45562	1.13984	0.911116	1.03561	1.1186	1.01117	1.07273	0.995069	1.11379	0.890222	1.14727	0.967077	0.795452	1.19884	1.00826	1.13973	1.05045	1.27003	1.26133	1.13826	1.01631	0.890679	0.907867	1.1829	1.00316	1.15591	1.41815	0.994648	0.936768	1.06482	1.25998	1.1679	1.15599	1.04456	1.00823	0.965253	1.15495	1.11481
GSM1049160	0.0273973	1	36.995	1.14645	0.993765	1.07052	1.06485	1.05517	1.03848	1.57964	1.1445	1.28579	1.10603	1.01144	1.11145	1.12424	1.05534	1.08991	1.08357	1.05219	0.974167	1.27123	0.9719	0.897319	1.18136	1.04653	1.06995	1.14313	1.24519	1.27138	1.07077	1.22321	0.845351	0.934459	1.02468	1.05259	1.14584	1.45345	1.05145	1.06835	1.09024	1.37136	1.07828	1.19896	1.04026	1.05096	0.956922	1.17041	1.15303
GSM1049161	3.35616	0	35.1008	1.04974	1.05223	1.06394	0.684627	1.01946	0.897098	0.683449	1.16917	1.43943	1.09759	0.867451	0.931712	1.17524	1.02301	1.09934	0.92132	1.07099	0.919414	1.17059	0.966314	0.756511	1.1955	1.03975	1.13915	1.04459	1.35171	1.2556	1.05474	0.890562	0.847266	0.880433	0.99289	1.00088	1.15448	1.56955	1.0169	0.964169	0.794764	1.10138	1.11292	1.1592	1.03899	1.01608	0.94591	0.984584	1.12136
GSM1049162	3.35616	0	32.8942	1.11263	1.44047	1.05257	1.10423	1.03934	0.950076	1.36039	1.03631	2.0256	1.13365	0.932741	1.10376	1.18667	1.03361	1.0902	1.00035	1.06599	0.913375	1.24933	0.968192	0.752387	1.12324	1.12238	1.12499	1.05009	1.23755	1.57554	0.973568	1.1056	0.873118	0.863467	1.05644	1.00998	1.14982	1.47234	1.00896	0.994231	0.941386	1.49355	1.10261	1.11932	1.04319	1.03603	0.973646	0.949702	1.12965
GSM1049164	4.14795	0	32.6435	1.16121	1.05022	1.05452	0.705518	1.01163	0.944695	1.03268	1.38664	0.963354	1.10509	1.08105	1.12223	1.12267	1.01766	1.06226	1.4599	1.10264	0.981685	1.36715	0.968489	0.714905	1.20728	1.02276	1.13778	1.04877	1.26516	1.27657	1.26814	1.15199	0.915598	0.929316	1.17178	1.04741	1.14833	1.3992	1.01165	0.969776	1.0397	1.46797	1.09273	1.48992	1.04341	1.00404	0.98435	0.942579	1.17892
GSM1049165	0.594521	0	32.2591	1.14752	1.03988	1.06288	1.05848	1.00494	0.906085	1.23367	1.34474	0.977242	1.10186	1.06774	1.18552	1.10586	1.01014	1.05372	1.45982	1.11262	0.934891	1.44862	0.965992	0.696226	1.18458	1.02769	1.15093	1.05525	1.22185	1.24793	1.16537	0.921257	0.896184	0.903834	1.17271	1.04177	1.15587	1.57004	1.02381	0.912533	0.976825	1.50285	1.12924	1.42848	1.04712	0.99971	1.01096	0.941947	1.23511
GSM1049166	6.54521	0	33.0895	1.05611	1.02448	1.07562	0.873512	1.01124	1.04301	1.45022	1.10039	1.17841	1.16032	0.947186	1.05747	1.09438	1.01127	1.0057	1.34061	1.11324	0.783966	1.30841	0.964976	0.770404	1.16795	1.03196	1.13966	1.05769	1.22832	1.09052	1.11391	1.03248	0.886099	0.8927	1.16212	1.03656	1.15303	1.47298	1.01528	0.899021	1.2215	1.38704	1.20187	1.19632	1.04553	1.00635	0.954662	1.00891	1.18084
GSM1049167	1.78904	0	37.9525	1.16075	1.05427	0.9771	0.771665	1.02643	1.11792	1.0289	1.16344	1.47202	1.08209	0.972479	1.08938	1.02325	1.04082	1.10676	1.40148	0.967359	1.03847	1.2093	0.969702	0.795678	1.22787	1.06777	1.12455	1.06698	1.25067	1.18005	0.976893	1.1439	0.857076	0.937465	0.99167	1.06163	1.11357	1.30027	1.03568	1.00199	0.98577	1.36521	0.996896	1.07229	1.0399	1.02227	0.967658	1.18285	1.11821
GSM1049168	1.78904	0	34.3635	1.05989	1.07656	1.06641	0.680065	1.02184	0.96784	1.10135	1.14375	1.22871	1.16528	0.940397	1.00108	1.06219	1.02865	1.07478	1.03227	1.07849	0.869234	1.13929	0.966456	0.791808	1.23481	1.02878	1.13174	1.04886	1.29699	1.15933	1.08309	1.03938	0.888858	0.90691	1.04376	1.02493	1.17905	1.50064	0.981486	0.915666	1.06223	1.32283	1.2099	1.25406	1.04347	1.01768	0.970551	1.1455	1.15139
GSM1049169	1.80274	0	33.0363	1.07732	1.01901	1.00622	1.01595	1.02734	1.06738	1.19009	1.14861	1.99896	1.07921	0.927619	1.05408	1.06824	1.03075	1.07672	1.4572	1.01007	0.916959	1.14983	0.968091	0.901658	1.19574	1.06701	1.11518	1.04187	1.28438	1.47148	0.990204	1.29765	0.884427	0.897596	1.14839	1.00368	1.0867	1.3387	0.998175	0.981106	1.0476	1.31433	1.07352	1.07591	1.04323	1.0241	0.941691	1.1138	1.15538
GSM1049170	1.80274	0	32.3936	1.04774	1.02507	1.07644	0.842381	1.01572	0.959974	1.30925	1.36354	1.05905	1.19644	0.977652	1.01624	1.07415	1.02131	1.07529	1.31731	1.10931	0.836865	0.954692	0.965047	0.775654	1.23159	1.13274	1.1314	1.0336	1.25973	1.0877	1.17378	1.16617	0.878198	0.890189	1.10666	1.02559	1.1355	1.52192	0.991474	0.911267	1.09569	1.33603	1.19838	1.32316	1.04368	1.01329	0.98671	0.935576	1.16794
GSM1049171	0.126027	1	35.4702	1.14096	1.00661	1.08305	1.09251	1.05889	1.15662	1.49338	1.02429	1.09388	1.08457	1.07363	1.14677	1.14387	1.06726	1.09547	1.15916	1.06578	0.890509	1.31276	0.970541	0.871672	1.17295	1.02	1.05527	1.05298	1.28099	1.16637	1.0062	1.04266	0.919988	0.937861	1.20025	1.0075	1.14415	1.49069	1.02795	1.05219	0.989915	1.30682	1.11243	1.21141	1.0468	1.05339	0.906559	1.21907	1.14135
GSM1049172	0.0849315	1	34.7773	1.1654	1.01203	1.13093	1.01533	1.09524	1.15986	1.31495	1.09638	1.36718	1.06679	0.95446	1.04007	1.1511	1.10765	1.11178	1.05285	1.05796	0.868524	1.49064	0.966994	0.752266	1.1592	1.11108	1.03975	1.15144	1.26685	1.26418	1.17177	0.999273	0.763439	0.932231	1.16011	1.00616	1.17399	1.75432	1.03459	1.15246	1.1873	1.38613	1.13974	1.23091	1.03938	1.09076	0.934817	0.936386	1.06902
GSM1049173	7.72055	0	35.7481	1.15853	1.0257	1.0786	0.852767	1.00496	1.13322	0.585053	1.01112	1.6628	1.05702	0.879052	1.07296	1.12572	1.01706	1.08726	1.07291	1.07242	1.03072	1.29022	0.966689	0.6536	1.12189	1.06724	1.0832	1.06702	1.41249	1.07954	0.97397	0.8227	0.769643	0.913969	0.848198	1.02027	1.1393	1.81909	1.11842	0.941944	0.663226	1.33972	1.08199	1.18764	1.03324	1.00083	0.95866	1.01993	1.13215
GSM1049174	6.00822	1	34.4364	1.08424	1.02365	1.06581	1.07804	1.03276	1.11299	1.53846	1.10882	2.32557	1.10913	1.03305	1.08657	1.16968	1.02906	1.07616	1.43406	1.05453	1.16472	1.24203	0.969571	0.799793	1.21158	1.13559	1.03726	1.04363	1.2697	1.94081	0.97584	0.906597	0.864136	0.927091	1.19014	1.01496	1.10251	1.34722	1.04191	1.01075	1.20509	1.49267	1.10602	1.1662	1.04395	1.02835	0.958491	0.945742	1.19947
GSM1049177	0.0191781	0	36.1073	1.14657	1.06127	1.02137	0.974645	1.04422	1.11936	1.14137	1.01006	1.36897	1.07829	1.04403	1.10642	1.09908	1.03884	1.11222	1.39158	1.0163	0.927056	1.15968	0.969074	0.809316	1.1302	1.11148	1.22595	1.04909	1.28999	1.11389	1.00099	1.09172	0.89616	0.913672	1.12864	1.0206	1.14605	1.45402	1.0303	0.92052	0.903738	1.2164	1.05144	1.19245	1.03973	1.03896	0.989086	1.13543	1.16611
GSM1049178	5.33699	0	33.9207	1.09624	1.0278	1.06349	1.13488	1.01659	1.17923	1.14446	1.01387	0.790931	1.15566	1.0571	1.10715	1.10164	1.01894	1.09451	1.60229	1.09468	0.755273	1.11347	0.96544	0.732845	1.07046	1.09177	1.12979	1.05315	1.26797	0.792649	1.08028	1.09836	0.929547	0.906279	1.19199	1.03937	1.15758	1.56964	1.03159	0.907572	1.34202	1.28714	1.19977	1.42727	1.04168	1.01237	0.96036	1.01481	1.26814
GSM1049179	0.263014	1	34.9544	1.17699	1.10179	1.17137	1.01825	1.06459	1.21204	1.41639	1.06451	1.17059	1.19846	1.06193	1.20753	1.22547	1.07822	1.11693	1.17049	1.12191	1.04914	1.32322	0.97049	0.865782	1.16237	1.04051	1.11463	1.07934	1.29092	1.22648	1.01914	1.04976	0.890541	0.922462	1.22339	1.00201	1.13059	1.57283	1.01992	1.11848	1.32863	1.38697	1.19134	1.15925	1.04017	1.05892	1.0041	1.14921	1.17706
GSM1049180	0.473973	1	38.189	1.15016	1.04396	1.10195	0.989616	1.07597	1.17028	1.80356	1.04004	1.21641	1.14052	1.06067	1.18602	1.1437	1.08703	1.10673	1.21497	1.05727	0.889564	1.33583	0.969552	0.824698	1.16651	1.01935	1.14975	1.05579	1.28135	1.16587	0.99636	1.13496	0.909869	0.900121	1.23044	1.00688	1.12715	1.62694	1.03349	1.01904	1.09615	1.28059	1.1263	1.16511	1.04372	1.06992	1.02023	1.11629	1.13117
GSM1049181	2.42466	1	33.1139	1.15576	1.0388	1.144	1.05799	1.06719	1.21421	1.12537	1.04339	1.24593	1.19992	1.0515	1.17583	1.2186	1.07523	1.08997	1.83308	1.11541	1.03586	1.57845	0.970889	0.860083	1.16683	1.04651	1.1492	1.05411	1.27384	1.13406	1.00364	1.45875	0.870146	0.949503	1.23573	1.00158	1.15701	1.43016	1.03843	1.03341	1.15978	1.60606	1.16376	1.16118	1.04469	1.06061	0.972337	1.2391	1.19343
GSM1607684	3.0137	1	30.3355	1.06147	1.18485	1.0662	1.29365	1.04131	1.35371	1.15765	1.15272	1.13883	1.12856	1.33057	1.10243	1.23709	1.03223	1.02726	1.29296	1.03787	1.25833	1.15558	0.965254	1.26128	1.01007	1.25639	1.32963	1.23508	1.22913	1.12384	1.18276	1.20268	1.18815	0.997607	0.964669	1.1277	1.07194	1.24075	1.1415	0.983674	1.21226	1.11463	1.23262	1.22723	1.05087	1.03204	1.15954	1.08936	1.10386
GSM1607685	5.0274	1	29.4568	1.05585	1.18369	1.05326	1.32558	1.03176	1.29028	0.951438	1.13105	1.1945	1.13748	1.35555	1.11801	1.19647	1.02228	1.02177	1.17968	1.03573	1.27907	1.19462	0.964957	1.30015	1.00191	1.27215	1.33607	1.23328	1.20913	1.24988	1.2646	1.11773	1.13829	0.997642	1.01802	1.1317	1.06381	1.19756	1.14273	1.03115	1.17089	1.25909	1.23384	1.23459	1.05274	1.02272	1.18936	1.03462	1.07408
GSM1607686	6.55616	0	31.9361	1.08261	1.36774	1.08411	1.30376	1.03964	1.51245	1.40519	1.21677	1.30796	1.1359	1.32665	1.1746	1.2686	1.03064	1.0108	1.31915	1.06544	1.38841	1.41922	0.965786	1.26971	1.05618	1.28413	1.43266	1.22951	1.22832	1.39473	1.20329	1.15972	1.20797	1.01218	1.02198	1.14019	1.06811	1.3744	1.15266	1.02774	1.36787	1.33146	1.21937	1.23494	1.05378	1.03034	1.21466	1.05047	1.11895
GSM1607687	3.32055	1	30.6585	1.06153	1.25263	1.07355	1.33697	1.04662	1.23319	1.1881	1.17054	1.21138	1.12346	1.36495	1.10769	1.31562	1.03581	0.977208	1.26396	1.0341	1.16335	1.46941	0.967349	1.31294	1.00969	1.24633	1.38188	1.24212	1.22568	1.32115	1.20258	1.22011	1.28741	0.9717	1.04778	1.14625	1.04828	1.26749	1.13056	0.994106	1.3761	1.34322	1.22135	1.20216	1.0525	1.03755	1.17188	1.08266	1.05442
GSM1607688	2.70411	0	29.2138	1.06556	1.26024	1.11796	1.2541	1.10703	1.25685	1.13249	1.1903	1.16751	1.11652	1.3674	1.13532	1.24527	1.09637	0.997155	1.3676	1.0375	1.15732	1.41949	0.965074	1.33117	1.02827	1.23309	1.34571	1.22695	1.23986	1.20276	1.25144	1.25841	1.29472	0.961109	1.00828	1.12551	1.05445	1.30871	1.15115	1.00747	1.09977	1.36185	1.25707	1.20939	1.05422	1.09792	1.1584	1.03937	1.08199
GSM1607689	5.31233	0	29.1023	1.05786	1.22644	1.0669	1.27692	1.04115	1.29877	1.20634	1.15983	1.09153	1.13945	1.50416	1.13199	1.21302	1.03241	1.01189	1.28305	1.04753	1.25743	1.27157	0.965802	1.3116	1.01343	1.24056	1.36865	1.23856	1.2273	1.13516	1.23486	1.26973	1.24612	1.00163	1.02727	1.12944	1.07044	1.38378	1.15663	0.999945	1.2546	1.25374	1.21565	1.22039	1.05564	1.03191	1.17272	1.11161	1.1089
GSM1607690	3.6411	1	29.2979	1.05953	1.22509	1.07307	1.28078	1.04556	1.28796	1.04258	1.10839	1.2463	1.13611	1.50752	1.11268	1.22766	1.03634	0.99836	1.28171	1.03567	1.18416	1.42623	0.965512	1.31244	0.959267	1.247	1.34833	1.23728	1.24762	1.26933	1.20021	1.14067	1.20145	1.00026	0.990697	1.20331	1.06882	1.18782	1.16312	1.04891	1.25225	1.21694	1.21624	1.18858	1.05202	1.03666	1.15079	1.04691	1.07428
GSM1607691	2.57808	1	29.5161	1.06404	1.25993	1.04811	1.32539	1.01455	1.47069	1.41191	1.20357	1.10442	1.13137	1.41586	1.13263	1.24433	1.00434	0.990096	1.3134	1.03783	1.1121	1.45504	0.964686	1.37251	1.02072	1.24104	1.29255	1.25067	1.21727	1.21278	1.26503	1.40134	1.15805	0.985677	1.06242	1.11916	1.05408	1.20449	1.11655	1.02378	1.31355	1.43843	1.19102	1.19938	1.05758	1.00622	1.13211	1.03518	1.07337
GSM1607692	3.38082	1	30.2971	1.07684	1.23104	1.09227	1.30876	1.05861	1.35643	1.23385	1.13703	1.06792	1.16791	1.39135	1.19151	1.24764	1.05182	1.0227	1.51951	1.05269	1.21849	1.47513	0.966626	1.38466	0.986366	1.24448	1.34664	1.25426	1.25044	1.22422	1.3023	1.36977	1.13892	1.01497	1.05256	1.12763	1.06815	1.31437	1.15221	1.06072	1.32083	1.38941	1.23842	1.24011	1.05713	1.05036	1.21261	1.15518	1.10735
GSM1607693	2.80548	1	31.4059	1.09166	1.19276	1.09894	1.24705	1.05652	1.51256	1.07052	1.14207	1.17074	1.15185	1.46292	1.16757	1.19932	1.05398	1.03958	1.34501	1.06614	1.22229	1.52322	0.967815	1.43064	0.989803	1.27312	1.31447	1.24446	1.22115	1.31665	1.22796	1.34917	1.17922	1.00385	0.998225	1.13357	1.07252	1.36707	1.15613	1.06521	1.27504	1.29233	1.2411	1.26287	1.05634	1.04785	1.17563	1.04169	1.11006
GSM1607694	2.42192	1	31.5728	1.08082	1.20215	1.11862	1.29091	1.0723	1.36682	1.27318	1.23236	1.08147	1.14115	1.42427	1.28841	1.19635	1.06529	0.989463	1.39898	1.06544	1.28363	1.26868	0.96647	1.31763	1.06515	1.43508	1.42384	1.23153	1.23954	1.20522	1.2295	1.44047	1.2006	0.989129	1.02106	1.15285	1.07397	1.52551	1.16934	1.03679	1.32793	1.32724	1.2784	1.28141	1.05725	1.0633	1.1973	1.09993	1.15398
GSM1607695	2.8	1	29.3297	1.04738	1.24537	1.06604	1.25764	1.03111	1.30825	1.24213	1.21091	1.10866	1.14437	1.34452	1.17942	1.16646	1.02174	0.995331	1.26239	1.0604	1.17005	1.33554	0.965032	1.26656	1.03741	1.36837	1.39669	1.23088	1.24549	1.16199	1.22776	1.41685	1.32332	1.00968	1.00682	1.14129	1.05678	1.44949	1.15034	1.00364	1.25	1.25448	1.21562	1.24318	1.05504	1.02221	1.18982	1.05178	1.11449
GSM1607696	2.93973	0	29.7249	1.08004	1.27256	1.10405	1.21105	1.06299	1.37584	1.30762	1.14473	1.06427	1.15057	1.36263	1.15935	1.22223	1.05338	0.991165	1.34769	1.06147	1.20521	1.37464	0.966858	1.42652	0.98759	1.22917	1.33137	1.23941	1.23456	1.2245	1.24698	1.50582	1.22397	0.999081	1.01999	1.1397	1.05466	1.31365	1.14281	1.04792	1.2553	1.38752	1.24254	1.23628	1.0556	1.05539	1.20382	1.1241	1.08605
GSM1607697	3.53151	1	28.5174	1.08485	1.16269	1.07397	1.27977	1.0462	1.43497	1.01632	1.14764	1.24047	1.13318	1.3599	1.14091	1.25616	1.03941	1.03454	1.52477	1.03472	1.28368	1.07268	0.966459	1.31979	1.00882	1.24739	1.33583	1.24795	1.22649	1.21426	1.25081	1.355	1.1659	0.999523	0.980676	1.13429	1.07241	1.24934	1.18442	1.04137	1.08867	1.19288	1.21878	1.22105	1.05146	1.03685	1.19241	1.06858	1.10625
GSM1607698	2.92055	0	30.6198	1.07925	1.25603	1.07009	1.27484	1.0502	1.41527	1.30397	1.20203	1.12197	1.13335	1.43933	1.14236	1.26609	1.04418	1.01996	1.26913	1.03187	1.22476	1.33888	0.967134	1.34232	1.03236	1.3044	1.37943	1.23668	1.23632	1.27668	1.21567	1.40418	1.19052	0.997603	1.04648	1.13457	1.06333	1.2871	1.15118	1.02811	1.33633	1.34398	1.21764	1.23244	1.05433	1.04155	1.18598	1.09783	1.10663
GSM1607699	2.84384	1	30.6296	1.06471	1.33975	1.07561	1.28851	1.06925	1.48	1.07349	1.13971	1.11621	1.11704	1.48229	1.1546	1.22114	1.06065	1.00757	1.32682	1.03722	1.30566	1.45403	0.966837	1.28456	0.996056	1.50168	1.34059	1.26411	1.21896	1.22059	1.20443	1.24487	1.20582	0.952518	1.02964	1.12059	1.07086	1.23142	1.14912	0.992521	1.29511	1.28634	1.22378	1.23621	1.0523	1.06033	1.15632	1.07774	1.11847
GSM1607700	1.5726	0	29.0817	1.0783	1.24007	1.11434	1.30527	1.06479	1.48166	1.29315	1.19274	1.05357	1.1485	1.48762	1.16463	1.2723	1.05476	1.02057	1.45577	1.06543	1.12589	1.63685	0.965888	1.37825	1.02853	1.27634	1.35897	1.22835	1.22794	1.19425	1.21554	1.24235	1.27111	1.03185	1.05351	1.21312	1.07385	1.32335	1.15209	1.07393	1.55642	1.47095	1.26077	1.22145	1.05615	1.056	1.18514	1.10192	1.08867
GSM1607701	6.13699	0	31.4125	1.05708	1.22799	1.07524	1.25953	1.02489	1.28639	1.39038	1.21677	1.14142	1.11889	1.44149	1.25131	1.12037	1.01973	0.979556	1.23592	1.05441	1.30618	1.37681	0.963913	1.2307	1.06535	1.26034	1.40912	1.23115	1.24228	1.21913	1.23304	1.1698	1.19525	0.981843	1.0019	1.11366	1.07437	1.47305	1.16278	0.980485	1.31337	1.28277	1.25126	1.29378	1.05429	1.01589	1.17982	1.03391	1.16731
GSM1607702	4.89315	1	28.8113	1.07301	1.18867	1.04286	1.34346	1.01648	1.29381	0.991044	1.15997	1.11096	1.12852	1.32277	1.11034	1.25908	1.01219	1.02763	1.35916	1.03737	1.27543	1.53268	0.965076	1.28857	1.01137	1.25291	1.34466	1.23223	1.22536	1.16426	1.19901	1.06232	1.13332	1.01102	0.989507	1.15262	1.06195	1.21096	1.1383	1.02604	1.26888	1.23144	1.20328	1.20208	1.05487	1.00738	1.18522	1.03841	1.06534
GSM1607703	4.99178	1	30.0577	1.05987	1.20273	1.11555	1.31402	1.09548	1.29615	1.3054	1.16204	1.28426	1.14348	1.5435	1.16546	1.34174	1.08218	0.986928	1.6016	1.04486	1.24109	1.37603	0.965892	1.34254	1.00009	1.28773	1.32725	1.24498	1.22722	1.45194	1.21671	1.22319	1.17522	0.995449	1.03563	1.12153	1.07327	1.21433	1.14155	1.05734	1.25091	1.38762	1.25332	1.25497	1.05743	1.08624	1.20317	1.04318	1.09553
GSM1607704	1.63014	0	29.6401	1.06983	1.23869	1.06227	1.33108	1.03908	1.29827	1.16719	1.1345	1.37933	1.14962	1.37698	1.12559	1.24772	1.02603	0.995092	1.31729	1.04266	1.19719	1.32195	0.966197	1.33003	0.984267	1.25235	1.34584	1.23416	1.21156	1.38394	1.21574	1.16117	1.29437	1.00697	1.07095	1.12438	1.06412	1.23943	1.12995	1.0362	1.20114	1.33543	1.23187	1.2131	1.05484	1.03025	1.16131	1.10737	1.07843
GSM1607705	2.74795	1	29.5382	1.0706	1.29631	1.09529	1.25026	1.05239	1.47829	1.27932	1.15951	1.18381	1.14911	1.57327	1.1527	1.20438	1.03795	1.01287	1.36103	1.06281	1.15804	1.391	0.965803	1.35659	0.997937	1.33877	1.36944	1.23769	1.23291	1.32346	1.22283	1.57797	1.24165	1.00695	1.02003	1.14125	1.06477	1.28333	1.13804	1.04694	1.30483	1.36838	1.22945	1.22306	1.05751	1.04515	1.17876	1.0978	1.094
GSM1607706	2.89863	1	28.6501	1.08032	1.22065	1.06058	1.27163	1.03328	1.37887	1.01706	1.10717	1.09486	1.1049	1.3652	1.13556	1.23451	1.02712	1.02709	1.28381	1.03718	1.10658	1.22574	0.966292	1.29534	0.975391	1.22884	1.36855	1.23439	1.23317	1.08603	1.28338	1.22714	1.133	0.992171	0.956741	1.15047	1.04648	1.24171	1.1315	0.999698	1.3662	1.16454	1.23077	1.22046	1.05184	1.02452	1.1754	1.05948	1.07909
GSM1607707	3.14795	1	31.1662	1.04991	1.24006	1.06097	1.32993	1.05378	1.30357	1.19429	1.14905	1.19803	1.12057	1.27962	1.11108	1.16258	1.04274	0.986439	1.27949	1.02074	1.19752	1.2326	0.965352	1.3157	0.986814	1.26818	1.37754	1.23295	1.21622	1.26835	1.21841	1.30783	1.25241	0.950208	1.04805	1.12315	1.06865	1.17112	1.1341	0.996416	1.30729	1.36696	1.21723	1.20846	1.0528	1.04464	1.17579	1.03495	1.08201
GSM1607708	3.42192	1	29.4514	1.06646	1.23988	1.06012	1.31823	1.03249	1.36506	1.18514	1.21682	1.25027	1.1453	1.35082	1.10741	1.23005	1.02801	1.01297	1.25308	1.03382	1.22783	1.2378	0.966527	1.36809	1.03109	1.24743	1.35305	1.23698	1.21912	1.34619	1.20887	1.30128	1.29114	0.990118	1.00776	1.12671	1.05777	1.29366	1.14635	1.05546	1.26543	1.29146	1.21783	1.23608	1.05353	1.02409	1.19826	1.12486	1.0842
GSM1607709	3.93151	1	31.1186	1.08365	1.17546	1.0848	1.30815	1.04108	1.32195	1.02711	1.11043	1.03872	1.14239	1.3739	1.23104	1.18603	1.03302	1.00892	1.45496	1.06084	1.24732	1.37417	0.967065	1.26429	0.967805	1.27856	1.31528	1.23155	1.24163	1.1651	1.20762	1.34135	1.20672	1.0328	1.00313	1.18681	1.06552	1.37132	1.11807	1.02796	1.19694	1.28729	1.23262	1.2595	1.0566	1.03192	1.21415	1.06268	1.10859
GSM1607710	3.43562	1	29.3734	1.07787	1.44736	1.07736	1.27275	1.05235	1.39395	1.22394	1.20724	1.17608	1.14341	1.40104	1.14658	1.25949	1.04383	1.01694	1.37896	1.04616	1.16894	1.23784	0.967095	1.36731	1.03509	1.26382	1.3728	1.23501	1.24773	1.29366	1.20671	1.44765	1.23085	1.00334	1.02374	1.13181	1.05055	1.2531	1.18229	1.0387	1.22863	1.28145	1.2162	1.21887	1.0554	1.04346	1.18829	1.04849	1.07678
GSM1607711	2.91507	1	30.1228	1.08565	1.18812	1.08296	1.32167	1.04071	1.42375	1.02708	1.18536	1.21025	1.12695	1.32323	1.15357	1.26825	1.02839	1.03743	1.28823	1.05045	1.30429	1.42057	0.965694	1.29957	1.03662	1.25546	1.33967	1.25997	1.2156	1.24854	1.24676	1.17642	1.14766	1.0055	0.994775	1.14152	1.05915	1.25537	1.1373	1.07286	1.22809	1.2502	1.22423	1.18206	1.05483	1.03192	1.18142	1.0458	1.0616
GSM1607712	4.72329	0	29.0594	1.04396	1.20467	1.07598	1.34624	1.03834	1.28935	1.44157	1.16834	1.10466	1.1435	1.41676	1.20116	1.14594	1.02512	0.978303	1.32744	1.05881	1.23224	1.44369	0.963757	1.24283	1.01342	1.47057	1.39564	1.23451	1.22919	1.16658	1.24645	1.21144	1.24774	0.971323	1.05111	1.13007	1.07029	1.39837	1.14444	0.984574	1.42263	1.41507	1.24362	1.25108	1.05749	1.02936	1.17822	1.07584	1.14753
GSM1607713	4.62192	1	30.3675	1.04547	1.19844	1.04626	1.37701	1.03906	1.30803	1.02304	1.19925	1.2606	1.11402	1.39667	1.09342	1.24001	1.02546	0.987972	1.34467	1.01718	1.17796	1.2361	0.964343	1.27369	1.03162	1.25342	1.32349	1.27923	1.21373	1.30966	1.21544	1.13272	1.23378	0.953355	1.05114	1.1259	1.08072	1.17247	1.16399	0.99458	1.30193	1.28067	1.22354	1.22121	1.05222	1.03011	1.14804	1.0343	1.10691
GSM1607714	1.29589	0	29.2551	1.08081	1.25808	1.13819	1.31677	1.09541	1.42458	1.3312	1.16665	1.20146	1.14803	1.54815	1.16614	1.3433	1.08238	1.02903	1.42786	1.06115	1.19934	1.55784	0.966955	1.35388	1.00046	1.26808	1.33742	1.23932	1.22377	1.3274	1.2263	1.21662	1.19543	1.00006	1.0433	1.13712	1.07463	1.28961	1.13606	1.08851	1.38077	1.41718	1.28597	1.23418	1.05505	1.08653	1.20013	1.10416	1.07004
GSM1607715	3.32603	0	28.3737	1.07719	1.23551	1.12066	1.31867	1.10815	1.36641	1.15853	1.16228	1.15157	1.12353	1.49745	1.14435	1.31853	1.09787	0.986614	1.19072	1.03622	1.12628	1.32548	0.96788	1.3783	1.00885	1.2276	1.3559	1.26655	1.21751	1.26293	1.28411	1.13867	1.2827	0.982679	1.0618	1.14602	1.06353	1.21027	1.14426	1.04115	1.22335	1.36307	1.25832	1.22137	1.052	1.09882	1.17013	1.1213	1.09213
GSM1607716	2.1726	0	30.6211	1.06267	1.17292	1.06924	1.28493	1.04946	1.36911	1.17451	1.19821	1.20152	1.13588	1.40009	1.12894	1.15765	1.0392	0.998302	1.41647	1.03779	1.26456	1.22459	0.965453	1.27692	1.04304	1.22181	1.34427	1.23417	1.23194	1.24742	1.23288	1.1967	1.20016	0.977982	1.03244	1.13937	1.07568	1.45158	1.17874	0.995114	1.16939	1.40356	1.2191	1.24955	1.05482	1.04009	1.13592	1.04255	1.08392
GSM1607717	2.65205	0	29.0856	1.06103	1.23277	1.06508	1.18084	1.0326	1.35131	1.14768	1.12768	1.11239	1.16334	1.40294	1.13498	1.17972	1.0251	0.976304	1.55179	1.05721	1.22327	1.14192	0.964975	1.2913	0.980172	1.25725	1.42307	1.23698	1.23067	1.15756	1.22356	1.30814	1.28772	1.01292	1.01656	1.1261	1.07132	1.27309	1.16956	1.01373	1.21265	1.24178	1.20674	1.25227	1.05282	1.02351	1.19156	1.11096	1.1437
GSM1607718	2.59452	1	29.944	1.05206	1.24927	1.10488	1.30036	1.06244	1.23273	1.38225	1.1097	1.17618	1.15545	1.43666	1.13799	1.35549	1.0537	0.99751	1.42892	1.05245	1.18907	1.45412	0.966789	1.34419	0.964809	1.24639	1.28644	1.2349	1.23976	1.30938	1.20993	1.29714	1.21664	0.986655	1.03338	1.1179	1.05952	1.24283	1.14193	1.0099	1.3955	1.39667	1.24671	1.20921	1.05716	1.05331	1.16481	1.0407	1.10143
GSM1607719	2.55616	1	29.04	1.07778	1.13158	1.06842	1.3107	1.03367	1.35872	1.04782	1.12995	1.05729	1.11987	1.38079	1.13866	1.23884	1.02671	1.01517	1.27699	1.04078	1.30529	1.29616	0.966679	1.24913	0.975434	1.24169	1.30653	1.22936	1.20623	1.14473	1.19515	1.20598	1.17035	0.993901	1.01599	1.1315	1.06338	1.22041	1.13516	1.00071	1.30968	1.32605	1.22187	1.22676	1.05466	1.0249	1.16528	1.0403	1.07243
GSM1607720	2.42466	1	27.6041	1.06238	1.24286	1.0648	1.28608	1.02818	1.30652	0.997159	1.14283	1.1718	1.12176	1.3843	1.18723	1.16249	1.02142	1.01663	1.29341	1.04815	1.22762	1.0726	0.964437	1.22727	0.986745	1.2496	1.37351	1.23645	1.25703	1.17049	1.23167	1.2414	1.29049	0.995337	0.968352	1.12029	1.05919	1.38532	1.14747	0.992778	1.09169	1.22809	1.21836	1.25087	1.05451	1.01915	1.19155	1.15548	1.11245
GSM1607721	2.42192	1	28.7492	1.04745	1.22766	1.043	1.32921	1.03473	1.32309	0.93328	1.15226	1.21241	1.10701	1.23321	1.07842	1.15237	1.02813	1.00373	1.1706	1.02077	1.10314	1.27383	0.966102	1.38489	0.992229	1.30106	1.37662	1.23374	1.21276	1.24501	1.32056	1.24917	1.13347	0.978091	1.00528	1.13155	1.05306	1.12067	1.13218	1.03885	1.26441	1.27626	1.22068	1.1671	1.05101	1.02592	1.15371	1.04808	1.06155
GSM1607722	2.56712	1	29.1607	1.06891	1.42906	1.13802	1.26261	1.10809	1.33487	1.37574	1.18717	1.27021	1.16828	1.48084	1.12156	1.29826	1.09842	1.00258	1.30333	1.05997	1.18012	1.2015	0.966889	1.35967	1.01392	1.35215	1.38261	1.24233	1.23757	1.38958	1.22659	1.47479	1.3068	0.994938	1.03369	1.13701	1.06192	1.37037	1.15555	1.04464	1.338	1.33819	1.27629	1.24136	1.05551	1.09929	1.20233	1.05651	1.08875
GSM1607723	3.00822	0	30.3309	1.07629	1.24335	1.08525	1.28462	1.04938	1.30725	1.32311	1.20703	1.13112	1.1636	1.56741	1.16594	1.22064	1.03536	0.956597	1.53275	1.06187	1.18516	1.37849	0.966083	1.40081	1.03726	1.22002	1.37193	1.25887	1.22228	1.28368	1.23273	1.52433	1.18009	0.987504	1.05167	1.13281	1.06726	1.36055	1.15032	1.07119	1.30726	1.41783	1.23478	1.24795	1.0554	1.04024	1.192	1.03966	1.15109
GSM1607724	2.74521	0	30.5038	1.07871	1.22478	1.08838	1.28003	1.04271	1.55313	1.12079	1.14559	1.06854	1.15196	1.37961	1.16398	1.22257	1.03473	0.986739	1.49042	1.05933	1.21987	1.38479	0.96744	1.34203	1.00386	1.27086	1.34444	1.23482	1.22829	1.16098	1.24435	1.37265	1.27935	1.02568	1.01722	1.19694	1.06334	1.27683	1.16659	1.01283	1.34728	1.37024	1.2287	1.23402	1.05474	1.03441	1.14534	1.06036	1.10686
GSM1607725	4.13151	1	31.3402	1.06113	1.22235	1.08746	1.35582	1.05668	1.4284	1.30711	1.18553	1.19665	1.12247	1.41272	1.13791	1.26655	1.04181	1.01087	1.40854	1.0365	1.16555	1.31371	0.965695	1.39397	1.02901	1.28359	1.34312	1.23963	1.22364	1.3641	1.23529	1.44091	1.1655	0.995798	1.0456	1.15609	1.06578	1.25833	1.14211	1.0275	1.30536	1.37247	1.23105	1.20748	1.05461	1.04767	1.17923	1.0661	1.05907
GSM1607726	3.26301	0	29.7878	1.06977	1.32382	1.10395	1.18096	1.0686	1.2701	0.942619	1.16017	1.23255	1.13719	1.36201	1.16265	1.21323	1.05855	1.0081	1.25147	1.05077	1.21916	1.19663	0.964481	1.22588	1.02099	1.23085	1.37342	1.23154	1.27249	1.15397	1.20742	1.22621	1.19821	1.00182	0.935902	1.12256	1.0414	1.32539	1.17867	0.986181	1.09984	1.1629	1.23436	1.25366	1.05407	1.05915	1.18727	1.06535	1.10706
GSM1607727	3.11507	1	27.1925	1.06609	1.22268	1.11884	1.17792	1.08786	1.44197	1.08063	1.14399	1.1909	1.14934	1.35899	1.24219	1.24477	1.07358	1.00037	1.48339	1.0566	1.23292	1.22522	0.965777	1.27665	0.998539	1.26603	1.35074	1.24191	1.24242	1.24161	1.22361	1.2214	1.21311	0.987008	1.00987	1.12196	1.06894	1.27016	1.15495	1.00594	1.12416	1.1888	1.25991	1.22579	1.05484	1.079	1.20384	1.07238	1.0957
GSM1607728	3.50959	0	29.4796	1.0605	1.19256	1.05428	1.26223	1.03628	1.32295	1.36453	1.16915	1.11596	1.13208	1.35772	1.1959	1.2291	1.02997	1.02189	1.32539	1.04015	1.26856	1.48236	0.965721	1.31496	1.00171	1.23604	1.3447	1.23766	1.21812	1.246	1.21899	1.27556	1.21778	0.979796	1.05756	1.12475	1.07147	1.29506	1.12298	1.00951	1.32077	1.36512	1.21251	1.22825	1.05676	1.02754	1.17499	1.08907	1.13462
GSM1607729	2.06301	0	30.4839	1.08064	1.24312	1.08302	1.21637	1.04726	1.29807	1.24124	1.17287	1.11126	1.1577	1.38652	1.19394	1.19865	1.03674	1.00486	1.39653	1.05841	1.2145	1.41084	0.967267	1.30723	1.01623	1.31409	1.36506	1.24511	1.23853	1.19128	1.20297	1.24916	1.20971	0.996522	1.01613	1.1349	1.06483	1.42963	1.1521	1.03329	1.27479	1.30204	1.23213	1.25072	1.05574	1.03816	1.20415	1.0564	1.09528
GSM1607730	2.88219	1	30.2818	1.06313	1.29941	1.12276	1.2909	1.08352	1.36546	1.17432	1.1677	1.08971	1.16163	1.49194	1.14814	1.25961	1.06602	1.01328	1.36793	1.05984	1.24337	1.35793	0.966485	1.39226	0.998045	1.2477	1.34833	1.24707	1.22804	1.19036	1.2509	1.29304	1.18377	0.985679	1.04064	1.1281	1.06348	1.29027	1.14199	1.03457	1.28993	1.28652	1.26991	1.20764	1.05583	1.07456	1.18778	1.04278	1.07474
GSM1607731	3.15068	0	28.2493	1.0724	1.22885	1.0508	1.34041	1.0219	1.22113	1.28662	1.14368	1.08607	1.12214	1.37428	1.1396	1.18793	1.01131	0.989417	1.49663	1.0414	1.1483	1.35273	0.965699	1.30482	0.975635	1.27113	1.40389	1.24817	1.2273	1.16474	1.23011	1.59926	1.14993	0.988421	1.0236	1.13464	1.05775	1.29464	1.14614	1.02577	1.31734	1.36663	1.19951	1.2098	1.05399	1.01293	1.1558	1.0682	1.11677
GSM1607732	3.47945	0	30.8505	1.07805	1.26063	1.13553	1.27282	1.09388	1.31764	1.37633	1.17775	1.16746	1.15775	1.29157	1.1825	1.21381	1.08403	0.98212	1.33443	1.05884	1.20206	1.32817	0.967714	1.36325	1.01936	1.253	1.37429	1.24244	1.22431	1.33289	1.2154	1.60371	1.22555	0.996254	1.04312	1.12203	1.05901	1.4089	1.13965	1.04006	1.4397	1.35061	1.28091	1.20445	1.05556	1.08476	1.20456	1.04502	1.04411
GSM1607733	5.5589	1	31.1195	1.06265	1.24924	1.11156	1.23467	1.08564	1.33196	1.06879	1.13749	1.14023	1.16487	1.43825	1.12689	1.2993	1.07491	1.01015	1.52296	1.05118	1.19764	1.16442	0.965245	1.29407	0.997005	1.25177	1.34361	1.24989	1.23271	1.22288	1.20113	1.19046	1.23249	1.00278	1.02481	1.14375	1.07647	1.25102	1.18083	1.02063	1.14587	1.23836	1.257	1.25536	1.05283	1.07642	1.22149	1.04849	1.12484
GSM1607734	0.731507	0	31.0958	1.0813	1.1348	1.08789	1.34261	1.04329	1.36538	1.12538	1.18048	1.28732	1.13813	1.33847	1.22046	1.31622	1.03846	1.05106	1.46968	1.05927	1.24661	1.17396	0.966782	1.34509	1.03234	1.22507	1.32087	1.22884	1.25534	1.37776	1.23322	1.19243	1.16083	1.05734	0.999204	1.21366	1.06596	1.23118	1.15865	1.08062	1.32806	1.4168	1.23377	1.21705	1.05644	1.03462	1.17374	1.11616	1.07368
GSM1607735	3.33973	1	30.3284	1.06028	1.20017	1.10374	1.29372	1.06176	1.59401	1.29978	1.17838	1.29533	1.13428	1.59012	1.13514	1.30482	1.05037	1.00012	1.2545	1.06133	1.18476	1.38454	0.965334	1.34698	1.03501	1.2466	1.32423	1.22855	1.22668	1.41337	1.29526	1.28595	1.16269	0.996367	1.04577	1.13637	1.0647	1.25065	1.1521	1.02436	1.28529	1.38975	1.25071	1.22557	1.05497	1.05339	1.15153	1.03896	1.09747
GSM1607736	2.94247	1	30.5833	1.04697	1.23828	1.05185	1.26635	1.02322	1.2414	1.13512	1.17916	1.12322	1.1332	1.40699	1.11844	1.13608	1.01387	1.01243	1.33486	1.04157	1.16299	1.25303	0.966027	1.27438	1.01884	1.253	1.41843	1.2356	1.2576	1.13083	1.21405	1.40062	1.284	1.00177	0.987392	1.12369	1.04664	1.3731	1.15804	0.986203	1.20275	1.21651	1.20269	1.24496	1.05354	1.01451	1.18574	1.06608	1.10591
GSM1607737	3.23014	0	32.023	1.07026	1.20181	1.09856	1.31886	1.0658	1.42185	1.28201	1.18243	1.27222	1.16691	1.4043	1.13384	1.21124	1.05372	1.00024	1.23134	1.05739	1.27597	1.49229	0.965153	1.36462	1.01743	1.52705	1.36765	1.25811	1.22327	1.36819	1.26217	1.4472	1.27222	1.00489	1.01592	1.12643	1.0603	1.30428	1.14051	1.0995	1.27412	1.38246	1.23247	1.2194	1.05602	1.0567	1.17618	1.12539	1.11427
GSM1607738	2.92055	0	29.8127	1.07781	1.23089	1.05584	1.19691	1.02405	1.31621	0.990027	1.09578	1.11315	1.14138	1.38202	1.14713	1.28207	1.01502	0.994217	1.44512	1.04306	1.20662	1.18205	0.965722	1.26772	0.954778	1.27637	1.397	1.23382	1.25034	1.11581	1.19474	1.10486	1.25391	1.00142	0.997756	1.13291	1.06967	1.25031	1.17231	0.995688	1.09704	1.15291	1.20606	1.24584	1.05155	1.01521	1.1932	1.08679	1.09919
GSM1607739	4.70411	1	29.1944	1.07131	1.3217	1.09175	1.28421	1.08256	1.35605	1.12059	1.1937	1.15438	1.11228	1.40498	1.11692	1.20251	1.07211	0.997963	1.30376	1.03173	1.39832	1.3474	0.966087	1.29358	1.03626	1.23572	1.36132	1.23311	1.24459	1.17863	1.21004	1.29938	1.18803	0.975268	0.976341	1.13898	1.05645	1.34043	1.1569	1.00278	1.1774	1.2691	1.22761	1.25466	1.05469	1.07313	1.18135	1.12089	1.09268
GSM1607740	5.6411	1	31.4958	1.07189	1.36052	1.09245	1.22565	1.07301	1.36798	1.20527	1.1713	1.12054	1.16107	1.38114	1.21705	1.20086	1.06472	0.999033	1.48772	1.05545	1.18899	1.35617	0.966704	1.32471	1.01539	1.31543	1.35819	1.23932	1.22307	1.27421	1.26226	1.36496	1.25896	1.01262	1.04398	1.14515	1.07401	1.33005	1.1383	1.01508	1.32024	1.37594	1.23831	1.27468	1.05461	1.06403	1.18116	1.04766	1.11802
GSM1607741	0.484932	0	31.2899	1.08218	1.16525	1.10096	1.32464	1.08159	1.44911	1.30108	1.23133	1.23586	1.14245	1.33337	1.19902	1.241	1.07057	1.00505	1.26948	1.04794	1.30069	1.33317	0.966568	1.37229	1.06428	1.27295	1.32263	1.23813	1.24194	1.34809	1.25895	1.42324	1.20742	1.00573	1.04723	1.15889	1.05794	1.35385	1.18759	1.04477	1.31145	1.41915	1.24912	1.25696	1.05688	1.0725	1.19228	1.03692	1.11332
GSM1607742	0.750685	0	31.0724	1.07748	1.2194	1.05877	1.34309	1.03383	1.35062	1.37558	1.15707	1.12877	1.12568	1.39335	1.16399	1.2123	1.02183	1.02832	1.54023	1.02849	1.3361	1.4658	0.967278	1.41067	1.01652	1.38797	1.41012	1.27234	1.2394	1.3084	1.231	1.34568	1.16933	1.02781	1.04172	1.16429	1.07577	1.3249	1.15442	1.10131	1.4376	1.42744	1.19709	1.2514	1.05948	1.02514	1.17497	1.04503	1.12835
GSM1607743	5.37534	0	29.8968	1.06505	1.39586	1.12484	1.29874	1.08943	1.33149	1.1706	1.12674	1.117	1.14957	1.4486	1.13946	1.32493	1.07657	1.00239	1.32355	1.0615	1.33365	1.42975	0.967745	1.30657	0.979289	1.36924	1.34714	1.25402	1.23664	1.21405	1.23753	1.19689	1.3527	0.976289	1.05256	1.14436	1.06627	1.26792	1.14362	1.0366	1.31502	1.37112	1.27615	1.24151	1.05508	1.08146	1.18613	1.11945	1.08247
GSM1607744	5.48219	1	30.4102	1.06534	1.20781	1.11238	1.33995	1.08504	1.26995	1.24316	1.15563	1.14873	1.1322	1.39119	1.18363	1.2437	1.07259	0.958705	1.34408	1.05757	1.22959	1.54367	0.966053	1.28571	1.0072	1.20133	1.36888	1.23615	1.22769	1.23211	1.21209	1.18995	1.22265	0.969152	1.03443	1.14318	1.06514	1.30715	1.15312	1.01209	1.2813	1.33667	1.27132	1.23024	1.05381	1.07559	1.18264	1.06777	1.08337
GSM1607745	4.37534	1	29.8612	1.06495	1.23795	1.11892	1.33235	1.0855	1.39422	1.136	1.136	1.06997	1.15284	1.42622	1.13213	1.31452	1.07324	1.02144	1.50876	1.05659	1.14177	1.49039	0.964776	1.29136	0.990232	1.21928	1.32252	1.23177	1.2163	1.1669	1.19738	1.32015	1.18928	1.00573	1.0298	1.1324	1.06961	1.27376	1.14295	0.982615	1.50575	1.33741	1.2801	1.23952	1.05414	1.07611	1.17481	1.11879	1.117
GSM1607746	2.58904	1	32.1965	1.0783	1.26548	1.04381	1.30138	1.02093	1.54566	1.18085	1.22505	1.07332	1.14286	1.55473	1.14481	1.30744	1.01273	0.999989	1.21838	1.03528	1.25297	1.42943	0.966592	1.32346	1.05374	1.33274	1.38809	1.24548	1.22334	1.19726	1.28794	1.26383	1.21803	0.999503	1.0516	1.11014	1.07536	1.28499	1.17369	1.03862	1.32458	1.40582	1.19609	1.24151	1.05367	1.01282	1.1936	1.12102	1.12597
GSM1607747	2.66849	1	30.3723	1.07161	1.30501	1.07276	1.26823	1.02115	1.34058	1.21115	1.1632	1.11904	1.15075	1.33067	1.15714	1.18125	1.01164	0.991991	1.57387	1.0579	1.13596	1.41143	0.965641	1.32267	0.995592	1.39338	1.41871	1.23723	1.23036	1.18976	1.20508	1.43006	1.26892	1.01821	1.01832	1.1136	1.05184	1.34184	1.14524	1.00674	1.28188	1.303	1.21664	1.21029	1.05508	1.01248	1.18527	1.05237	1.09871
GSM1607748	2.74521	1	29.1076	1.06554	1.21419	1.11425	1.29636	1.07521	1.29291	1.07603	1.15332	1.23317	1.15568	1.49176	1.18725	1.24433	1.05982	1.02517	1.42168	1.05495	1.16391	1.28393	0.964735	1.31005	0.990764	1.21388	1.33491	1.24621	1.24989	1.24405	1.20791	1.27527	1.14645	1.00686	0.988866	1.1458	1.06423	1.25543	1.13224	1.02709	1.07297	1.20889	1.24224	1.20102	1.05345	1.06642	1.19345	1.13112	1.11132
GSM1607749	2.78356	1	29.37	1.08047	1.25421	1.11506	1.2113	1.07797	1.29798	0.949318	1.20468	1.02538	1.15499	1.37461	1.13302	1.1852	1.07029	0.996021	1.4067	1.05424	1.21349	1.29653	0.966846	1.25482	1.02815	1.25613	1.34649	1.23242	1.26234	1.09951	1.21675	1.49481	1.22073	1.01401	0.976608	1.20341	1.05848	1.36895	1.15493	1.01031	1.1834	1.21992	1.24925	1.24416	1.05464	1.06858	1.15043	1.07206	1.08302
GSM1607750	2.75068	1	30.9716	1.06058	1.25484	1.12099	1.30647	1.09087	1.45083	1.30092	1.2023	1.46367	1.16185	1.43347	1.12079	1.20742	1.0803	1.01957	1.34659	1.05577	1.15892	1.33046	0.964204	1.38231	1.02293	1.23451	1.36825	1.23973	1.21824	1.54765	1.27443	1.44887	1.20654	0.970393	1.02991	1.12813	1.05932	1.38169	1.13857	1.04846	1.39793	1.37131	1.26354	1.22085	1.05355	1.08135	1.19245	1.03281	1.03465
GSM1607751	2.74521	0	28.7373	1.0645	1.26132	1.04911	1.2009	1.03114	1.308	1.27779	1.14768	1.17402	1.11509	1.4113	1.13948	1.18084	1.02437	0.999017	1.33927	1.04115	1.19077	1.22968	0.965453	1.3427	1.00683	1.21362	1.37413	1.23253	1.22155	1.26221	1.23733	1.48528	1.20169	0.992936	1.00928	1.12195	1.05407	1.23067	1.15173	1.04153	1.2525	1.21456	1.19295	1.22591	1.0512	1.02209	1.16239	1.04812	1.08939
GSM1607752	2.69041	1	29.2319	1.06962	1.23415	1.10671	1.20817	1.07399	1.27146	1.22065	1.0874	1.18542	1.14829	1.34545	1.17796	1.26735	1.06524	1.00281	1.28839	1.05912	1.20219	1.10434	0.966878	1.338	0.959768	1.3062	1.35532	1.22935	1.21684	1.26103	1.21621	1.332	1.17361	0.985448	1.00973	1.13375	1.07422	1.25797	1.14735	1.00851	1.22482	1.26128	1.25296	1.228	1.0534	1.06473	1.15828	1.11182	1.10693
GSM1607753	2.63288	1	29.0744	1.08565	1.2824	1.05403	1.24471	1.02587	1.35233	1.09267	1.15097	1.01011	1.14639	1.42404	1.2021	1.20928	1.01823	1.00656	1.50851	1.04873	1.2463	1.31795	0.967451	1.3498	1.01167	1.32519	1.34384	1.23231	1.23383	1.16877	1.23222	1.31871	1.27192	1.06279	1.01629	1.19788	1.06266	1.37924	1.1272	1.06511	1.31999	1.30445	1.18876	1.24908	1.05702	1.01693	1.15645	1.07207	1.1272
GSM1607754	2.6137	1	29.1442	1.04637	1.23421	1.12551	1.35302	1.09649	1.26713	1.24402	1.1257	1.1386	1.12963	1.41678	1.11624	1.26566	1.08112	0.988753	1.49154	1.05746	1.23419	1.31705	0.965325	1.31077	0.978522	1.25487	1.33198	1.24499	1.22819	1.22947	1.20542	1.35367	1.18506	0.978522	1.03985	1.11827	1.06147	1.23764	1.14655	0.999871	1.28979	1.27644	1.26958	1.19938	1.05698	1.08735	1.18615	1.04584	1.08715
GSM1607755	2.60548	0	28.8099	1.08251	1.18339	1.07574	1.32115	1.02916	1.33942	1.31138	1.18198	1.2383	1.1531	1.46176	1.16406	1.17877	1.0232	1.03464	1.47703	1.06302	1.24114	1.3878	0.967761	1.28455	1.03492	1.24363	1.35747	1.2273	1.23167	1.33929	1.1849	1.36815	1.19059	0.978603	1.03104	1.12769	1.0727	1.25496	1.15184	0.994649	1.33092	1.3704	1.23498	1.21927	1.0534	1.02057	1.18482	1.0432	1.08118
GSM1607756	2.5863	1	30.9782	1.06107	1.26903	1.05766	1.12084	1.03531	1.34202	1.10246	1.14637	1.10194	1.12724	1.36664	1.18163	1.19965	1.02449	1.00813	1.39124	1.04189	1.24021	1.33454	0.965809	1.30242	0.994457	1.25297	1.38037	1.23325	1.25488	1.19305	1.25294	1.36641	1.26783	1.01697	1.00891	1.14139	1.06922	1.37259	1.15273	1.00604	1.25855	1.25753	1.19241	1.24638	1.05461	1.0267	1.21726	1.10716	1.08758
GSM1607757	2.57808	1	29.6894	1.07383	1.21817	1.0779	1.30374	1.04493	1.28449	1.13947	1.12276	1.04188	1.15158	1.42439	1.16742	1.14766	1.03836	1.00076	1.37184	1.05728	1.17193	1.26824	0.966964	1.36266	0.974999	1.25094	1.37317	1.2348	1.23568	1.11548	1.2341	1.44674	1.27708	1.01283	1.01456	1.1497	1.06442	1.32223	1.16299	1.05627	1.25901	1.25521	1.22229	1.25315	1.05404	1.03602	1.15802	1.14254	1.09416
GSM1607758	2.48219	0	28.4065	1.06097	1.19442	1.07054	1.25237	1.03164	1.35415	1.09244	1.15805	1.21293	1.11998	1.31972	1.1283	1.22718	1.02061	1.01817	1.3602	1.04928	1.16188	1.1927	0.963965	1.25412	0.994107	1.2603	1.3495	1.23823	1.24296	1.16529	1.21959	1.09723	1.16393	0.982649	0.943638	1.12108	1.058	1.24626	1.1565	0.997673	1.06988	1.24509	1.21059	1.22131	1.05408	1.02233	1.18357	1.0452	1.11021
GSM1607759	2.53973	1	31.0564	1.06386	1.22337	1.12651	1.29597	1.09181	1.32528	1.27961	1.16821	1.14713	1.15567	1.39898	1.16474	1.27616	1.08047	0.977096	1.36715	1.05713	1.2131	1.38635	0.965827	1.31285	1.00728	1.29416	1.37185	1.23525	1.22523	1.2401	1.2111	1.26184	1.28192	0.983104	1.02578	1.13952	1.07206	1.35601	1.13714	1.02087	1.30051	1.32568	1.26882	1.24483	1.05598	1.08257	1.18235	1.11957	1.0836
GSM1607760	2.45479	1	30.1159	1.06928	1.31437	1.05864	1.30727	1.03017	1.32482	1.33932	1.14855	1.19577	1.12756	1.42014	1.25309	1.19978	1.0153	1.00446	1.19777	1.03147	1.11606	1.39135	0.965306	1.31092	0.984471	1.24144	1.36099	1.23422	1.24347	1.25491	1.20697	1.42926	1.18247	0.981568	1.05202	1.11635	1.05442	1.22815	1.12825	1.00959	1.32707	1.41128	1.21005	1.18025	1.05656	1.02173	1.1692	1.0537	1.1006
GSM1607761	2.47397	0	31.2434	1.07719	1.09574	1.10687	1.28948	1.07645	1.65091	1.28191	1.24421	1.40568	1.14691	1.34366	1.1699	1.35315	1.06596	1.0321	1.23593	1.05771	1.37722	1.53549	0.965488	1.33089	1.05986	1.44913	1.37143	1.25733	1.22985	1.53291	1.27998	1.29567	1.14413	1.00278	1.0383	1.13648	1.0681	1.51634	1.13601	1.03523	1.34166	1.4271	1.2569	1.26017	1.05623	1.06723	1.18496	1.03314	1.06356
GSM1607762	2.39726	1	29.5696	1.0622	1.3521	1.10746	1.24471	1.07809	1.36107	1.00985	1.16555	1.14154	1.15151	1.39117	1.10868	1.23052	1.07001	0.981645	1.40942	1.05397	1.1969	1.21784	0.967119	1.26884	1.01312	1.23771	1.37445	1.24021	1.23036	1.16196	1.20088	1.1974	1.29871	0.994754	0.993682	1.12158	1.05891	1.3011	1.15699	1.00734	1.15562	1.28193	1.26027	1.23178	1.05525	1.06929	1.18761	1.09974	1.08748
GSM1607763	2.48219	1	31.684	1.08048	1.39659	1.11812	1.2869	1.09832	1.35941	1.35341	1.22998	1.1967	1.13638	1.53204	1.14445	1.26589	1.08616	1.0044	1.24863	1.03636	1.23515	1.47514	0.965908	1.44819	1.03956	1.23553	1.36735	1.26487	1.22137	1.3466	1.23084	1.41831	1.19217	0.997512	1.04751	1.11992	1.06225	1.27169	1.14982	1.06903	1.33899	1.40358	1.26121	1.23448	1.05359	1.08997	1.20535	1.05415	1.09347
GSM1607764	4.95342	0	30.3373	1.07736	1.19883	1.07386	1.33831	1.02874	1.38646	1.316	1.1289	1.07837	1.1687	1.43204	1.18306	1.2667	1.01821	1.01844	1.36549	1.05861	1.26661	1.42558	0.966547	1.32811	0.983818	1.25412	1.32714	1.24541	1.2325	1.22535	1.30259	1.18828	1.16864	1.01268	1.05349	1.17865	1.07962	1.1848	1.18425	1.04175	1.34618	1.38915	1.2278	1.24613	1.0548	1.01995	1.17952	1.03606	1.14682
GSM1607765	5.03288	1	30.6226	1.04999	1.19061	1.05722	1.32371	1.04004	1.35438	1.09718	1.12252	1.15092	1.12809	1.35586	1.0656	1.13707	1.02736	1.01055	1.23519	1.0298	1.20752	1.46221	0.965337	1.25689	0.978781	1.23827	1.35343	1.2317	1.20547	1.1697	1.23018	1.09047	1.195	0.989058	0.981897	1.14046	1.06933	1.19451	1.14703	1.0039	1.24304	1.20389	1.24111	1.19047	1.05096	1.03089	1.18096	1.0718	1.07468
GSM1607766	0.832877	0	28.8284	1.0607	1.19544	1.07133	1.24424	1.03886	1.22581	1.1812	1.21333	1.15192	1.14354	1.45699	1.17305	1.19394	1.02887	0.995622	1.58371	1.05888	1.25678	1.28969	0.965595	1.34672	1.04617	1.31244	1.33535	1.24229	1.22555	1.24084	1.20111	1.49214	1.22115	0.983251	1.05135	1.1165	1.07125	1.2997	1.16232	1.02723	1.25822	1.32152	1.21832	1.23265	1.05545	1.02977	1.1742	1.03934	1.11736
GSM1607767	1.7863	0	31.5446	1.08782	1.20597	1.07464	1.31102	1.03834	1.34479	1.26289	1.12955	1.12835	1.15417	1.48785	1.16162	1.27083	1.02974	0.99197	1.3797	1.06251	1.28148	1.40212	0.966981	1.34576	0.981679	1.22179	1.32928	1.25449	1.23686	1.24016	1.21326	1.26637	1.17066	1.0138	1.04113	1.13822	1.06983	1.30664	1.16737	1.02179	1.34318	1.35683	1.22443	1.2337	1.05567	1.0297	1.20574	1.08831	1.10412
GSM1607768	5.56986	0	29.3253	1.06275	1.18205	1.0921	1.23121	1.04499	1.29427	1.08451	1.15918	1.12562	1.1585	1.38274	1.16589	1.19653	1.03455	1.00398	1.46089	1.05896	1.28929	1.33859	0.96561	1.2979	1.00428	1.27067	1.33975	1.25755	1.2216	1.21159	1.22102	1.20705	1.34671	0.977782	1.03758	1.1778	1.07476	1.22034	1.15846	1.021	1.28375	1.38196	1.23737	1.25867	1.05337	1.03581	1.19486	1.03062	1.10186
GSM1607769	5.00548	1	30.4305	1.079	1.34439	1.11785	1.31958	1.07998	1.3869	1.36629	1.20261	1.33267	1.16292	1.48726	1.16021	1.29498	1.07431	1.01142	1.3784	1.06545	1.15364	1.49682	0.966742	1.3576	1.03013	1.4144	1.43935	1.23223	1.22605	1.42864	1.2242	1.27316	1.28476	0.980489	1.03652	1.11239	1.07001	1.37191	1.13452	1.05508	1.32561	1.3867	1.26033	1.25308	1.05453	1.07143	1.20648	1.17175	1.09084
GSM1607770	5.12877	0	30.1046	1.07423	1.38678	1.09787	1.29808	1.08067	1.35096	1.33984	1.11579	1.34195	1.13026	1.40396	1.16682	1.24706	1.06804	1.01299	1.3368	1.0452	1.25369	1.64315	0.966021	1.30527	0.975894	1.29858	1.36421	1.23318	1.23306	1.43659	1.19019	1.15339	1.29035	1.0577	1.03226	1.18308	1.07669	1.31537	1.16252	1.04352	1.46011	1.38931	1.24107	1.24979	1.05373	1.07167	1.17851	1.05896	1.11878
GSM1607771	5.54795	1	27.7759	1.05831	1.26571	1.06038	1.33188	1.03423	1.45886	1.0508	1.16941	1.10594	1.12255	1.4057	1.09588	1.28472	1.02542	1.0183	1.28754	1.0258	1.17254	1.17514	0.965187	1.23793	1.01311	1.24614	1.33086	1.22817	1.22839	1.09547	1.24571	1.19244	1.1466	0.983298	0.975764	1.16189	1.07175	1.21343	1.15348	0.975643	1.18787	1.10314	1.22286	1.22783	1.05306	1.02508	1.15971	1.05103	1.07414
GSM1607772	5.08219	1	30.8509	1.05332	1.21263	1.04155	1.29753	1.02393	1.25389	0.852757	1.10103	1.15094	1.11229	1.25774	1.10951	1.19764	1.01488	1.00497	1.30762	1.02704	1.25801	1.34745	0.964706	1.24534	0.983068	1.24983	1.38439	1.22656	1.19039	1.13876	1.256	0.993816	1.21348	0.99055	0.994819	1.14216	1.07519	1.17457	1.14281	1.00487	1.07754	1.17894	1.21486	1.20063	1.05046	1.01511	1.17275	1.04344	1.08358
GSM1607773	6.32877	1	30.3579	1.0772	1.232	1.08318	1.29248	1.03937	1.32582	1.31293	1.15788	1.04361	1.15536	1.4195	1.15552	1.18754	1.02673	0.990343	1.33979	1.06033	1.24682	1.31712	0.966762	1.34619	0.995885	1.25738	1.3784	1.25946	1.22881	1.1762	1.26175	1.2925	1.24099	1.00722	1.05734	1.13619	1.05581	1.33821	1.175	1.04438	1.30798	1.35667	1.22896	1.24327	1.05545	1.03059	1.18865	1.06407	1.13173
GSM1607774	1.36712	0	28.3537	1.06264	1.18252	1.09256	1.29502	1.06234	1.44161	1.32424	1.18697	1.20379	1.14541	1.47997	1.1626	1.21238	1.05202	0.997341	1.34049	1.04385	1.21035	1.32641	0.966252	1.39439	1.01753	1.25169	1.32715	1.24273	1.25018	1.35792	1.27889	1.51823	1.16762	0.97819	1.0213	1.12775	1.05855	1.36767	1.14575	1.06865	1.33396	1.39403	1.2361	1.24239	1.05668	1.05335	1.15658	1.09127	1.10405
GSM1607775	1.86027	0	28.9802	1.07581	1.26058	1.11864	1.26527	1.10292	1.46773	1.26787	1.19875	1.16734	1.13096	1.41822	1.18366	1.22117	1.09068	1.0276	1.41251	1.04342	1.16345	1.35535	0.967107	1.38489	1.03497	1.238	1.35186	1.25692	1.25888	1.3112	1.25141	1.65684	1.18342	1.00448	1.02169	1.13594	1.05028	1.3221	1.13521	1.04295	1.30815	1.35543	1.25508	1.21083	1.058	1.09391	1.16934	1.10057	1.09561
GSM1607776	3.01096	1	29.8407	1.08512	1.26541	1.07666	1.34023	1.03747	1.35258	1.27952	1.20713	1.22119	1.17449	1.44137	1.171	1.32389	1.02908	1.0463	1.2634	1.06393	1.36598	1.9115	0.967221	1.35462	1.03184	1.26036	1.33563	1.25508	1.2131	1.38079	1.2848	1.01801	1.21617	1.01551	1.07539	1.11301	1.06682	1.31625	1.14886	1.08226	1.40245	1.40542	1.22979	1.2803	1.05652	1.02883	1.20494	1.03083	1.09234
GSM1607777	3.33973	1	30.6541	1.07179	1.21613	1.15512	1.32579	1.1156	1.44679	1.28417	1.16749	1.10327	1.14904	1.48305	1.14935	1.37067	1.1008	1.01685	1.6163	1.05971	1.11474	1.29096	0.965404	1.36134	0.995318	1.28446	1.40705	1.26126	1.23001	1.21956	1.25427	1.30793	1.20104	0.972663	1.03896	1.19765	1.06066	1.24863	1.14872	1.02734	1.40082	1.40938	1.29715	1.22652	1.05547	1.10652	1.18962	1.16389	1.0665
GSM1607778	5.21644	1	30.7193	1.06118	1.28687	1.08253	1.30396	1.04284	1.34184	1.28543	1.10083	1.18686	1.11314	1.35738	1.12566	1.26644	1.03602	1.00355	1.25053	1.04581	1.27331	1.22836	0.965166	1.29923	0.957034	1.23875	1.2836	1.23308	1.23088	1.27764	1.18684	1.14175	1.2176	0.982917	0.999806	1.13061	1.06256	1.18309	1.1665	0.992945	1.29141	1.31505	1.22252	1.24238	1.05361	1.03391	1.1741	1.0334	1.15027
GSM1607779	0.0630137	0	30.7821	1.07095	1.22074	1.07408	1.30955	1.03333	1.37994	1.31937	1.15458	1.23547	1.15356	1.49192	1.14793	1.22116	1.0283	0.999375	1.33749	1.06186	1.13871	1.37186	0.967434	1.3774	1.0009	1.2249	1.36075	1.23535	1.22278	1.32457	1.25643	1.33613	1.23271	0.989966	1.0294	1.13311	1.06843	1.2405	1.14129	1.03883	1.3437	1.4016	1.21673	1.23358	1.05357	1.02447	1.15819	1.07674	1.09585
GSM1607780	3.22192	1	30.1102	1.06498	1.20431	1.07884	1.28383	1.03468	1.45963	1.45258	1.221	1.38054	1.15826	1.41087	1.15271	1.17509	1.02737	1.00545	1.16576	1.05919	1.17551	1.39127	0.965246	1.39277	1.04805	1.25359	1.31486	1.26842	1.2262	1.46605	1.29769	1.46228	1.19268	0.990401	1.0417	1.11703	1.07141	1.30982	1.14136	1.07431	1.3278	1.3787	1.23029	1.23031	1.05684	1.02666	1.14572	1.09485	1.11534
GSM1607781	3.14247	1	29.6821	1.05993	1.19665	1.10157	1.22277	1.06776	1.32578	1.13021	1.17135	1.1346	1.15115	1.30158	1.13072	1.1593	1.05567	0.976522	1.38731	1.05914	1.21138	1.33099	0.966811	1.28079	1.00542	1.28928	1.36342	1.22497	1.24325	1.17953	1.2878	1.54995	1.38383	1.01348	1.01801	1.17696	1.07363	1.41756	1.13581	1.0031	1.22741	1.28018	1.23735	1.22882	1.05679	1.05895	1.16789	1.05283	1.1164
GSM1607782	3.2274	1	29.5369	1.0715	1.23651	1.10653	1.27919	1.0927	1.27067	1.01232	1.20111	1.01984	1.12149	1.41074	1.18859	1.2617	1.08242	1.01583	1.4777	1.03591	1.21313	1.28073	0.966505	1.27962	1.0457	1.25469	1.3556	1.23694	1.24768	1.14014	1.22034	1.3815	1.20029	1.00144	1.00255	1.14414	1.058	1.2455	1.1637	0.998782	1.22185	1.26234	1.24648	1.2222	1.05567	1.08471	1.19186	1.09661	1.07856
GSM1607783	3.07671	1	29.1488	1.07593	1.33859	1.05411	1.22277	1.0412	1.26617	1.02602	1.16026	1.08316	1.10335	1.34148	1.14198	1.1283	1.0324	0.997928	1.27281	1.02349	1.14538	1.00785	0.966685	1.28335	1.02223	1.26128	1.39793	1.23249	1.24485	1.0838	1.20789	1.35572	1.2321	0.976134	0.966211	1.13996	1.05343	1.46711	1.16594	0.989749	1.15517	1.18242	1.19342	1.24332	1.05308	1.03196	1.19491	1.03889	1.11378
GSM1607784	2.87945	1	30.0511	1.06126	1.29464	1.06742	1.29492	1.03413	1.39766	1.24857	1.15513	1.22992	1.15073	1.36774	1.23081	1.19358	1.02105	0.983066	1.46961	1.04797	1.24816	1.37994	0.964427	1.30548	0.992457	1.49855	1.34626	1.22875	1.25683	1.29759	1.23303	1.30546	1.2367	1.00878	1.02968	1.1262	1.06749	1.3146	1.12168	1.02151	1.29101	1.30786	1.20787	1.19622	1.05612	1.02532	1.21044	1.07231	1.11326
GSM1607785	3.24384	1	30.5874	1.08185	1.23676	1.06372	1.26746	1.04621	1.34155	1.18048	1.19126	1.0821	1.12131	1.49445	1.16128	1.32403	1.04126	0.988854	1.48504	1.03414	1.1937	1.4055	0.966978	1.33073	1.02329	1.25088	1.4494	1.24281	1.21968	1.23108	1.21104	1.24435	1.18962	0.977463	1.05731	1.12102	1.05614	1.27007	1.15955	1.00658	1.27954	1.39129	1.21269	1.24618	1.05164	1.03677	1.20011	1.12358	1.09399
GSM1607786	3.26575	1	29.348	1.07367	1.29287	1.07956	1.3017	1.03927	1.31695	1.16442	1.14315	1.08781	1.15876	1.41992	1.15468	1.21274	1.02885	0.996396	1.33559	1.06547	1.20302	1.46219	0.966765	1.38621	0.995266	1.26066	1.35558	1.24191	1.2265	1.21507	1.21199	1.34587	1.21896	1.00965	1.03964	1.15384	1.0672	1.36283	1.1481	1.03979	1.35419	1.34809	1.22808	1.24964	1.05605	1.03076	1.19897	1.05325	1.08453
GSM1607787	4.95342	1	31.4583	1.04311	1.30491	1.1259	1.33974	1.09114	1.41173	1.31208	1.18345	1.41074	1.13976	1.37578	1.10277	1.23991	1.07686	0.985516	1.46475	1.06187	1.27728	1.53219	0.966152	1.29751	1.02675	1.25071	1.32065	1.28436	1.2317	1.44073	1.2107	1.19336	1.25359	0.99486	1.05159	1.14784	1.07089	1.2886	1.1355	1.03438	1.2555	1.47247	1.27044	1.23689	1.05454	1.08192	1.15751	1.03883	1.08285
GSM1607788	3.64932	1	29.1661	1.07305	1.2372	1.11335	1.29897	1.08196	1.34061	1.09191	1.15939	1.10148	1.15601	1.44821	1.12816	1.31322	1.07142	0.976859	1.42922	1.0581	1.284	1.30583	0.966326	1.36745	1.00686	1.23921	1.36163	1.24827	1.21485	1.19779	1.22888	1.35681	1.2355	1.00451	1.022	1.13206	1.0602	1.24808	1.1508	1.01498	1.40316	1.28791	1.24815	1.23495	1.05387	1.07288	1.1771	1.08435	1.11471
GSM1607789	3.57534	1	29.8668	1.08299	1.21501	1.05772	1.27742	1.03056	1.38071	1.06682	1.1984	1.04992	1.14152	1.31865	1.21185	1.19622	1.02041	0.987837	1.29682	1.04506	1.21217	1.34724	0.967022	1.30329	1.03163	1.28936	1.39865	1.23671	1.25549	1.18272	1.30926	1.48198	1.23534	1.01181	0.985811	1.12914	1.05368	1.37877	1.15815	1.00899	1.26705	1.24771	1.20138	1.24937	1.054	1.02173	1.21916	1.06237	1.11491
GSM1607790	2.80548	1	30.6971	1.08442	1.39384	1.14266	1.35016	1.09872	1.45807	1.38611	1.1959	1.13079	1.17343	1.55975	1.16918	1.25269	1.08154	1.00699	1.35669	1.06539	1.20343	1.41575	0.966478	1.40409	1.01295	1.26837	1.36732	1.23801	1.22555	1.29706	1.30723	1.57187	1.21476	1.00356	1.04843	1.13084	1.06544	1.33307	1.15145	1.05354	1.33562	1.40455	1.29283	1.24343	1.05867	1.09132	1.18085	1.06447	1.05824
GSM1607791	2.90411	1	29.5403	1.06985	1.21055	1.11998	1.20271	1.0898	1.43772	0.99566	1.13517	1.18758	1.13536	1.45229	1.19182	1.22566	1.0812	1.00762	1.34579	1.05696	1.29037	1.22704	0.966983	1.326	0.984265	1.24274	1.33895	1.23362	1.22305	1.22169	1.21001	1.26553	1.25347	1.00235	1.03605	1.17182	1.07194	1.18574	1.13199	1.00274	1.17515	1.24738	1.26411	1.2517	1.05586	1.08069	1.18554	1.04984	1.1015
GSM1607792	1.64932	0	30.31	1.06263	1.29259	1.06496	1.31581	1.04112	1.40683	1.32497	1.18695	1.11141	1.14149	1.42399	1.13316	1.17601	1.0349	0.977988	1.35613	1.05179	1.17022	1.45221	0.965164	1.31833	1.0245	1.22527	1.37943	1.23583	1.22376	1.17058	1.20431	1.44837	1.24316	0.968774	1.04163	1.11645	1.05153	1.42188	1.1322	1.01364	1.33954	1.42552	1.21832	1.22313	1.05644	1.0321	1.18433	1.08064	1.10433
GSM1607793	2.27671	0	28.8969	1.07554	1.20139	1.06128	1.2293	1.04312	1.31607	1.19338	1.14469	1.19696	1.09598	1.30937	1.15682	1.24275	1.03503	1.01982	1.34032	1.02809	1.25571	1.25926	0.966393	1.31454	1.00098	1.25539	1.31828	1.23233	1.25223	1.28113	1.2168	1.2468	1.14595	0.995465	0.988627	1.1674	1.06801	1.30625	1.17069	1.01548	1.32393	1.27959	1.20775	1.17728	1.05049	1.03415	1.17072	1.12413	1.05528
GSM1607794	2.92329	1	29.7735	1.05435	1.18639	1.05933	1.2893	1.02997	1.21548	1.26496	1.13227	1.15813	1.13617	1.40012	1.10677	1.18851	1.02227	1.01121	1.18707	1.04348	1.14092	1.4473	0.964892	1.30448	0.993545	1.24021	1.39557	1.23338	1.21287	1.23223	1.20784	1.31253	1.21478	0.986991	1.01029	1.12274	1.06636	1.22868	1.12377	0.999257	1.31468	1.1929	1.20682	1.21938	1.0551	1.02126	1.16384	1.04661	1.10769
GSM1607795	0.323288	0	29.3355	1.06419	1.28074	1.06363	1.30342	1.03452	1.22346	1.25039	1.10452	1.09897	1.15172	1.32814	1.13929	1.27973	1.024	1.01354	1.57309	1.04948	1.25104	1.30273	0.966945	1.29029	0.959367	1.25097	1.35803	1.23254	1.21531	1.1863	1.19392	0.96972	1.21549	1.00131	1.03406	1.11999	1.07748	1.25415	1.17127	1.02834	1.214	1.34445	1.21111	1.24334	1.05366	1.02596	1.21445	1.04725	1.10889
GSM1607796	3.03288	1	31.1211	1.07835	1.16893	1.05102	1.30808	1.02484	1.34378	1.23454	1.22143	1.33931	1.12053	1.34082	1.20506	1.22944	1.01303	1.02775	1.24238	1.02312	1.13836	1.47186	0.964624	1.44458	1.04377	1.39434	1.37774	1.24181	1.24049	1.39362	1.27721	1.28808	1.14564	0.976813	1.06545	1.12913	1.05455	1.28401	1.15476	1.10912	1.34122	1.37728	1.19187	1.19792	1.05459	1.01601	1.14042	1.10229	1.11105
GSM1607797	2.6137	1	31.4239	1.08657	1.20304	1.07376	1.3219	1.05337	1.49584	1.29546	1.17944	1.12581	1.15333	1.4679	1.14586	1.32429	1.04621	1.03025	1.38761	1.03054	1.23786	1.3363	0.965967	1.36085	1.01937	1.25139	1.36938	1.23813	1.23116	1.25489	1.30021	1.24563	1.18237	1.01123	1.03986	1.1483	1.06446	1.3767	1.14718	1.0537	1.27218	1.37992	1.21423	1.22958	1.05525	1.04458	1.18444	1.05352	1.0956
GSM1607798	2.28493	1	28.5777	1.06275	1.27965	1.07195	1.2691	1.04043	1.38885	1.14259	1.12263	1.10751	1.15003	1.47482	1.14676	1.19714	1.03194	0.994459	1.48134	1.05196	1.15397	1.22434	0.966167	1.32102	0.980101	1.2225	1.38826	1.24106	1.2305	1.16853	1.2476	1.33835	1.22123	0.992885	1.03866	1.17346	1.06549	1.43292	1.16073	1.03312	1.23801	1.25993	1.23575	1.24571	1.05276	1.03161	1.1937	1.11616	1.10016
GSM1607799	0.693151	0	29.6348	1.0615	1.27871	1.07127	1.27986	1.03941	1.3098	1.28451	1.14703	1.15615	1.15006	1.32121	1.14183	1.16859	1.02939	0.968336	1.5069	1.0604	1.17279	1.42985	0.966387	1.32701	1.00365	1.31114	1.39298	1.24428	1.22523	1.21913	1.22086	1.33174	1.22528	0.987061	1.02395	1.12539	1.05842	1.36365	1.18168	1.02707	1.34125	1.33878	1.22058	1.22516	1.05565	1.0313	1.17744	1.04352	1.14257
GSM1607800	3.43014	1	28.5736	1.04629	1.23901	1.0607	1.26382	1.0381	1.23902	1.25282	1.1828	1.10898	1.13409	1.3587	1.13905	1.11842	1.02613	0.991856	1.36042	1.04486	1.15026	1.2324	0.964525	1.28469	1.02411	1.27629	1.37704	1.22719	1.21531	1.09982	1.26611	1.48481	1.30372	0.964868	1.04983	1.12578	1.07146	1.29273	1.11307	0.970335	1.24781	1.32877	1.21525	1.2424	1.05646	1.02904	1.15667	1.0986	1.14698
GSM1607801	1.4274	0	32.129	1.08243	1.36177	1.09335	1.30482	1.04905	1.31847	1.13885	1.18419	1.10064	1.16511	1.35538	1.14013	1.23904	1.0415	1.02247	1.30342	1.06159	1.21689	1.42257	0.967729	1.36972	1.02099	1.24053	1.38465	1.23686	1.22007	1.23924	1.24038	1.35994	1.32275	1.02814	1.02137	1.12789	1.06082	1.28516	1.15948	1.00773	1.39823	1.32554	1.23755	1.23328	1.05417	1.04068	1.17813	1.04893	1.08403
GSM1607802	2.65205	1	29.4957	1.08432	1.27707	1.12708	1.31052	1.11779	1.33227	1.1594	1.22133	1.13408	1.14348	1.41298	1.14155	1.25183	1.11132	1.03131	1.41187	1.0377	1.15127	1.47111	0.966998	1.3877	1.0436	1.27193	1.38464	1.2343	1.24014	1.29352	1.19952	1.36593	1.21497	0.981087	1.04078	1.19445	1.06202	1.18789	1.15602	1.06165	1.31029	1.30863	1.27267	1.23516	1.0544	1.10864	1.19147	1.12464	1.0613
GSM1607803	1.17534	0	30.6198	1.0696	1.25349	1.08699	1.29379	1.03854	1.39987	1.34446	1.15538	1.24505	1.15214	1.43123	1.20192	1.25026	1.0267	1.01352	1.35824	1.05986	1.2274	1.40594	0.965989	1.36675	0.982291	1.33208	1.32818	1.23708	1.24727	1.35218	1.29155	1.44265	1.16592	1.00002	1.0151	1.13548	1.07062	1.26949	1.11267	1.06111	1.30315	1.3018	1.22716	1.20956	1.05605	1.03077	1.16786	1.06475	1.09893
GSM1607804	3.31781	1	29.6705	1.07396	1.19064	1.07192	1.39263	1.03899	1.18133	1.41891	1.15991	1.11049	1.1536	1.28058	1.16287	1.18746	1.02412	1.02182	1.20149	1.0581	1.22385	1.43411	0.966582	1.35046	1.00609	1.22129	1.37266	1.23758	1.23887	1.20813	1.20428	1.45171	1.2529	1.00503	1.03472	1.13469	1.04969	1.26462	1.16658	1.01036	1.27852	1.3864	1.22443	1.20305	1.05607	1.03008	1.20731	1.06343	1.07303
GSM1607805	3.23836	1	29.7301	1.05061	1.26154	1.10709	1.28854	1.0766	1.31763	1.06053	1.10577	1.40823	1.12263	1.54057	1.12571	1.36352	1.06754	1.01492	1.27797	1.05306	1.22892	1.2518	0.964853	1.34852	0.971167	1.23799	1.32658	1.25065	1.23525	1.48213	1.20863	1.22738	1.18666	0.995389	1.00169	1.12529	1.06877	1.28981	1.13568	1.02847	1.27675	1.23536	1.25257	1.24661	1.05325	1.06713	1.17304	1.05112	1.09185
GSM1607806	1.59452	0	31.7954	1.07987	1.20867	1.08297	1.31819	1.03002	1.50349	1.18061	1.20538	1.27917	1.14818	1.46456	1.14903	1.21423	1.02291	1.02837	1.33761	1.05595	1.385	1.47813	0.964529	1.25767	1.04668	1.50764	1.3799	1.24819	1.21935	1.38857	1.19232	1.17681	1.16855	1.00006	1.00812	1.11812	1.06075	1.32242	1.14483	1.05098	1.34166	1.38312	1.21729	1.23221	1.052	1.02082	1.20066	1.04665	1.10656
GSM1607807	2.72877	1	29.9394	1.06298	1.1803	1.08592	1.14403	1.04237	1.42381	1.11794	1.19145	1.03833	1.14132	1.34534	1.27126	1.28778	1.03254	1.00784	1.48212	1.05712	1.31028	1.72886	0.965912	1.22887	1.0338	1.22208	1.31623	1.2357	1.24775	1.1691	1.24672	1.0383	1.19273	1.00327	1.03123	1.12001	1.07936	1.3008	1.16537	1.00827	1.2487	1.3462	1.23181	1.24832	1.05692	1.03311	1.18109	1.04719	1.10299
GSM1607808	2.68219	1	29.7318	1.07435	1.30505	1.10693	1.31229	1.07248	1.33178	1.24845	1.17971	1.09613	1.15273	1.478	1.16231	1.21007	1.06208	1.02984	1.30476	1.05623	1.23795	1.33513	0.966842	1.36292	1.0128	1.23864	1.41627	1.24187	1.22719	1.22105	1.21921	1.28033	1.21479	0.98716	1.04408	1.18369	1.0574	1.39018	1.16415	1.06344	1.3609	1.36085	1.24815	1.26614	1.05534	1.06531	1.18148	1.04571	1.09404
GSM1607809	2.85753	1	30.1434	1.06549	1.21436	1.08466	1.32511	1.04803	1.30913	1.30017	1.14777	1.11117	1.15034	1.34283	1.17756	1.18859	1.03544	0.990685	1.47173	1.05671	1.19083	1.31825	0.965223	1.36306	1.01197	1.26836	1.35616	1.24095	1.2214	1.20006	1.26337	1.47743	1.18871	0.970681	1.03572	1.1279	1.07325	1.39752	1.16041	1.0237	1.37966	1.33573	1.23392	1.23933	1.05509	1.03922	1.18052	1.11487	1.12628
GSM1607810	3.47945	0	29.8509	1.07656	1.18116	1.06911	1.32858	1.03579	1.38399	1.29335	1.14273	1.12039	1.14007	1.31427	1.16064	1.22741	1.03046	1.00237	1.40677	1.05859	1.26827	1.45744	0.967057	1.28999	1.00142	1.25376	1.31879	1.23173	1.24876	1.19574	1.29839	1.33706	1.26387	1.00436	1.03291	1.18869	1.0569	1.24817	1.1581	1.01555	1.29994	1.31256	1.21203	1.20683	1.05183	1.02664	1.15567	1.06445	1.09049
GSM1607811	2.42466	1	30.4387	1.06014	1.36391	1.08983	1.2737	1.04415	1.26171	1.2576	1.12265	1.2037	1.16903	1.39602	1.13789	1.25145	1.03127	1.0007	1.47036	1.06097	1.20111	1.51758	0.965847	1.35206	0.973745	1.25674	1.33337	1.23131	1.22217	1.34184	1.17352	1.30008	1.18038	0.989042	1.05163	1.12541	1.06615	1.2225	1.13143	1.05313	1.27637	1.40143	1.23147	1.18427	1.05653	1.03603	1.1877	1.05461	1.08507
GSM1607812	3.24658	1	30.4452	1.06956	1.28097	1.10169	1.32146	1.05367	1.40862	1.27806	1.17944	1.3481	1.16315	1.36981	1.13411	1.23981	1.04377	1.02469	1.62136	1.05778	1.17219	1.39912	0.967099	1.41628	1.01544	1.25911	1.37402	1.25106	1.21842	1.46705	1.26244	1.42921	1.26831	0.99512	1.03453	1.12358	1.06384	1.2335	1.14812	1.06908	1.30643	1.34999	1.24216	1.2551	1.05564	1.04514	1.16696	1.04289	1.07908
GSM1607813	2.22192	0	28.5777	1.05154	1.21688	1.10083	1.1893	1.08042	1.45132	1.04415	1.15954	1.14339	1.14269	1.37055	1.11919	1.27539	1.07095	0.987904	1.47405	1.05431	1.23458	1.46796	0.965432	1.28571	1.00308	1.28237	1.36116	1.2356	1.21662	1.19305	1.19545	1.21687	1.28732	0.974173	1.04961	1.1217	1.07184	1.17578	1.15355	0.979665	1.31195	1.35222	1.25181	1.22413	1.05322	1.07112	1.16859	1.08044	1.13173
GSM1607814	2.80548	1	30.0002	1.08529	1.21814	1.10126	1.31316	1.08278	1.34701	1.41167	1.24592	1.16248	1.13564	1.49568	1.15333	1.29107	1.06837	1.02044	1.19206	1.04523	1.20951	1.45618	0.966518	1.35545	1.05822	1.28819	1.36857	1.23012	1.24195	1.31748	1.25192	1.50642	1.21666	1.04521	1.02249	1.15278	1.07201	1.35848	1.1438	1.0529	1.44136	1.35909	1.24195	1.22935	1.05762	1.07389	1.2166	1.09823	1.08578
GSM1607815	2.34521	1	30.9173	1.07865	1.28833	1.07723	1.28495	1.04413	1.51516	1.25053	1.18159	1.08955	1.15639	1.45127	1.14921	1.31298	1.03806	1.00694	1.38148	1.05418	1.31416	1.48752	0.966937	1.29599	1.02707	1.23128	1.35485	1.23793	1.24031	1.21666	1.25749	1.32883	1.23771	1.022	1.05785	1.15392	1.07517	1.37638	1.17558	1.04204	1.36616	1.3805	1.22302	1.25393	1.05558	1.03543	1.17197	1.10877	1.13371
GSM1607816	2.7863	1	31.0233	1.08688	1.19786	1.05909	1.26839	1.02712	1.30969	1.30835	1.14706	1.00938	1.11982	1.38466	1.2681	1.13412	1.02056	0.987402	1.27395	1.05477	1.2166	1.23914	0.967211	1.2243	0.985614	1.39958	1.39158	1.23049	1.25452	1.11594	1.21659	1.19912	1.19745	1.03533	1.00044	1.20265	1.06858	1.39525	1.12828	1.00156	1.33777	1.28019	1.2133	1.27428	1.05585	1.0177	1.24693	1.06729	1.11331
GSM1607817	1.33973	0	29.5919	1.05282	1.18007	1.06169	1.28948	1.03559	1.25896	0.971098	1.12204	1.17156	1.11651	1.33332	1.09292	1.14885	1.0256	1.03066	1.21914	1.04071	1.09244	0.963474	0.964109	1.25284	0.991385	1.23324	1.35858	1.23693	1.23486	1.09428	1.21146	1.29705	1.21935	0.968624	0.941619	1.123	1.05147	1.26763	1.15793	0.973743	1.05202	1.18668	1.21443	1.23742	1.05345	1.02642	1.18556	1.10108	1.09069
GSM1607818	2.89589	1	29.3175	1.05651	1.24532	1.06088	1.23188	1.02022	1.31174	1.0435	1.1923	1.1371	1.13306	1.45525	1.09495	1.16884	1.00985	1.00723	1.20098	1.04766	1.17413	1.36524	0.964683	1.27585	1.02051	1.23243	1.38446	1.26662	1.22132	1.17563	1.27503	1.19741	1.17319	0.981879	1.00357	1.12244	1.06478	1.28665	1.13407	1.00881	1.19256	1.2746	1.21348	1.22501	1.05359	1.01139	1.178	1.06537	1.09944
GSM1607819	2.89589	0	30.8899	1.08441	1.15162	1.10811	1.31975	1.09485	1.3062	1.45809	1.18421	1.176	1.12348	1.47443	1.26109	1.23536	1.08439	0.986543	1.37248	1.02994	1.33285	1.60893	0.966943	1.41744	1.01795	1.29156	1.35701	1.25693	1.21716	1.35676	1.20871	1.28395	1.14357	1.00462	1.03667	1.12894	1.064	1.40502	1.12515	1.06145	1.30836	1.40986	1.24903	1.23688	1.05873	1.08571	1.17831	1.04181	1.10002
GSM1607820	2.76438	0	31.1323	1.07284	1.29821	1.10433	1.3469	1.05328	1.37812	1.24355	1.18237	1.36706	1.16595	1.38008	1.14022	1.23917	1.04372	1.02714	1.60309	1.05908	1.16236	1.40092	0.967067	1.4086	1.00954	1.23518	1.36576	1.24588	1.22551	1.46454	1.26083	1.43907	1.28189	0.990546	1.02976	1.12363	1.06388	1.22127	1.14764	1.07564	1.27683	1.36532	1.24693	1.2579	1.05588	1.04485	1.16836	1.03854	1.07954
GSM1607821	3.03288	1	29.3218	1.05438	1.24573	1.07393	1.2523	1.02906	1.26982	1.15639	1.14938	1.09348	1.15212	1.3549	1.15989	1.15918	1.02081	0.985703	1.32484	1.06158	1.1141	1.26586	0.965762	1.31013	1.00747	1.20581	1.39069	1.22775	1.21906	1.18566	1.21088	1.41907	1.21643	0.991159	1.04366	1.12838	1.0563	1.25683	1.11841	1.00951	1.28178	1.37374	1.24197	1.23911	1.05642	1.02014	1.18168	1.05548	1.12627
GSM1607822	2.39726	1	28.9925	1.08036	1.16539	1.06816	1.32981	1.0576	1.37355	1.08615	1.17021	1.16496	1.11245	1.36846	1.17123	1.28242	1.04932	1.01569	1.39632	1.03031	1.22052	1.4067	0.967384	1.35146	1.02298	1.25027	1.31913	1.26259	1.26766	1.30162	1.2084	1.20045	1.11336	1.00524	1.01874	1.14086	1.06119	1.38519	1.16379	1.02681	1.28695	1.29114	1.21603	1.19917	1.05306	1.04807	1.1923	1.10989	1.03315
GSM1607823	1.88767	0	29.2815	1.07361	1.25366	1.0623	1.27231	1.02313	1.3733	1.19586	1.16569	1.12994	1.14082	1.37503	1.12991	1.16707	1.0162	1.01807	1.55465	1.04329	1.23658	1.50596	0.966394	1.26855	1.01064	1.35336	1.36626	1.24089	1.22125	1.18936	1.23094	1.26198	1.22546	1.0018	1.00319	1.17925	1.06309	1.3022	1.17235	1.00516	1.27432	1.236	1.19615	1.24692	1.05361	1.01397	1.14989	1.12313	1.09668
GSM1607824	0.753425	0	29.858	1.06166	1.24639	1.09369	1.27588	1.05903	1.3353	0.979834	1.1522	1.13498	1.13655	1.36637	1.10404	1.15632	1.04777	1.009	1.33119	1.05779	1.2193	1.04943	0.966108	1.29064	0.990627	1.43771	1.36398	1.23109	1.22719	1.16625	1.31184	1.32387	1.2389	1.00663	0.980728	1.12882	1.05922	1.25067	1.15107	1.01236	1.15045	1.20006	1.23675	1.22513	1.05366	1.05014	1.16786	1.04891	1.11767
GSM1607825	1.72877	0	29.837	1.07676	1.52828	1.14692	1.27033	1.10734	1.40285	1.22807	1.16578	1.1917	1.1522	1.47819	1.16544	1.28979	1.09633	0.9935	1.52434	1.06526	1.19911	1.34424	0.967334	1.36543	1.00283	1.30998	1.34456	1.24083	1.24767	1.31664	1.25092	1.33266	1.2685	0.983216	1.0467	1.14416	1.0763	1.2377	1.15003	1.04797	1.34186	1.43959	1.28819	1.26423	1.05303	1.0987	1.19799	1.06673	1.08593
GSM1607826	3.73973	1	30.7605	1.06175	1.24998	1.07204	1.17892	1.03953	1.28217	1.04353	1.13297	1.0878	1.13158	1.33877	1.12791	1.24731	1.03026	1.00712	1.32042	1.05544	1.26283	1.35492	0.966774	1.29139	0.975864	1.26138	1.41908	1.23639	1.21647	1.14972	1.20781	1.28496	1.20078	0.988037	0.995964	1.13959	1.07209	1.24836	1.1584	0.997895	1.18249	1.20691	1.22154	1.24836	1.05182	1.03018	1.20048	1.05807	1.05578
GSM1607827	2.23288	1	28.5395	1.06766	1.23414	1.09349	1.35591	1.0806	1.30814	1.19035	1.17713	1.18673	1.11106	1.46087	1.11856	1.23303	1.06871	1.02807	1.25382	1.03151	1.21182	1.36999	0.965789	1.2537	1.0186	1.24188	1.35723	1.235	1.22401	1.23764	1.27353	1.28599	1.22319	0.981047	1.01151	1.16254	1.0668	1.24744	1.13695	1.01427	1.37314	1.37091	1.24359	1.20175	1.05256	1.0714	1.16047	1.1419	1.09912
GSM1607828	2.1726	1	30.2867	1.06464	1.24792	1.08321	1.24169	1.04784	1.30121	1.38147	1.17058	1.0588	1.15278	1.36242	1.16782	1.1861	1.04081	0.983593	1.4911	1.05806	1.19936	1.23023	0.966865	1.31111	1.02851	1.23172	1.34373	1.23652	1.22388	1.16236	1.21202	1.54619	1.29207	0.994547	1.00173	1.14196	1.05215	1.27151	1.14933	1.01315	1.28662	1.27144	1.23953	1.24597	1.05426	1.03914	1.16261	1.06665	1.09895
GSM1607829	0.975342	0	31.2441	1.08942	1.1662	1.11857	1.34003	1.08713	1.37741	1.20114	1.17124	1.14386	1.17257	1.49967	1.16661	1.33996	1.07709	1.00777	1.39945	1.04746	1.18978	1.35396	0.967674	1.37094	1.01833	1.32428	1.37056	1.22803	1.21902	1.26777	1.2303	1.43047	1.18262	1.03607	1.03393	1.17158	1.07063	1.27551	1.13352	1.04613	1.45828	1.33345	1.25499	1.2237	1.05501	1.07847	1.16133	1.05501	1.08926
GSM1607830	2.17534	1	30.1676	1.06802	1.29211	1.104	1.30639	1.08666	1.53873	1.39028	1.17604	1.4778	1.1544	1.54744	1.25072	1.28987	1.07197	0.990538	1.31185	1.0404	1.41663	1.4723	0.964082	1.34356	1.00026	1.23162	1.37622	1.24255	1.23181	1.59079	1.2858	1.25837	1.15064	0.957166	1.05036	1.10854	1.07289	1.40193	1.12818	1.04359	1.34718	1.36846	1.24973	1.24135	1.05951	1.07794	1.19857	1.02578	1.09431
GSM1607831	2.1726	1	28.1506	1.03697	1.2576	1.06164	1.30218	1.02738	1.23827	1.13751	1.17711	1.10606	1.13424	1.3643	1.08866	1.13381	1.01734	0.997576	1.23703	1.05271	1.12804	1.32442	0.964748	1.26843	1.01857	1.25385	1.43103	1.23203	1.23913	1.13505	1.20018	1.40781	1.33313	0.967142	1.01484	1.13124	1.0445	1.38427	1.14848	0.981812	1.29268	1.27864	1.22777	1.22835	1.05222	1.01847	1.15454	1.03947	1.10549
GSM1607832	0.745205	0	29.5497	1.07599	1.15948	1.12394	1.33209	1.08461	1.4909	1.22219	1.17601	1.17231	1.15305	1.51879	1.15888	1.27431	1.07546	1.03381	1.28264	1.06166	1.3211	1.53654	0.965797	1.43101	1.02904	1.25149	1.29431	1.23467	1.23344	1.27784	1.20436	1.58656	1.15218	0.978458	1.04192	1.13218	1.0667	1.36888	1.1597	1.03378	1.30941	1.37533	1.27308	1.25527	1.05522	1.07553	1.14353	1.11137	1.10882
GSM1607833	2.80822	1	29.9393	1.06881	1.40588	1.13833	1.25126	1.10634	1.33145	1.18557	1.16418	1.10865	1.154	1.45078	1.15983	1.23199	1.09815	0.994397	1.50198	1.05504	1.21083	1.29879	0.967485	1.36587	1.01648	1.44532	1.32753	1.25864	1.23741	1.22492	1.21195	1.48941	1.24612	1.0042	1.03728	1.14572	1.05817	1.25774	1.15131	1.07262	1.25893	1.35598	1.27749	1.24527	1.05536	1.09703	1.20268	1.07007	1.11396
GSM1607834	2.01096	1	28.0273	1.05816	1.19678	1.07458	1.20129	1.03678	1.26726	0.989101	1.17662	1.24329	1.12159	1.29707	1.12025	1.19474	1.02715	1.02466	1.19458	1.04547	1.11976	1.14145	0.963919	1.19885	1.02679	1.27357	1.34937	1.23021	1.25256	1.17279	1.2051	1.21076	1.19436	0.992289	0.927932	1.12237	1.05223	1.23634	1.15778	0.968163	1.08246	1.15435	1.21842	1.22467	1.0536	1.02769	1.20741	1.04295	1.08397
GSM1607835	2.31781	1	30.6764	1.07806	1.13738	1.11312	1.29918	1.08032	1.34086	1.36791	1.21179	1.21229	1.14502	1.51095	1.1744	1.28827	1.07425	1.00571	1.32401	1.044	1.29766	1.43636	0.967272	1.32784	1.03849	1.33816	1.33189	1.23552	1.22114	1.39257	1.21714	1.44892	1.27107	0.999287	1.05205	1.13051	1.06835	1.33877	1.14054	1.03757	1.34101	1.38448	1.25955	1.25472	1.05855	1.07255	1.17126	1.04079	1.06402
GSM1607836	1.95342	1	30.8696	1.07891	1.25548	1.07729	1.32957	1.04762	1.28801	1.27071	1.13951	1.19149	1.15413	1.28861	1.18628	1.18347	1.03944	0.982683	1.34933	1.04631	1.17001	1.31273	0.966903	1.33343	0.98711	1.25324	1.31666	1.2341	1.2104	1.28618	1.21326	1.60847	1.20222	0.970196	1.02421	1.13986	1.07557	1.22527	1.12884	1.02355	1.4084	1.38446	1.22945	1.2155	1.05434	1.03865	1.1995	1.06219	1.11645
GSM1607837	3.41096	1	30.0796	1.08012	1.26934	1.07973	1.34636	1.03822	1.32962	1.34226	1.16199	1.22146	1.16292	1.51592	1.13729	1.26601	1.0265	1.02861	1.27528	1.06277	1.29323	1.42241	0.96628	1.34312	0.995962	1.25224	1.37176	1.256	1.23719	1.45334	1.30016	1.33399	1.16424	1.03496	1.04345	1.15836	1.07047	1.36054	1.13502	1.07356	1.3806	1.42045	1.23636	1.25674	1.0575	1.02934	1.21724	1.08376	1.0728
GSM1607838	1.9863	0	29.5092	1.08356	1.21633	1.04475	1.32475	1.02387	1.45539	1.087	1.17856	1.06233	1.12388	1.43806	1.1299	1.22583	1.01353	1.01367	1.48607	1.03156	1.1846	1.37371	0.966827	1.32744	1.01358	1.24687	1.375	1.23851	1.22737	1.16134	1.26184	1.23157	1.1699	0.979917	1.03354	1.15419	1.06311	1.25641	1.15735	1.02776	1.33465	1.31473	1.18979	1.23516	1.05201	1.01504	1.17867	1.03633	1.07553
GSM1607839	2.06849	1	29.8775	1.0593	1.32712	1.10529	1.23714	1.08535	1.36771	1.23962	1.21269	1.23724	1.12571	1.29327	1.21812	1.23931	1.07235	1.0046	1.29822	1.03957	1.24003	1.2719	0.965358	1.38224	1.03959	1.25776	1.34405	1.26471	1.25347	1.35344	1.33267	1.3828	1.1806	0.990034	1.02566	1.11982	1.06265	1.33848	1.14833	1.0415	1.28439	1.26962	1.23862	1.20704	1.05504	1.07661	1.1895	1.04147	1.09284
GSM1607840	2.07671	1	29.7913	1.0599	1.21739	1.07089	1.26093	1.03373	1.27558	1.22965	1.13946	1.09744	1.14103	1.41146	1.14079	1.14626	1.02509	0.969836	1.43701	1.05864	1.19442	1.28434	0.96552	1.32802	0.987696	1.24245	1.404	1.23292	1.2261	1.15399	1.22386	1.38961	1.25611	0.986814	1.02934	1.12121	1.06177	1.35024	1.13617	1.03616	1.29358	1.29138	1.21074	1.23529	1.05656	1.02466	1.16649	1.10162	1.13714
GSM1607841	1.14247	0	31.3496	1.08127	1.23071	1.08164	1.28359	1.04404	1.30935	1.09353	1.15219	1.0788	1.16208	1.35316	1.12787	1.34592	1.03904	1.01531	1.59506	1.05941	1.29174	1.23144	0.966837	1.28927	0.994876	1.25873	1.34626	1.23347	1.22396	1.11367	1.21571	1.22881	1.28185	1.05298	1.02072	1.21042	1.07758	1.19467	1.16785	1.04218	1.2891	1.25076	1.22236	1.23037	1.05376	1.03495	1.16568	1.14949	1.10606
GSM1607842	3.53699	1	29.4864	1.06048	1.27103	1.05882	1.25278	1.03498	1.37405	1.24009	1.1427	1.13859	1.12851	1.43488	1.20778	1.2114	1.02562	1.00534	1.25357	1.04693	1.18117	1.38776	0.966133	1.30947	0.992807	1.23323	1.38667	1.24627	1.23931	1.21795	1.22749	1.30944	1.17854	1.00986	1.03727	1.12006	1.06681	1.21423	1.14231	1.03119	1.29063	1.3574	1.21092	1.20771	1.05427	1.02724	1.17096	1.1175	1.1095
GSM1607843	0.736986	0	29.6907	1.07762	1.22458	1.0934	1.26481	1.05623	1.28158	0.948016	1.196	1.08689	1.14689	1.35965	1.16608	1.27951	1.04791	1.02876	1.31078	1.05561	1.18946	1.28791	0.967854	1.2762	1.0387	1.36478	1.32518	1.23289	1.24668	1.16401	1.26651	1.29701	1.24774	0.974849	0.958424	1.13716	1.05778	1.2537	1.14335	1.01273	1.26573	1.20839	1.22307	1.25155	1.05337	1.0472	1.16341	1.10203	1.07723
GSM1607844	2	1	27.7758	1.06972	1.36475	1.07349	1.2187	1.03404	1.24141	1.19727	1.18348	1.22546	1.11764	1.34754	1.19905	1.17005	1.02589	0.982418	1.09082	1.05183	1.24617	1.23069	0.964207	1.23351	1.02243	1.4426	1.44139	1.23103	1.22741	1.23477	1.20739	1.24918	1.27697	0.986932	1.02569	1.1314	1.0614	1.53532	1.15036	0.990485	1.21161	1.27786	1.21756	1.25221	1.05551	1.02502	1.17518	1.03217	1.11976
GSM1607845	2.41644	1	31.7764	1.03791	1.11914	1.08849	1.31897	1.03457	1.27071	1.24327	1.13117	1.24449	1.14142	1.36093	1.04752	1.29911	1.02343	1.02601	1.20072	1.05024	1.22539	1.03537	0.96533	1.29755	0.992794	1.43344	1.34386	1.23463	1.1925	1.22166	1.21506	1.10806	1.14883	0.993384	0.999372	1.12845	1.07069	1.19054	1.12961	1.03416	1.08371	1.17772	1.24712	1.14968	1.05181	1.02526	1.19345	1.15771	1.06528
GSM1607846	2.09315	1	30.2532	1.05723	1.22087	1.08569	1.299	1.06073	1.35328	1.21696	1.18131	1.09032	1.13775	1.41246	1.10173	1.17955	1.0511	0.989887	1.31467	1.05481	1.13771	1.4687	0.966109	1.30091	1.01471	1.23182	1.40803	1.24132	1.22552	1.14764	1.20091	1.48086	1.2811	0.99311	1.03654	1.11982	1.04926	1.30106	1.1431	0.989619	1.33269	1.36732	1.23324	1.21422	1.05454	1.05191	1.15161	1.10407	1.10732
GSM1607847	2.90137	1	29.7197	1.0617	1.25239	1.08495	1.31635	1.04717	1.48555	1.28749	1.13382	1.34671	1.13737	1.42101	1.13866	1.21995	1.03825	0.975155	1.46213	1.05432	1.27466	1.57811	0.965396	1.33822	0.986011	1.25328	1.37819	1.25117	1.24092	1.41568	1.24156	1.18494	1.21118	1.00258	1.03244	1.1255	1.07282	1.2889	1.15713	1.04995	1.27475	1.32263	1.23903	1.22324	1.05402	1.03857	1.18745	1.08173	1.11185
GSM1607848	2.03562	1	30.9267	1.06897	1.22655	1.05599	1.31555	1.04061	1.35661	1.32427	1.11507	1.13703	1.11084	1.49016	1.15781	1.30644	1.02732	0.990825	1.27648	1.02335	1.25621	1.49712	0.965654	1.413	0.957821	1.23874	1.33378	1.25622	1.2243	1.2968	1.23761	1.18454	1.17047	0.982758	1.05505	1.12741	1.07571	1.31968	1.15898	1.03956	1.35042	1.4523	1.20362	1.24981	1.05648	1.03194	1.17737	1.04346	1.13053
GSM1607849	0.70411	0	30.3095	1.09591	1.11874	1.06228	1.24156	1.03018	1.36259	1.32515	1.19194	1.00687	1.12697	1.37376	1.23865	1.18914	1.02406	1.03444	1.4627	1.05895	1.20316	1.32799	0.966678	1.24544	1.0256	1.22094	1.37639	1.2336	1.2479	1.15911	1.25488	1.27112	1.18918	1.04656	1.00888	1.22044	1.07206	1.35118	1.12781	1.02409	1.40152	1.33691	1.20362	1.27042	1.05835	1.02078	1.2002	1.06789	1.11284
GSM1607850	1.69041	0	29.9562	1.08481	1.25453	1.0708	1.35415	1.03001	1.32867	1.09408	1.17399	1.242	1.14619	1.3603	1.17973	1.23453	1.02638	1.03109	1.42883	1.04772	1.23961	1.44388	0.966631	1.35031	1.01609	1.23749	1.30736	1.23002	1.25091	1.37574	1.23468	1.2973	1.20595	1.03816	1.00705	1.16225	1.06608	1.28115	1.15482	1.05514	1.27149	1.26967	1.20698	1.24237	1.05596	1.02147	1.18701	1.05773	1.10905
GSM1607851	0.328767	0	29.9179	1.07248	1.34232	1.14396	1.25358	1.11405	1.34132	1.23726	1.18226	1.12894	1.15964	1.49465	1.14655	1.28738	1.09997	0.992804	1.43973	1.05791	1.1984	1.30313	0.966038	1.36436	1.02622	1.24304	1.37925	1.23999	1.24219	1.2648	1.23821	1.45875	1.24519	0.987317	1.03532	1.12435	1.06179	1.36768	1.15866	1.03614	1.29258	1.38018	1.28638	1.22525	1.05448	1.10526	1.18943	1.08455	1.06845
GSM1607852	3.18356	1	28.5524	1.06553	1.27924	1.06659	1.32481	1.0379	1.30442	1.14353	1.15763	1.15099	1.16473	1.34042	1.13413	1.1706	1.0306	1.00737	1.39669	1.05121	1.15435	1.19411	0.965249	1.29904	1.00307	1.25301	1.3846	1.23219	1.23288	1.21485	1.19673	1.55111	1.30777	0.993585	1.03845	1.13432	1.05761	1.30517	1.14768	1.00985	1.28439	1.29718	1.21474	1.22725	1.05316	1.02894	1.19714	1.04324	1.10605
GSM1607853	2.07671	1	29.8579	1.06658	1.24789	1.08438	1.22949	1.05276	1.26103	1.38589	1.1123	1.09338	1.14793	1.32163	1.16972	1.20378	1.04403	1.00708	1.3794	1.04863	1.26861	1.3759	0.96625	1.33531	0.974569	1.23459	1.33566	1.23866	1.22757	1.18698	1.21582	1.3265	1.17986	0.984652	1.03522	1.1343	1.06171	1.32747	1.14637	1.01523	1.32221	1.33534	1.22784	1.23066	1.05523	1.04408	1.17787	1.05786	1.12495
GSM1607854	2.09589	1	29.6395	1.08061	1.28474	1.08427	1.27139	1.06848	1.28776	1.26116	1.19034	1.10644	1.13389	1.45067	1.17403	1.203	1.06082	1.01177	1.42446	1.04147	1.19669	1.44747	0.967366	1.35717	1.03038	1.3224	1.34541	1.23623	1.21951	1.26945	1.20014	1.45224	1.21931	1.01895	1.04531	1.14353	1.06097	1.29776	1.14311	1.0378	1.28375	1.39212	1.2262	1.21759	1.0528	1.05979	1.19275	1.13815	1.07844
GSM1607855	0.4	0	30.1621	1.05564	1.22382	1.07583	1.31803	1.03486	1.36825	1.17398	1.14191	1.1262	1.15373	1.4237	1.20572	1.18734	1.02297	1.01595	1.31691	1.0566	1.23106	1.22705	0.965485	1.3087	0.990801	1.25587	1.36842	1.26116	1.23189	1.18607	1.23673	1.50172	1.25627	0.969922	1.02936	1.11735	1.06976	1.31161	1.13886	1.02092	1.19136	1.35619	1.21927	1.2227	1.05541	1.02596	1.20615	1.08243	1.09311
GSM1607856	0.572603	0	29.7431	1.08032	1.34602	1.07635	1.22501	1.03138	1.48769	1.41849	1.15238	1.29759	1.17231	1.35977	1.17474	1.22235	1.02132	1.02972	1.30244	1.06026	1.27134	1.39015	0.965395	1.44799	0.983987	1.27378	1.36087	1.24273	1.24068	1.41101	1.26896	1.5117	1.22591	1.01499	1.04246	1.17534	1.0693	1.33354	1.15332	1.06568	1.3227	1.41674	1.21947	1.24409	1.05569	1.02274	1.16034	1.08142	1.0623
GSM1607857	2.10685	1	30.3268	1.08287	1.30766	1.10666	1.3237	1.07666	1.40243	1.17324	1.20924	1.16343	1.1276	1.46721	1.15938	1.19317	1.06575	1.02751	1.17191	1.05274	1.17331	1.41878	0.966302	1.3286	1.03853	1.26094	1.30153	1.23326	1.24744	1.20509	1.27743	1.50459	1.14002	1.01353	0.996722	1.15013	1.06227	1.26957	1.14739	1.03458	1.2666	1.33436	1.25505	1.24142	1.05441	1.06728	1.16563	1.03811	1.07078
GSM1607858	2.15068	1	30.4666	1.07174	1.34769	1.06986	1.30514	1.03867	1.27506	1.23062	1.17486	1.08168	1.16444	1.45719	1.12731	1.19233	1.03158	0.972245	1.49674	1.05653	1.15504	1.37006	0.966153	1.3614	1.01042	1.38072	1.37004	1.23707	1.22818	1.1856	1.25125	1.5999	1.28529	1.02986	1.02935	1.15254	1.06942	1.51794	1.14662	1.03301	1.38486	1.30058	1.21997	1.23369	1.05489	1.03006	1.18498	1.08055	1.10957
GSM1607859	2.30959	1	30.1932	1.07245	1.24408	1.09673	1.31863	1.07299	1.38591	1.25162	1.13178	1.09202	1.14044	1.53223	1.14162	1.23797	1.06347	0.980278	1.30837	1.05906	1.23702	1.33122	0.967713	1.34171	0.984776	1.24091	1.38858	1.25068	1.22999	1.22282	1.25032	1.32903	1.18897	0.975069	1.0327	1.14461	1.07119	1.39626	1.15343	1.01034	1.37837	1.38537	1.24442	1.26558	1.05498	1.06381	1.17832	1.14529	1.12046
GSM1607860	2.26301	1	29.7387	1.07927	1.13053	1.05151	1.29716	1.02596	1.35736	1.33072	1.17592	1.17943	1.1241	1.34839	1.16257	1.29878	1.01884	0.976469	1.34776	1.03396	1.20459	1.53775	0.966489	1.40089	1.00079	1.26196	1.3725	1.24147	1.21884	1.27653	1.20981	1.30082	1.31944	1.03467	1.05829	1.12217	1.05489	1.23304	1.13868	1.09902	1.28413	1.37359	1.19912	1.20526	1.05646	1.0174	1.19536	1.06087	1.11003
GSM1607861	0.706849	0	30.0172	1.07019	1.28919	1.13285	1.25079	1.09443	1.43063	1.04872	1.15877	1.14793	1.14823	1.38163	1.1212	1.33414	1.08527	1.01416	1.36744	1.05485	1.186	1.33171	0.965407	1.31313	1.00302	1.24514	1.35484	1.23287	1.25473	1.21507	1.24027	1.1775	1.15723	0.998106	0.993733	1.15163	1.06423	1.2095	1.17362	1.02204	1.34108	1.17489	1.2673	1.23815	1.05216	1.08492	1.16241	1.0515	1.11016
GSM1607862	0.380822	0	31.509	1.07757	1.32135	1.07826	1.18843	1.02867	1.33582	1.07391	1.17097	1.15046	1.155	1.38599	1.17039	1.17373	1.02027	1.01727	1.63452	1.05636	1.23047	1.39459	0.967548	1.27327	1.01332	1.23819	1.32906	1.27234	1.21336	1.35403	1.21343	1.11059	1.24609	1.03481	1.01808	1.12929	1.07431	1.14735	1.13511	1.03396	1.24284	1.3864	1.21757	1.27036	1.05485	1.02041	1.17212	1.05056	1.14961
GSM1607863	1.94521	1	29.1817	1.03834	1.22174	1.07042	1.34796	1.03207	1.23485	1.15916	1.14571	1.11573	1.12485	1.36487	1.10283	1.15883	1.02371	0.990685	1.22018	1.05075	1.13189	1.10339	0.964414	1.29222	1.01402	1.23275	1.39094	1.23335	1.23275	1.15798	1.1966	1.35597	1.24304	0.960411	1.00912	1.12107	1.04858	1.29696	1.14188	0.985543	1.26795	1.32721	1.24029	1.2291	1.05639	1.02312	1.18598	1.05882	1.1207
GSM1607864	2.10685	1	31.2051	1.08494	1.33305	1.12441	1.30616	1.07935	1.39298	1.25131	1.20639	1.17453	1.16364	1.42071	1.15613	1.21808	1.06727	1.02347	1.66553	1.06017	1.27304	1.44028	0.967397	1.40256	1.0375	1.28497	1.3385	1.2334	1.22458	1.33285	1.22524	1.51197	1.19479	1.04287	1.03274	1.14785	1.05995	1.27657	1.13423	1.08919	1.40926	1.38095	1.26258	1.26266	1.05439	1.07092	1.17444	1.09427	1.07723
GSM1607865	0.835616	0	30.0757	1.08484	1.2301	1.07811	1.35118	1.05164	1.37988	1.38646	1.23556	1.22843	1.14217	1.4782	1.19083	1.2774	1.04184	1.03889	1.32512	1.04776	1.23637	1.44309	0.966629	1.33837	1.07545	1.27606	1.32484	1.23928	1.23649	1.39898	1.22797	1.36665	1.22162	1.03508	1.07016	1.21258	1.06357	1.41898	1.17184	1.04965	1.44405	1.39696	1.24064	1.278	1.05942	1.0434	1.18106	1.13013	1.08594
GSM1607866	2.3863	1	31.404	1.07677	1.38359	1.10318	1.34892	1.09521	1.35955	1.46904	1.20159	1.14979	1.14601	1.32413	1.13471	1.18478	1.07916	1.02789	1.49226	1.0366	1.25466	1.4191	0.965845	1.31869	0.9939	1.24438	1.34385	1.24137	1.23761	1.28871	1.33733	1.34902	1.17223	0.979831	1.03307	1.14391	1.06406	1.2471	1.1437	1.03962	1.37897	1.34928	1.24483	1.23893	1.05338	1.08626	1.19667	1.10759	1.09204
GSM1607867	1.27671	0	30.1579	1.04493	1.22114	1.05905	1.25976	1.02725	1.3099	1.1337	1.14065	1.12951	1.14575	1.33615	1.11509	1.26505	1.01453	0.981427	1.25937	1.05219	1.15798	1.2846	0.964377	1.25251	0.993624	1.21568	1.38593	1.2382	1.21901	1.20465	1.23477	1.28553	1.2749	0.974435	1.03089	1.12185	1.06868	1.31304	1.12209	0.979058	1.29492	1.2737	1.21841	1.22395	1.05405	1.01855	1.16254	1.09163	1.13187
GSM1607868	2.34247	1	29.0274	1.06192	1.18725	1.0745	1.30703	1.03425	1.29922	1.01275	1.15181	1.17124	1.14398	1.33733	1.18873	1.18471	1.0257	0.991057	1.35411	1.05537	1.26495	1.3372	0.966747	1.27917	1.01181	1.2687	1.3652	1.25433	1.23404	1.22173	1.2211	1.26168	1.24255	0.978954	1.01564	1.12495	1.06459	1.2617	1.15974	0.995911	1.1727	1.25404	1.21542	1.22629	1.05318	1.02513	1.18551	1.06092	1.13378
GSM1607869	2.34795	1	29.5864	1.08428	1.2485	1.07899	1.24794	1.04597	1.30489	1.16462	1.18571	1.07803	1.13873	1.43948	1.175	1.32313	1.04183	1.00651	1.23198	1.04632	1.20085	1.40436	0.967319	1.32136	1.02593	1.22975	1.3973	1.22718	1.21551	1.21736	1.2187	1.33918	1.21586	0.981183	1.03264	1.1305	1.05623	1.37353	1.14372	1.03104	1.23798	1.4066	1.21453	1.24032	1.05479	1.03687	1.21181	1.10164	1.08962
GSM1607870	2.30137	1	29.3621	1.07053	1.19266	1.04457	1.28532	1.01784	1.25649	1.12426	1.15212	1.01721	1.11155	1.49351	1.13757	1.25228	1.00939	1.0122	1.35893	1.02693	1.17167	1.33824	0.966781	1.34514	0.996957	1.24056	1.31373	1.25326	1.23182	1.09129	1.22797	1.1474	1.35714	0.970417	1.01247	1.16016	1.05559	1.21239	1.149	0.998555	1.24841	1.22639	1.18179	1.1784	1.05406	1.00921	1.12942	1.03836	1.05614
GSM1607871	0.40274	0	29.5991	1.0647	1.22428	1.11254	1.18133	1.07718	1.32347	0.997924	1.15506	1.21998	1.14571	1.36782	1.10633	1.20921	1.06823	1.0173	1.28779	1.05094	1.11371	1.07334	0.964882	1.28943	1.00359	1.29381	1.33957	1.22883	1.23535	1.20211	1.21023	1.30633	1.12109	0.989336	0.959171	1.12549	1.06864	1.21993	1.12919	1.00689	1.16792	1.20618	1.25335	1.2124	1.05174	1.06794	1.20367	1.05116	1.08007
GSM1607872	0.49863	0	31.1957	1.08134	1.24998	1.13709	1.23563	1.09577	1.43187	1.20113	1.18826	1.3081	1.15053	1.46124	1.17445	1.28888	1.08912	1.0183	1.45396	1.05916	1.36852	1.40896	0.966	1.33199	1.03246	1.43577	1.32349	1.24077	1.23846	1.43504	1.20716	1.28101	1.21734	1.04376	1.06356	1.1524	1.08041	1.20615	1.16409	1.06062	1.33573	1.38623	1.28108	1.23796	1.05356	1.0865	1.16616	1.03648	1.12386
GSM1607873	2.26027	1	28.8455	1.05188	1.28863	1.05509	1.27484	1.027	1.31518	1.02093	1.15685	1.21835	1.14959	1.42839	1.1373	1.16065	1.01628	0.98702	1.39155	1.04381	1.1623	1.28432	0.965155	1.33488	1.00312	1.3828	1.38318	1.23344	1.23593	1.2616	1.21599	1.50293	1.20094	0.991438	1.015	1.11562	1.05278	1.30175	1.13862	1.02492	1.2058	1.30894	1.20929	1.23506	1.05724	1.01828	1.17419	1.07599	1.10799
GSM1607874	2.16438	1	29.4416	1.06685	1.34784	1.07791	1.32708	1.0401	1.28332	1.30682	1.13407	1.05986	1.13959	1.47932	1.15341	1.18943	1.03255	0.998537	1.25264	1.05761	1.14643	1.29927	0.965311	1.36363	0.986138	1.24059	1.38161	1.23888	1.23963	1.16187	1.19709	1.40008	1.29199	0.985136	1.04462	1.13223	1.05862	1.36462	1.14378	1.04515	1.33666	1.40509	1.24647	1.23993	1.05491	1.03145	1.21237	1.05669	1.11541
GSM1607875	2.40274	1	28.8954	1.07518	1.2858	1.12395	1.30664	1.08011	1.54979	1.31009	1.14146	1.21344	1.16916	1.43468	1.15918	1.30664	1.06662	1.00585	1.575	1.06634	1.11534	1.33732	0.96601	1.38636	0.98218	1.4552	1.33071	1.25006	1.21399	1.35455	1.19746	1.45609	1.23489	0.987615	1.05301	1.17999	1.07043	1.33284	1.11673	1.03947	1.4837	1.3851	1.26486	1.2364	1.05415	1.07251	1.18401	1.08681	1.07497
GSM1607876	2.2274	1	29.5786	1.06393	1.23644	1.06342	1.31741	1.03718	1.26361	1.20912	1.16388	1.0935	1.13358	1.44621	1.11643	1.29353	1.02626	0.973877	1.31908	1.02899	1.20525	1.33668	0.964865	1.31113	1.0136	1.24347	1.35559	1.23505	1.22578	1.19504	1.24627	1.13109	1.34619	0.955281	1.07168	1.13024	1.04705	1.17413	1.13851	0.999269	1.34035	1.45792	1.21225	1.18399	1.0565	1.02814	1.16507	1.11874	1.05788
GSM1607877	0.734247	0	29.2497	1.0718	1.22937	1.06154	1.19803	1.03652	1.35387	1.15113	1.13764	1.29482	1.12513	1.39336	1.12506	1.15203	1.02656	1.00235	1.30481	1.04136	1.16649	1.25647	0.966403	1.28649	0.996533	1.23822	1.37803	1.24559	1.22773	1.29092	1.21582	1.24069	1.26704	1.01374	0.996618	1.12249	1.05381	1.34668	1.12397	0.996419	1.14319	1.27843	1.22263	1.24704	1.05665	1.02766	1.18504	1.0493	1.09443
GSM1607878	2.15068	1	27.7564	1.06978	1.20462	1.05304	1.20503	1.02575	1.37143	1.01533	1.2224	1.04188	1.12533	1.37163	1.25588	1.2647	1.01819	0.998786	1.25221	1.03938	1.18814	1.20494	0.965877	1.23131	1.0605	1.32751	1.36561	1.23417	1.23423	1.15173	1.28667	1.17715	1.26233	0.98054	0.984819	1.13644	1.07434	1.37289	1.1746	0.985262	1.30952	1.23213	1.22075	1.24013	1.05242	1.01681	1.19446	1.08897	1.09066
GSM1607879	2.12877	1	28.43	1.08278	1.44282	1.06297	1.3138	1.04068	1.32816	1.23457	1.20467	1.09805	1.11113	1.43855	1.12799	1.20403	1.03273	1.02761	1.21428	1.02567	1.22128	1.50956	0.96614	1.30045	1.02622	1.23124	1.31937	1.22832	1.21828	1.14826	1.28626	1.32495	1.21219	1.00207	1.00873	1.13358	1.05407	1.23162	1.13257	1.00561	1.35069	1.24787	1.20272	1.19752	1.05487	1.03179	1.16378	1.03093	1.04825
GSM1607880	2.13151	1	28.0983	1.06777	1.1112	1.06948	1.27246	1.03362	1.47539	1.19799	1.19861	1.1913	1.15452	1.31551	1.15696	1.18252	1.0253	1.00815	1.20821	1.04894	1.23786	1.13865	0.964739	1.28441	1.03606	1.24588	1.38604	1.23523	1.23812	1.23207	1.21545	1.42479	1.19868	0.993812	1.0081	1.1337	1.05706	1.26012	1.11704	1.04025	1.14556	1.31336	1.22469	1.22267	1.05593	1.02466	1.18696	1.04703	1.09508
GSM1607881	2.15616	1	29.5044	1.07989	1.26984	1.07166	1.25459	1.05695	1.27723	1.07423	1.14177	1.09179	1.1252	1.46506	1.16051	1.28043	1.04749	1.00472	1.40887	1.03883	1.1857	1.28344	0.966567	1.29692	0.980947	1.23412	1.35296	1.23523	1.24195	1.22232	1.23593	1.41279	1.14494	0.992144	1.01851	1.12422	1.06216	1.33739	1.16231	1.0248	1.22585	1.26658	1.21182	1.25272	1.05183	1.04797	1.17046	1.06141	1.12674
GSM1607882	2.05479	1	29.8822	1.04719	1.26025	1.09257	1.3276	1.05793	1.31699	1.10138	1.18031	1.21361	1.14204	1.4818	1.09875	1.17184	1.04811	0.975893	1.48629	1.05834	1.15145	1.27844	0.965928	1.32741	1.02125	1.25957	1.37654	1.24535	1.24607	1.28308	1.21547	1.62521	1.21548	0.991875	1.01268	1.12987	1.06699	1.3125	1.1503	1.0153	1.25306	1.28476	1.24084	1.25219	1.05342	1.04905	1.19096	1.06077	1.12205
GSM1607883	0.887671	0	32.7842	1.09038	1.21543	1.09992	1.28279	1.04061	1.40751	1.33926	1.24151	1.00188	1.19648	1.43802	1.21041	1.31829	1.03601	1.04737	1.24681	1.0649	1.28147	1.48256	0.968348	1.39963	1.07068	1.25155	1.34887	1.26885	1.25163	1.19598	1.21468	1.36317	1.20747	1.0099	1.05919	1.18397	1.06842	1.30744	1.17191	1.06567	1.35439	1.36211	1.23868	1.26502	1.05628	1.03216	1.1764	1.05368	1.11767
GSM1607884	3.05479	1	29.3361	1.05925	1.22651	1.14885	1.33731	1.12108	1.27969	1.42044	1.14003	1.19973	1.14556	1.34097	1.14564	1.27878	1.11109	1.01288	1.26937	1.06629	1.27672	1.48472	0.965235	1.35152	0.989445	1.26813	1.31699	1.24302	1.21833	1.33582	1.25991	1.34215	1.21925	0.965681	1.04185	1.12292	1.06797	1.22524	1.14274	1.03205	1.36183	1.37789	1.28473	1.22754	1.05667	1.11173	1.15573	1.16123	1.08149
GSM1607885	0.764384	0	29.5153	1.06457	1.25246	1.05214	1.22834	1.03611	1.33386	1.26568	1.15325	1.27833	1.12652	1.37451	1.15025	1.14051	1.0217	0.977592	1.41951	1.04103	1.31936	1.47089	0.965442	1.37396	0.978741	1.2557	1.37891	1.2359	1.24188	1.37635	1.23488	1.33491	1.20568	1.02566	1.04965	1.1319	1.06556	1.3427	1.14074	1.07113	1.29403	1.3875	1.20317	1.20236	1.05308	1.02696	1.17287	1.06504	1.12456
GSM1607886	2.03014	1	29.6851	1.06869	1.27696	1.11383	1.29535	1.09528	1.42438	1.2959	1.16603	1.15894	1.15003	1.38314	1.16393	1.31815	1.08481	1.02288	1.47277	1.04874	1.28479	1.3676	0.965817	1.43781	1.01898	1.31334	1.3316	1.23891	1.22109	1.31974	1.27378	1.52837	1.14479	0.976501	1.06632	1.10669	1.0707	1.33661	1.15442	1.05923	1.32025	1.44533	1.257	1.25166	1.05829	1.0867	1.17826	1.03635	1.10252
GSM1607887	2.09315	1	29.8695	1.0628	1.21578	1.05483	1.27657	1.03011	1.29125	1.22135	1.16521	1.24906	1.11842	1.45209	1.09639	1.28141	1.02178	1.01892	1.12906	1.02447	1.29978	1.4805	0.965506	1.26954	1.00891	1.24138	1.35664	1.23356	1.23879	1.23683	1.20041	1.25129	1.26469	0.973628	0.984741	1.18817	1.05547	1.1832	1.14854	0.987726	1.3268	1.26068	1.19047	1.18521	1.05044	1.02114	1.14503	1.03957	1.05888
GSM1607888	2.10685	1	31.1176	1.06579	1.28258	1.12704	1.31968	1.08613	1.42081	1.36544	1.1301	1.20845	1.16563	1.36232	1.2118	1.23761	1.07453	0.966089	1.37401	1.05977	1.23009	1.47701	0.96572	1.34905	0.977636	1.39319	1.34934	1.23655	1.24314	1.35351	1.22202	1.30325	1.19878	0.984242	1.05117	1.12396	1.06041	1.35842	1.1554	1.04289	1.41054	1.33784	1.27892	1.21277	1.05371	1.07744	1.16211	1.05589	1.10817
GSM1607889	2.05753	1	30.4968	1.06035	1.21631	1.06528	1.22427	1.03193	1.31987	1.35987	1.19901	1.04965	1.14535	1.36179	1.17376	1.15259	1.02161	0.985661	1.32236	1.05658	1.14772	1.21597	0.965676	1.26847	1.04513	1.23072	1.39728	1.24275	1.24227	1.11156	1.23739	1.51394	1.27099	1.01213	1.02335	1.153	1.06213	1.32456	1.16177	0.999064	1.29348	1.40372	1.23831	1.25301	1.05775	1.02282	1.19629	1.10259	1.11349
GSM1607890	0.580822	0	30.2482	1.07336	1.23656	1.05444	1.30046	1.0381	1.31259	1.09273	1.20172	1.11845	1.11112	1.45632	1.16049	1.25277	1.03033	0.985141	1.30257	1.03696	1.13209	1.31541	0.966162	1.33281	1.01899	1.27439	1.40419	1.24462	1.22775	1.23723	1.21854	1.43181	1.17506	1.01782	1.04369	1.13764	1.06339	1.38077	1.12998	1.03803	1.32897	1.38909	1.19563	1.24807	1.0559	1.02976	1.19312	1.10323	1.12097
GSM1607891	0.890411	0	28.4938	1.06953	1.23631	1.08385	1.18167	1.04155	1.29369	0.955901	1.16104	1.31722	1.13615	1.35041	1.10737	1.19107	1.03304	1.01818	1.32055	1.05207	1.21062	1.03692	0.965126	1.23784	1.0098	1.24723	1.31872	1.24016	1.23452	1.31192	1.26027	1.17643	1.16282	1.00059	0.9567	1.12424	1.06478	1.30746	1.16049	1.00644	1.18982	1.17439	1.21441	1.24331	1.0521	1.03223	1.15612	1.06987	1.11567
GSM1607892	1.68767	0	29.3497	1.0658	1.22332	1.07693	1.23627	1.04888	1.34355	1.07421	1.17754	1.20337	1.14317	1.41968	1.13566	1.26508	1.04084	0.994372	1.40245	1.04644	1.13555	1.27487	0.966168	1.32223	1.01121	1.26555	1.34005	1.23862	1.22804	1.26085	1.21334	1.33456	1.21717	0.97789	1.00542	1.14997	1.05544	1.29469	1.14909	1.03361	1.25599	1.26526	1.22651	1.24545	1.05337	1.04036	1.20137	1.10687	1.09753
GSM1607893	2.12603	1	29.786	1.05588	1.23656	1.04798	1.30455	1.02626	1.39398	1.0274	1.11141	1.14899	1.11378	1.33914	1.11394	1.27283	1.01531	1.01502	1.42475	1.02762	1.26004	1.37561	0.965399	1.26829	0.971671	1.21669	1.39246	1.23555	1.23162	1.17663	1.20039	1.03846	1.22741	1.00689	1.02823	1.13121	1.06668	1.21723	1.15319	0.999773	1.16634	1.21729	1.1954	1.19248	1.05104	1.01728	1.19528	1.08015	1.0678
GSM1607894	2.26027	1	29.269	1.07973	1.15011	1.09929	1.27049	1.06697	1.36484	1.20496	1.2036	1.17113	1.1566	1.37804	1.15009	1.22811	1.06087	1.00401	1.24482	1.06105	1.21234	1.16247	0.968197	1.35929	1.03285	1.24406	1.36707	1.23077	1.22155	1.23321	1.25055	1.31435	1.21653	1.016	1.01202	1.17575	1.06923	1.24257	1.1414	1.06244	1.18405	1.29828	1.23725	1.22456	1.05593	1.0577	1.19699	1.04705	1.12981
GSM1607895	3.71781	1	29.5428	1.08155	1.21329	1.1467	1.32481	1.10752	1.41629	1.14322	1.18974	1.16231	1.16867	1.4741	1.14307	1.28799	1.08991	0.99498	1.48291	1.05981	1.2808	1.31632	0.966188	1.35066	1.01493	1.35835	1.31489	1.24644	1.21743	1.33634	1.21737	1.56523	1.20004	1.01976	1.02767	1.14075	1.06635	1.2642	1.13969	1.03218	1.35965	1.3646	1.28443	1.2208	1.05453	1.09853	1.17072	1.05462	1.08911
GSM1607896	2.91233	0	32.036	1.08217	1.38418	1.09753	1.30098	1.05514	1.39914	1.22179	1.15436	1.05053	1.16466	1.43581	1.17177	1.20435	1.04709	1.01981	1.51905	1.05853	1.18984	1.46112	0.967634	1.35102	0.999379	1.27823	1.38129	1.2492	1.22621	1.18498	1.21786	1.29169	1.28546	1.00106	1.05629	1.13526	1.0659	1.28175	1.15782	1.03221	1.28361	1.25505	1.24901	1.24671	1.05422	1.04648	1.16755	1.16126	1.09706
GSM1607897	0.805479	0	29.9113	1.07342	1.16652	1.11811	1.31565	1.07722	1.36054	0.876993	1.19439	1.15359	1.1738	1.44102	1.11191	1.29993	1.06888	1.01746	1.43197	1.05914	1.24194	1.18106	0.966204	1.33857	1.03623	1.34773	1.38432	1.23538	1.23702	1.25609	1.2772	1.41794	1.21208	1.0435	1.02312	1.17371	1.0635	1.27715	1.18163	1.05352	1.20185	1.40311	1.25991	1.22342	1.05344	1.06833	1.1969	1.07789	1.12715
GSM1607898	1.86301	1	29.5394	1.07178	1.35148	1.11744	1.279	1.08472	1.32928	1.16278	1.18031	1.15113	1.13701	1.47978	1.16097	1.22786	1.07459	0.997489	1.38182	1.05292	1.26123	1.36428	0.967232	1.32388	1.01183	1.37746	1.39319	1.2373	1.22224	1.27312	1.18831	1.38591	1.29912	0.972223	1.05364	1.12234	1.07016	1.30531	1.13176	1.01379	1.28921	1.35167	1.26675	1.22643	1.05474	1.07552	1.18214	1.09457	1.09643
GSM1607899	1.88767	1	29.5259	1.04385	1.26221	1.06444	1.26144	1.03275	1.30086	1.30754	1.18136	1.15444	1.14285	1.35571	1.12639	1.12261	1.02249	0.975695	1.31636	1.05213	1.12571	1.29067	0.96401	1.26319	1.03022	1.34259	1.37414	1.22548	1.21741	1.17836	1.23513	1.56021	1.30857	0.973063	1.04352	1.1159	1.05739	1.26422	1.13661	0.979031	1.29955	1.38086	1.25047	1.23484	1.05468	1.02375	1.16303	1.05453	1.13414
GSM1607900	1.8	1	31.5395	1.07868	1.2411	1.04646	1.33213	1.02675	1.48063	1.24181	1.1784	1.1775	1.11989	1.4144	1.12498	1.24044	1.01948	1.02308	1.43473	1.02462	1.20396	1.46756	0.967254	1.37955	1.01995	1.22129	1.35592	1.23404	1.22664	1.23417	1.24047	1.07911	1.16631	1.01142	1.03138	1.2038	1.06878	1.26897	1.1794	1.06887	1.34218	1.26947	1.19337	1.19055	1.05154	1.01777	1.17017	1.16318	1.0631
GSM1607901	1.00274	0	29.9523	1.07876	1.18279	1.09076	1.19607	1.05799	1.37165	1.06917	1.20325	1.13011	1.12891	1.33829	1.20613	1.1865	1.04964	1.02549	1.37949	1.05703	1.24353	1.13518	0.966543	1.28378	1.03731	1.1957	1.33265	1.24105	1.25149	1.22039	1.24473	1.29839	1.1796	1.00037	0.971258	1.12521	1.06323	1.29771	1.15547	1.03001	1.23065	1.2082	1.22452	1.25665	1.05548	1.04906	1.22249	1.0461	1.11854
GSM1607902	1.67397	0	28.9692	1.06652	1.2213	1.04703	1.28837	1.01793	1.35614	1.16534	1.08185	1.09529	1.13139	1.35599	1.11164	1.26883	1.00834	0.997964	1.26666	1.03354	1.21077	1.26681	0.96615	1.26664	0.949749	1.21507	1.35513	1.23277	1.20807	1.11465	1.18938	1.08172	1.28371	0.9999	1.02373	1.1521	1.06045	1.22479	1.1341	0.997136	1.29602	1.20403	1.18535	1.19443	1.05187	1.00891	1.16697	1.03937	1.05971
GSM1607903	1.82192	1	29.0471	1.06694	1.31413	1.14425	1.3223	1.10314	1.37755	1.24642	1.14763	1.14357	1.15003	1.50355	1.14028	1.31547	1.0881	0.986046	1.18409	1.06181	1.17536	1.41754	0.966166	1.39233	0.993628	1.24182	1.31808	1.26119	1.22519	1.28916	1.25283	1.3078	1.18836	0.978178	1.04558	1.12111	1.05192	1.2882	1.13982	1.0369	1.28592	1.32612	1.28622	1.22453	1.05437	1.09448	1.18704	1.0403	1.09027
GSM1607904	1.92055	1	29.0329	1.06998	1.16005	1.06681	1.23621	1.02979	1.25802	1.19895	1.17917	1.05875	1.13335	1.36868	1.19539	1.17653	1.0232	0.986481	1.32262	1.06231	1.32732	1.42842	0.965819	1.28277	1.0264	1.21655	1.35094	1.23962	1.2414	1.18179	1.20882	1.41554	1.19859	1.03644	1.01875	1.13777	1.06375	1.40023	1.13361	1.01824	1.30629	1.38821	1.2149	1.26727	1.05816	1.02073	1.16147	1.05015	1.13148
GSM1607905	1.8	1	28.4842	1.04542	1.2018	1.06359	1.23709	1.02771	1.3356	1.10988	1.18943	1.16589	1.13052	1.35278	1.09571	1.26488	1.01748	0.98839	1.17901	1.0468	1.16168	1.31169	0.965014	1.24893	1.02695	1.23202	1.37565	1.22911	1.25139	1.14941	1.23207	1.19644	1.19699	0.965436	0.980184	1.12556	1.05378	1.26547	1.14927	0.985591	1.08049	1.19546	1.21492	1.21225	1.05555	1.01893	1.18525	1.05132	1.09469
GSM1607906	1.73151	1	29.814	1.07876	1.40208	1.1134	1.30824	1.0881	1.33145	1.24388	1.15654	1.43802	1.15174	1.47391	1.16651	1.25156	1.07702	1.0177	1.3924	1.0409	1.1671	1.45768	0.967701	1.405	0.999272	1.36114	1.39788	1.24591	1.2311	1.58921	1.26999	1.45138	1.20502	0.969963	1.02849	1.12912	1.06258	1.2853	1.1311	1.01816	1.36114	1.387	1.2506	1.2753	1.05738	1.0792	1.19977	1.13239	1.0719
GSM1607907	0.441096	0	31.5325	1.08899	1.20134	1.0713	1.26661	1.04232	1.31691	1.39985	1.18718	1.0617	1.14597	1.33118	1.20063	1.2621	1.03711	1.04169	1.46727	1.05059	1.24131	1.25886	0.965983	1.27767	1.01817	1.26773	1.30174	1.25048	1.22131	1.13908	1.19904	1.21202	1.2488	1.03556	1.01723	1.19055	1.08148	1.2072	1.15463	1.05577	1.34124	1.25292	1.21391	1.24703	1.05218	1.03299	1.15895	1.06451	1.09379
GSM1607908	1.13699	0	30.7201	1.06771	1.24775	1.09781	1.31122	1.07941	1.3906	1.31176	1.17789	1.17469	1.15264	1.48801	1.2067	1.23833	1.06158	1.0033	1.3367	1.04648	1.23309	1.36358	0.965187	1.34436	1.00844	1.31481	1.35394	1.24495	1.2393	1.33516	1.25712	1.52487	1.17894	0.986838	1.04378	1.12498	1.07237	1.43419	1.15087	1.0623	1.32287	1.42634	1.2416	1.23447	1.05585	1.07165	1.18698	1.0934	1.0903
GSM1607909	1.69589	1	31.1304	1.08466	1.37627	1.09527	1.22334	1.04344	1.4343	1.29505	1.19515	1.06287	1.14882	1.49723	1.16289	1.2135	1.03678	1.02823	1.19722	1.05677	1.23323	1.38095	0.96678	1.30214	1.05879	1.3169	1.36587	1.23634	1.23609	1.2078	1.30313	1.43635	1.20274	0.961015	1.01184	1.13851	1.06499	1.36662	1.16401	0.997132	1.51525	1.38434	1.23796	1.23988	1.05712	1.03455	1.19596	1.15124	1.07876
GSM1607910	1.65753	1	29.2937	1.06238	1.1884	1.03626	1.29248	1.02532	1.35506	1.13141	1.19989	1.32331	1.1118	1.33592	1.10888	1.12924	1.01783	1.00186	1.30033	1.0297	1.24307	1.46459	0.965281	1.36768	1.04432	1.26474	1.38055	1.22965	1.21619	1.37314	1.19914	1.4176	1.24216	0.998369	1.03069	1.12009	1.06057	1.18143	1.1283	1.04507	1.2015	1.33343	1.19166	1.22403	1.05509	1.01659	1.17797	1.03539	1.09662
GSM1607911	1.7863	1	30.9219	1.08131	1.24185	1.07725	1.32773	1.03294	1.2534	1.29048	1.19218	1.29363	1.15664	1.38746	1.15979	1.32652	1.02306	1.02798	1.16548	1.06221	1.22552	1.51785	0.966571	1.26085	1.02522	1.2347	1.35394	1.2363	1.22887	1.42839	1.20176	1.21329	1.13022	1.0222	1.03015	1.1115	1.0656	1.25953	1.12569	1.00751	1.31625	1.43625	1.22906	1.19977	1.05599	1.02379	1.15413	1.03547	1.08811
GSM1607912	1.76164	1	30.1336	1.06045	1.30316	1.12362	1.27088	1.1012	1.33876	1.24382	1.16576	1.17976	1.15972	1.34495	1.18213	1.23214	1.08849	1.00287	1.39598	1.05677	1.21526	1.30862	0.965159	1.31951	0.986647	1.2616	1.36064	1.2542	1.2417	1.26269	1.25167	1.3892	1.20453	0.989595	1.02441	1.12282	1.06077	1.3265	1.13377	1.02543	1.21124	1.26235	1.25866	1.20761	1.05289	1.09192	1.20206	1.05912	1.08949
GSM1607913	1.65205	1	30.9352	1.07853	1.23416	1.09533	1.30245	1.04289	1.36216	1.15763	1.10303	1.01523	1.19657	1.40375	1.18444	1.33068	1.03596	0.985784	1.50862	1.05964	1.20133	1.34244	0.96713	1.39514	0.970992	1.48694	1.37587	1.23171	1.2568	1.14819	1.21857	1.33525	1.2174	1.0283	1.03206	1.13543	1.06872	1.36536	1.1656	1.07706	1.2223	1.276	1.23368	1.25073	1.05632	1.03412	1.17209	1.11704	1.08792
GSM1607914	3.31507	0	31.4623	1.08486	1.16726	1.05422	1.29808	1.03163	1.41161	1.43641	1.19672	1.20065	1.12717	1.41137	1.15508	1.17081	1.02581	1.02918	1.45212	1.04018	1.33164	1.52066	0.967472	1.33801	1.02878	1.25494	1.3662	1.2502	1.21481	1.35682	1.27689	1.18249	1.24493	1.03992	1.00761	1.16477	1.06959	1.34677	1.1644	1.04614	1.31723	1.35844	1.20081	1.2549	1.05455	1.0226	1.19931	1.11212	1.12278
GSM1607915	1.39726	0	31.1539	1.06642	1.25976	1.0651	1.27712	1.02386	1.35932	1.16483	1.14263	1.08603	1.13965	1.40584	1.11149	1.20296	1.01612	1.01815	1.12538	1.05138	1.06865	1.16008	0.96517	1.32503	1.00489	1.2483	1.31606	1.23102	1.22898	1.0932	1.25128	1.37998	1.17633	1.00497	0.959768	1.18453	1.06597	1.29389	1.14087	0.990254	1.26613	1.22767	1.20489	1.25407	1.05248	1.015	1.16209	1.05633	1.10071
GSM1607916	1.8137	0	29.0905	1.06502	1.21071	1.06277	1.29855	1.04064	1.30428	1.19339	1.18802	1.13054	1.14318	1.3898	1.11824	1.13939	1.03618	0.996058	1.35835	1.04634	1.1073	1.31807	0.965329	1.31933	1.03523	1.29679	1.40427	1.24085	1.21758	1.18889	1.20322	1.6164	1.23438	1.00591	1.03897	1.14058	1.06234	1.22011	1.13777	1.0058	1.33958	1.42287	1.21349	1.23735	1.05308	1.03194	1.18755	1.05074	1.14939
GSM1607917	0.515068	0	30.7142	1.06957	1.22943	1.09464	1.31516	1.04127	1.32414	1.29685	1.15624	1.23429	1.1573	1.29286	1.13386	1.21092	1.02583	0.999792	1.13566	1.05892	1.24045	1.44565	0.964901	1.42146	1.00912	1.26756	1.33163	1.25831	1.24723	1.37546	1.23141	1.31967	1.16415	0.994551	1.03714	1.11996	1.0674	1.32316	1.14421	1.08935	1.31724	1.32585	1.23727	1.20986	1.05616	1.03246	1.14899	1.09241	1.0862
GSM1607918	0.126027	0	29.8141	1.08203	1.30141	1.08777	1.11912	1.04408	1.25591	1.08043	1.15586	1.22464	1.1175	1.30223	1.16875	1.2279	1.03596	1.03841	1.23068	1.04874	1.15292	1.07979	0.964405	1.20076	1.01728	1.18966	1.33075	1.22714	1.26455	1.15036	1.2062	1.15308	1.1597	1.00097	0.922485	1.1128	1.04721	1.31183	1.18196	0.983718	1.10265	1.109	1.21427	1.23671	1.05277	1.03463	1.19348	1.0693	1.10568
GSM1607919	2.14521	1	29.8913	1.05841	1.31958	1.06421	1.26414	1.04134	1.38759	1.24357	1.14718	1.13283	1.13775	1.35618	1.18874	1.24536	1.02896	0.982849	1.39898	1.0385	1.22851	1.36502	0.965847	1.32874	0.9913	1.27797	1.37235	1.24441	1.24098	1.23408	1.2232	1.32894	1.32763	0.99721	1.03184	1.1232	1.06428	1.53767	1.13527	1.03252	1.22183	1.34759	1.20975	1.23754	1.05663	1.03238	1.2013	1.0511	1.08518
GSM1607920	2.92329	1	29.9877	1.08253	1.31152	1.07618	1.31992	1.03636	1.34964	1.07874	1.17285	1.0986	1.14761	1.46652	1.15211	1.26197	1.02875	1.00774	1.35623	1.04865	1.30427	1.40772	0.967262	1.33205	1.01192	1.28239	1.36149	1.23756	1.21961	1.21067	1.26958	1.35596	1.23967	1.02668	1.04525	1.17138	1.06512	1.21346	1.14327	1.02036	1.35794	1.35001	1.22564	1.2306	1.05288	1.02776	1.18407	1.10487	1.10516
GSM1607921	0.942466	0	32.3868	1.07263	1.23103	1.08844	1.32875	1.05891	1.25243	1.392	1.20089	1.35097	1.15472	1.52135	1.18281	1.22347	1.05107	1.00788	1.54695	1.05778	1.23372	1.40942	0.9666	1.36574	1.03711	1.31746	1.36901	1.25915	1.22608	1.47786	1.208	1.43391	1.2051	0.981775	1.042	1.1157	1.07223	1.22195	1.16222	1.0442	1.341	1.40079	1.24088	1.24129	1.05705	1.05007	1.21553	1.03609	1.12941
GSM1607922	2.28219	1	29.7024	1.05693	1.26683	1.09157	1.28129	1.05194	1.33531	1.17875	1.14727	1.06152	1.15735	1.42384	1.13125	1.23454	1.04178	0.990151	1.41048	1.05852	1.24819	1.44974	0.966222	1.31785	0.988544	1.25007	1.32901	1.24674	1.22611	1.1597	1.20422	1.33403	1.17854	0.968869	1.02594	1.13029	1.06206	1.33599	1.15593	1.01632	1.36044	1.33535	1.23924	1.24566	1.05562	1.04314	1.18184	1.04103	1.1025
GSM1607923	2.20548	1	30.4734	1.0657	1.17996	1.11045	1.31177	1.07835	1.34973	1.0845	1.13538	1.11146	1.16161	1.34249	1.1207	1.20578	1.06816	0.978801	1.45506	1.05777	1.15716	1.52971	0.966831	1.31142	0.982166	1.27303	1.39085	1.22927	1.22153	1.18391	1.21927	1.15559	1.28574	0.977971	1.02348	1.14328	1.06295	1.21725	1.1441	1.01977	1.31631	1.29948	1.2559	1.23285	1.05119	1.06918	1.15832	1.11101	1.07306
GSM1607924	0.421918	0	30.0451	1.07625	1.2338	1.04827	1.33108	1.0326	1.25714	1.4011	1.16636	1.11405	1.11234	1.46741	1.1508	1.27963	1.02509	0.980956	1.40063	1.02792	1.20023	1.63098	0.966304	1.38846	1.00388	1.24901	1.41759	1.23647	1.22648	1.20275	1.19401	1.20785	1.18982	0.979643	1.05034	1.14776	1.05635	1.25248	1.15746	1.00471	1.34866	1.42232	1.18973	1.22759	1.05548	1.0241	1.17057	1.11566	1.12737
GSM1607925	2.01096	1	30.42	1.07662	1.3254	1.06174	1.3307	1.02817	1.36786	1.34633	1.23007	1.19395	1.16102	1.31322	1.14127	1.19091	1.01656	0.999995	1.26778	1.0581	1.21089	1.52372	0.967177	1.33207	1.0601	1.25158	1.37263	1.2651	1.24111	1.31364	1.28515	1.26625	1.18062	0.996114	1.04051	1.12722	1.06494	1.38329	1.1515	1.01443	1.34355	1.3869	1.21318	1.20442	1.05471	1.01951	1.18037	1.04547	1.10104
GSM1607926	0.542466	0	31.1103	1.09223	1.25148	1.11557	1.31912	1.08095	1.41623	1.3138	1.17241	1.09223	1.16115	1.40304	1.19	1.23512	1.07266	1.03255	1.42262	1.06177	1.27422	1.36926	0.967878	1.33789	1.02162	1.24959	1.30973	1.24257	1.26162	1.24688	1.24162	1.47089	1.18663	1.05469	1.02285	1.18809	1.0675	1.24238	1.1506	1.08013	1.34141	1.36291	1.25719	1.24347	1.05691	1.07168	1.17706	1.09728	1.07877
GSM1607927	1.58356	0	29.9819	1.07819	1.26429	1.0726	1.29366	1.03254	1.22904	1.08805	1.13771	1.14136	1.14229	1.28558	1.11717	1.13064	1.02357	1.03005	1.41605	1.05197	1.17324	1.37511	0.966144	1.25239	0.98873	1.4282	1.34667	1.22837	1.20812	1.13857	1.24626	1.17528	1.2329	0.973236	0.951167	1.19013	1.06618	1.21099	1.14629	1.00489	1.34693	1.12917	1.20789	1.21294	1.05007	1.02369	1.16547	1.05036	1.08023
GSM1607928	0.947945	0	30.5931	1.06588	1.21079	1.1205	1.25968	1.08946	1.38022	1.18896	1.15273	1.16722	1.14001	1.41256	1.14729	1.3267	1.07655	1.00297	1.41937	1.05884	1.29082	1.31669	0.966249	1.32718	0.999468	1.27544	1.35716	1.24332	1.21484	1.26629	1.21823	1.35291	1.21723	0.987429	1.02139	1.14902	1.068	1.29968	1.13371	1.01605	1.31077	1.36103	1.26887	1.22715	1.05382	1.08024	1.18013	1.16151	1.06296
GSM1607929	1.63288	1	29.2281	1.06304	1.17525	1.05706	1.14909	1.02715	1.25342	0.958826	1.15232	1.16744	1.11575	1.30818	1.14626	1.17541	1.01853	0.994056	1.19741	1.04593	1.08125	1.04721	0.964115	1.21402	1.008	1.19363	1.37482	1.23025	1.24163	1.09807	1.23775	1.26933	1.18435	0.985627	0.936276	1.1239	1.04892	1.27853	1.13062	0.976728	1.06522	1.22388	1.2061	1.22061	1.05434	1.01803	1.20937	1.0647	1.07543
GSM1607930	1.61644	1	29.8763	1.05314	1.2226	1.07725	1.27301	1.05347	1.28259	1.10602	1.18583	1.1568	1.14399	1.37035	1.1141	1.17491	1.04391	0.969183	1.3129	1.05126	1.17503	1.34053	0.965115	1.2796	1.02236	1.27724	1.40007	1.23579	1.23643	1.17273	1.1963	1.36157	1.30632	0.994226	1.018	1.12968	1.05971	1.29693	1.1472	1.00968	1.19325	1.29987	1.23255	1.22264	1.05446	1.04418	1.17239	1.07015	1.11263
GSM1607931	1.63288	1	30.0078	1.0798	1.24755	1.14305	1.31773	1.10799	1.30651	1.29255	1.21838	1.49614	1.17317	1.56329	1.16661	1.24313	1.0972	1.02218	1.29798	1.06246	1.14883	1.32287	0.966708	1.4057	1.04003	1.29315	1.32735	1.25724	1.23076	1.64974	1.23464	1.60084	1.21753	0.987712	1.03132	1.1146	1.05934	1.2789	1.1538	1.07882	1.33499	1.33317	1.28356	1.24475	1.05477	1.10024	1.17657	1.083	1.10052
GSM1607932	0.980822	0	29.7467	1.08433	1.1627	1.11161	1.26481	1.06427	1.32192	1.11085	1.14954	1.06188	1.15786	1.41481	1.21695	1.23606	1.05911	1.02157	1.55342	1.05961	1.31744	1.33454	0.967698	1.37228	1.00345	1.33303	1.30303	1.23936	1.2332	1.17938	1.25735	1.52365	1.3449	1.01395	1.02264	1.15944	1.07455	1.36186	1.14267	1.04511	1.37639	1.31347	1.25178	1.28165	1.05551	1.05529	1.13298	1.04678	1.12582
GSM1607933	1.61644	1	29.1505	1.05179	1.23326	1.05699	1.34921	1.03276	1.39598	1.1559	1.16239	1.06557	1.11258	1.35423	1.10374	1.29953	1.02451	0.995685	1.16942	1.03428	1.1975	1.20748	0.966039	1.29403	1.00385	1.22686	1.34208	1.23539	1.23461	1.14792	1.2719	1.18703	1.15988	0.97278	1.01135	1.12044	1.05623	1.29924	1.16055	0.989892	1.17911	1.23438	1.22261	1.20912	1.05674	1.02371	1.1951	1.08952	1.08055
GSM1607934	1.59452	1	30.3977	1.07594	1.08861	1.11986	1.30504	1.07916	1.4018	1.31019	1.1946	1.10667	1.18247	1.46336	1.13767	1.34746	1.07371	1.02688	1.0542	1.055	1.17835	1.32576	0.966562	1.36781	1.03328	1.26928	1.375	1.2357	1.22839	1.22984	1.19505	1.44529	1.20609	0.989634	1.0388	1.12981	1.07001	1.25741	1.16195	1.02504	1.27071	1.33605	1.26216	1.23275	1.05635	1.07034	1.18183	1.0542	1.08005
GSM1607935	1.59178	1	30.1818	1.06237	1.19817	1.04834	1.13564	1.01748	1.25463	0.788288	1.14111	1.14464	1.11747	1.35576	1.18403	1.16084	1.00927	1.02373	1.29584	1.0468	1.20273	1.27741	0.964564	1.23034	1.00734	1.26	1.35233	1.23025	1.24331	1.07554	1.24525	1.01496	1.20993	1.0146	0.938461	1.11289	1.07281	1.33537	1.14872	0.991662	1.06619	1.08863	1.18712	1.28613	1.05348	1.00829	1.2215	1.08923	1.12728
GSM1607936	1.51507	1	28.3484	1.05667	1.23509	1.07279	1.25814	1.04744	1.26743	1.23563	1.15375	1.12516	1.14895	1.36252	1.10319	1.18759	1.03726	0.991223	1.57219	1.04947	1.12167	1.24881	0.965942	1.28049	1.00194	1.29175	1.4089	1.23436	1.22363	1.16031	1.21701	1.42469	1.28711	1.00327	1.02018	1.14491	1.06276	1.21077	1.15328	1.01092	1.24304	1.28236	1.23399	1.23518	1.05209	1.0383	1.19336	1.15502	1.12588
GSM1607937	1.5726	1	31.1369	1.06662	1.22115	1.06938	1.28646	1.02249	1.35326	1.1694	1.2394	1.20538	1.16323	1.37951	1.16492	1.24084	1.01225	1.0198	1.25403	1.05913	1.42651	1.34428	0.965208	1.40679	1.04733	1.2454	1.39639	1.24488	1.23809	1.35705	1.26894	1.42387	1.11223	1.01228	1.00816	1.12823	1.0742	1.28126	1.13966	1.06812	1.33362	1.39895	1.22114	1.20991	1.05842	1.0152	1.19557	1.04577	1.12538
GSM1607938	1.65753	1	29.5107	1.05803	1.29307	1.10994	1.21145	1.0763	1.37511	1.10594	1.15133	1.49778	1.13538	1.45172	1.17925	1.31362	1.06232	1.0043	1.38271	1.05903	1.17497	1.26117	0.965898	1.30694	1.0023	1.2759	1.36089	1.23563	1.26546	1.55043	1.21166	1.2483	1.24034	1.0292	1.01938	1.15256	1.06745	1.24884	1.15862	1.03911	1.24401	1.25497	1.25659	1.23035	1.05339	1.06751	1.18455	1.06843	1.08911
GSM1607939	1.65205	1	30.8991	1.09101	1.16578	1.03947	1.32866	1.02163	1.39859	1.17451	1.19437	1.09019	1.12634	1.38288	1.21584	1.23816	1.01735	1.00969	1.22355	1.03202	1.22762	1.46257	0.967359	1.30913	1.04004	1.23842	1.33682	1.22967	1.23915	1.17431	1.20079	1.27937	1.21086	1.01056	1.05164	1.215	1.07284	1.28857	1.15765	1.05169	1.38773	1.35092	1.1843	1.24458	1.05442	1.01291	1.14235	1.04723	1.06011
GSM1607940	1.59452	1	30.8135	1.05395	1.4583	1.09556	1.33185	1.06895	1.40513	1.29757	1.19257	1.20199	1.1394	1.35124	1.08934	1.19631	1.05367	0.99354	1.40506	1.05779	1.30676	1.3494	0.967042	1.30314	1.03876	1.28008	1.39038	1.25586	1.22574	1.2823	1.26059	1.41177	1.23294	0.963044	1.03465	1.1276	1.0544	1.54871	1.14121	1.01266	1.35479	1.35364	1.24276	1.26728	1.05386	1.05994	1.17414	1.06557	1.10427
GSM1607941	1.58082	1	29.5209	1.0609	1.29193	1.04823	1.27343	1.02786	1.3295	1.10592	1.14104	1.06506	1.10335	1.31995	1.10157	1.26652	1.01821	0.992907	1.28861	1.0213	1.20184	1.43826	0.966741	1.31412	0.993781	1.25497	1.31647	1.24632	1.22927	1.13995	1.20724	1.14683	1.22603	0.973305	1.03937	1.12954	1.05464	1.28183	1.15278	1.00653	1.32775	1.26627	1.19194	1.19647	1.05264	1.01896	1.15815	1.05307	1.06141
GSM1607942	0.0547945	0	30.4462	1.0935	1.2241	1.14277	1.33342	1.10886	1.33817	1.36622	1.22364	1.18796	1.16391	1.439	1.18143	1.26823	1.10121	0.994278	1.5878	1.06168	1.19508	1.31574	0.967764	1.47273	1.06048	1.2601	1.37249	1.23481	1.21439	1.36715	1.22489	1.59689	1.21861	1.03657	1.01651	1.1465	1.0591	1.37234	1.1333	1.06902	1.33594	1.38931	1.28551	1.22443	1.05649	1.09941	1.19011	1.07307	1.09697
GSM1607943	1.55068	1	30.1626	1.07166	1.29591	1.11943	1.1909	1.08246	1.39777	1.29849	1.14966	1.12281	1.13951	1.50593	1.19903	1.22711	1.06846	1.00845	1.3054	1.05729	1.23253	1.46075	0.964811	1.30932	1.00455	1.26683	1.30887	1.2608	1.22727	1.25353	1.27078	1.37184	1.23621	0.932893	1.04154	1.1229	1.06345	1.21261	1.14652	1.00043	1.25653	1.42192	1.25536	1.18732	1.05585	1.07305	1.13565	1.0312	1.10623
GSM1607944	1.63288	1	28.2099	1.0554	1.22551	1.09799	1.33957	1.06611	1.34509	1.16335	1.182	1.12066	1.14977	1.43323	1.14106	1.18407	1.05483	1.02854	1.30071	1.05404	1.22144	1.20644	0.965283	1.26204	1.00278	1.36429	1.40107	1.23368	1.24427	1.21203	1.2914	1.48388	1.21778	0.980004	0.9914	1.11464	1.0595	1.2732	1.15069	1.00695	1.23911	1.32345	1.25279	1.24775	1.05506	1.05705	1.18393	1.09355	1.0792
GSM1607945	1.8411	1	31.1427	1.07965	1.33616	1.09753	1.25957	1.05296	1.34383	1.3947	1.17461	1.13645	1.16709	1.38352	1.17858	1.19747	1.04542	1.01272	1.40095	1.05767	1.18036	1.3462	0.966621	1.31208	1.01395	1.44789	1.34963	1.23256	1.22967	1.23178	1.19546	1.41414	1.24219	1.01878	1.03255	1.14611	1.06374	1.23944	1.15643	1.04125	1.30067	1.32179	1.26198	1.22843	1.05538	1.04378	1.16678	1.06507	1.06253
GSM1607946	1.51233	1	29.9427	1.07449	1.24942	1.11888	1.30471	1.08567	1.44588	1.28985	1.17605	1.09194	1.1741	1.50246	1.1484	1.29498	1.07073	0.985824	1.544	1.06169	1.18137	1.38585	0.966434	1.35351	0.999359	1.36264	1.36407	1.25283	1.23151	1.22948	1.29227	1.34806	1.20616	0.98003	1.05097	1.12397	1.07335	1.36377	1.13886	1.04957	1.32662	1.37043	1.26984	1.24441	1.05568	1.07704	1.19873	1.08646	1.10791
GSM1607947	1.50411	1	30.0383	1.06332	1.22111	1.06204	1.18031	1.02271	1.25238	0.970403	1.16512	1.1424	1.11816	1.36443	1.17128	1.17205	1.01392	1.0113	1.1812	1.04933	1.18557	1.24355	0.964403	1.21466	1.02185	1.2559	1.43678	1.22833	1.25494	1.09869	1.18972	1.20662	1.25105	0.989029	0.948568	1.12239	1.0567	1.49446	1.13948	0.977613	1.12046	1.14551	1.19358	1.27669	1.05348	1.01357	1.21668	1.07027	1.12246
[truncated: 6 more rows]
[truncated: 5 more columns]
